# Supplementary material for: Effects of early life exposure to ultraviolet C radiation on mitochondrial DNA content, transcription, ATP production, and oxygen consumption in developing Caenorhabditis elegans
Source: BMC Pharmacol Toxicol. 2013 Feb 4;14:9. doi: 10.1186/2050-6511-14-9 (PMC3621653; doi:10.1186/2050-6511-14-9)
Supplement: Additional file 2 — This file contains the “Union4” interactome described in the text (Methods section), containing 14334 nodes and 346484 edges. It is in the Cytoscape-compatible .sif file format. [file 2050-6511-14-9-S2.sif]

C50F7.6	pp	W04D2.1
ZC204.7	pp	ZC204.9
ZC204.7	pp	ZK1053.4
T28C6.3	pp	Y25C1A.7
C50F4.16	pp	F41H10.6
C50F4.16	pp	Y73B6A.5
C50F4.14	pp	F57H12.1
C50F4.14	pp	F47G9.1
C50F4.14	pp	H43I07.3
C50F4.14	pp	F46C5.8
C50F4.14	pp	K10H10.1
C50F4.14	pp	K08H10.4
C50F4.14	pp	W02D7.7
C50F4.14	pp	T24H10.1
C50F4.14	pp	F56H11.3
C50F4.14	pp	F41H10.8
C50F4.14	pp	F09E5.2
C50F4.14	pp	F10G7.8
ZC455.1	pp	ZC504.4
ZC455.1	pp	ZC455.1
T09A5.12	pp	Y57G11C.24
T09A5.12	pp	T11B7.4
F32D1.1	pp	ZK632.1
F32D1.1	pp	M106.1
F32D1.1	pp	W01B6.9
F32D1.1	pp	W08D2.7
F32D1.1	pp	T23G5.1
F32D1.1	pp	W02D9.1
F32D1.1	pp	Y17G7B.5
F32D1.1	pp	Y39G10AR.14
F32D1.1	pp	T24H10.3
F32D1.1	pp	Y37E3.10
F32D1.1	pp	R10E4.4
F32D1.1	pp	F32D1.10
F32D1.1	pp	F47D12.4
F32D1.1	pp	W01B11.3
F32D1.1	pp	K04D7.2
F32D1.1	pp	F56H1.4
F32D1.1	pp	H15N14.2
F32D1.1	pp	Y34D9A.10
F32D1.1	pp	F58F6.4
F32D1.1	pp	F56F11.4
F32D1.1	pp	Y49E10.1
F32D1.1	pp	M03C11.5
F32D1.1	pp	Y47G6A.10
F32D1.1	pp	F32D1.1
F32D1.1	pp	Y41C4A.14
F32D1.1	pp	W04D2.1
F32D1.1	pp	F56C9.1
F32D1.1	pp	F43C1.2
F32D1.1	pp	T04H1.2
F32D1.1	pp	K12C11.2
F26F2.3	pp	ZK994.4
F26F2.3	pp	H25K10.3
F26F2.3	pp	F28H6.3
F26F2.3	pp	F49F1.7
F26F2.3	pp	R155.1
F26F2.3	pp	T06C10.2
F26F2.3	pp	ZK892.1
F26F2.3	pp	W09H1.6
F10C1.7	pp	T09A5.10
F10C1.7	pp	F47G6.1
F10C1.7	pp	R03E9.1
F10C1.7	pp	M6.1
F10C1.7	pp	F20H11.3
F10C1.7	pp	F25H2.10
F10C1.7	pp	F52H3.7
F10C1.7	pp	Y46H3A.3
F10C1.7	pp	T09F3.3
F10C1.7	pp	F53A2.4
F10C1.7	pp	K01G5.7
F10C1.7	pp	Y39B6A.20
F10C1.7	pp	W02B12.3
F10C1.7	pp	K07A1.12
F10C1.7	pp	R13H4.4
F10C1.7	pp	K10B3.8
F10C1.7	pp	F26D10.3
F10C1.7	pp	F26D11.11
F10C1.7	pp	T17H7.4
F10C1.7	pp	F44B9.6
F10C1.7	pp	F20C5.2
F10C1.7	pp	ZK678.1
F10C1.7	pp	Y56A3A.7
F10C1.7	pp	Y39B6A.11
C50F2.5	pp	ZK637.15
C50F2.5	pp	F21H7.5
C50F2.5	pp	F47B3.5
C50F2.5	pp	ZC412.5
C50F2.5	pp	F14F7.4
C50F2.5	pp	R08C7.8
C50F2.5	pp	ZK858.2
C50F2.5	pp	F47D12.7
C50F2.5	pp	K03H1.1
C50F2.5	pp	F36H12.9
C50F2.5	pp	C54G4.3
C50F2.5	pp	R09E10.1
C50F2.5	pp	F32A11.3
C50F2.5	pp	T23F11.2
C50F2.5	pp	R13H9.6
C50F2.5	pp	R13H9.5
C50F2.5	pp	R12B2.1
F53B7.3	pp	R13A5.12
F53B7.3	pp	K07C5.4
F53B7.3	pp	ZC395.6
F53B7.3	pp	F56D2.6
F53B7.3	pp	T13H5.4
F53B7.3	pp	T20F5.2
F53B7.3	pp	T23F6.4
F53B7.3	pp	W03D2.4
F53B7.3	pp	Y17G7B.5
F53B7.3	pp	T27F2.1
F53B7.3	pp	ZK1127.4
F53B7.3	pp	Y48G1A.5
F53B7.3	pp	F54D5.14
F53B7.3	pp	R08D7.1
F53B7.3	pp	K01G5.4
F53B7.3	pp	T08A11.2
F53B7.3	pp	ZK593.7
F53B7.3	pp	T28D9.10
F53B7.3	pp	ZK652.1
F53B7.3	pp	M03C11.4
F53B7.3	pp	ZC395.10
F53B7.3	pp	Y116A8C.42
F53B7.3	pp	T02G5.9
F53B7.3	pp	R10E4.4
F53B7.3	pp	M04B2.3
F53B7.3	pp	K08D10.3
F53B7.3	pp	R09B3.1
F53B7.3	pp	W02B12.10
F53B7.3	pp	Y59A8B.6
F53B7.3	pp	W08E3.1
F53B7.3	pp	F54C9.1
F53B7.3	pp	K07C5.6
F53B7.3	pp	Y71F9B.7
F53B7.3	pp	H20J04.8
F53B7.3	pp	F58H1.3
F53B7.3	pp	W07E6.4
F53B7.3	pp	M03F8.3
F53B7.3	pp	F53B7.3
C50E3.5	pp	F11A3.2
C50E3.5	pp	F52E1.7
C50E3.12	pp	C50E3.2
C50E3.12	pp	F58E10.6
C50E3.12	pp	ZK1290.7
C50E3.12	pp	T12G3.6
C50E3.12	pp	W09D6.3
C50E3.12	pp	K05D4.3
C50E3.12	pp	W09C2.1
C50C3.9	pp	K02B12.1
C50C3.9	pp	R13F6.9
C50C3.9	pp	Y60A3A.1
C50C3.9	pp	ZK370.2
C50C3.9	pp	ZK512.6
C50C3.9	pp	R07D5.1
C50C3.9	pp	F45G2.5
C50C3.9	pp	F17C8.1
C50C3.9	pp	F26C11.2
C50C3.9	pp	F41C6.1
C50C3.9	pp	F58E6.10
C50C3.9	pp	Y16B4A.1
C50C3.9	pp	E02C12.12
C50C3.9	pp	F31E8.2
C50C3.9	pp	F46E10.9
C50C3.9	pp	T02C5.5
C50C3.9	pp	K11E8.1
Y57G11C.13	pp	Y71H2AM.2
Y57G11C.13	pp	ZK353.8
K08F8.4	pp	Y54G11A.13
K08F8.4	pp	K10F12.4
K08F8.4	pp	Y80D3A.5
K08F8.4	pp	T04A11.1
K08F8.4	pp	Y116A8C.26
K08F8.4	pp	Y38C9B.1
K08F8.4	pp	T04A11.4
K08F8.4	pp	T04A11.2
K08F8.4	pp	ZK337.1
K08F8.4	pp	T07H6.4
K08F8.4	pp	T10B11.1
K08F8.4	pp	T03F6.1
K08F8.4	pp	Y53H1A.1
K08F8.4	pp	Y38H6C.14
K08F8.4	pp	ZK682.7
K08F8.4	pp	ZC196.6
K08F8.4	pp	K08F8.4
K08F8.4	pp	T26C11.5
K08F8.4	pp	T11B7.2
K08F8.4	pp	D1053.1
K08F8.4	pp	Y71F9AL.5
K08F8.4	pp	W06D4.1
K08F8.4	pp	Y53G8B.1
W02D9.3	pp	Y92H12A.1
W02D9.3	pp	Y54E5B.3
W02D9.3	pp	ZK1128.5
W02D9.3	pp	Y56A3A.20
W02D9.3	pp	Y54G9A.6
W02D9.3	pp	Y46G5A.4
F56D5.5	pp	M199.1
R11A5.2	pp	Y22F5A.3
R11A5.2	pp	ZK858.4
R11A5.2	pp	ZK1055.1
T27E9.2	pp	ZC410.2
T27E9.2	pp	VW06B3R.1
T27E9.2	pp	Y39A3CR.4
T27E9.2	pp	Y62E10A.1
T27E9.2	pp	Y63D3A.7
T27E9.2	pp	Y34D9A.6
T27E9.2	pp	Y38E10A.24
C49H3.4	pp	ZK652.1
C49G7.4	pp	F44F4.11
C49G7.4	pp	R03E1.2
C49G7.4	pp	F08D12.3
C49G7.4	pp	F56A8.3
C49G7.4	pp	ZK455.1
C49G7.4	pp	Y43F8C.4
C49G7.4	pp	F23B12.5
C49G7.4	pp	F20H11.3
C49G7.4	pp	C54G4.8
C49G7.4	pp	K02F2.2
C49G7.4	pp	Y8G1A.2
C49H3.10	pp	F55F8.3
C49H3.10	pp	R03G5.1
C49H3.10	pp	F31E3.5
C49H3.10	pp	F28H1.3
C49H3.10	pp	Y53C12B.1
C49H3.10	pp	K04C2.2
C49H3.10	pp	K07E8.7
C49H3.10	pp	W01B11.3
C49H3.10	pp	R05D11.4
C49H3.10	pp	R06A4.4
C49H3.10	pp	Y48G1A.5
C49H3.10	pp	T20B12.1
C49H3.10	pp	K09H9.6
C49H3.10	pp	K08F4.2
C49H3.10	pp	F37E3.1
C49H3.10	pp	F09F7.3
C49H3.10	pp	F55A12.8
C49H3.10	pp	F18C5.3
C49H3.10	pp	D1086.9
C49H3.10	pp	F59G1.5
C49H3.10	pp	E04A4.4
C49H3.10	pp	F56D2.6
C49H3.10	pp	R08D7.3
C49H3.10	pp	W07E6.1
C49H3.10	pp	R13F6.10
C49H3.10	pp	Y45F10D.7
C49H3.10	pp	F59A2.1
C49H3.10	pp	T07D4.3
C49H3.10	pp	F58B3.5
C49H3.10	pp	K01G5.4
F54B11.5	pp	Y106G6A.5
F54B11.5	pp	M7.1
C49G7.3	pp	F42G8.12
C49G7.3	pp	T06D8.5
C49G7.3	pp	F08D12.3
C49G7.3	pp	W09G10.3
C49G7.3	pp	C54G4.8
C49G7.3	pp	C49G7.4
F39G3.7	pp	R08C7.2
F39G3.7	pp	H15N14.2
F39G3.7	pp	F44B9.8
F39G3.7	pp	Y47G6A.10
F39G3.7	pp	Y39A1A.12
F39G3.7	pp	R74.7
F39G3.7	pp	H06I04.3
F39G3.7	pp	F55B12.1
F39G3.7	pp	Y105E8B.1
F39G3.7	pp	K02F2.2
F33E11.3	pp	K09E9.2
F33E11.3	pp	F44E7.4
F33E11.3	pp	ZK970.3
C49A9.6	pp	F43C1.2
C49C3.7	pp	F14D2.4
C49C3.7	pp	F43C1.2
Y5H2B.2	pp	ZK970.3
C53C9.3	pp	F56A8.7
C53C9.3	pp	Y22F5A.3
C53C9.3	pp	Y92H12A.1
C53C9.3	pp	C50H2.3
C53C9.3	pp	C29F5.4
C53C9.3	pp	F59A6.1
C53C9.3	pp	Y48A6B.6
C53C9.3	pp	F12F3.1
C53C9.3	pp	C53C9.3
C53C9.3	pp	Y55F3C.3
F52C6.3	pp	F57C2.3
F52C6.3	pp	K11H3.4
F52C6.3	pp	T28A8.6
F52C6.3	pp	F57C2.1
F52C6.3	pp	T28A11.11
F52C6.3	pp	T05H4.14
F52C6.3	pp	T07G12.11
F52C6.3	pp	H04J21.3
F52C6.3	pp	F52C6.3
Y48A6B.6	pp	Y92H12A.1
Y48A6B.6	pp	Y55F3C.3
Y48A6B.6	pp	Y48A6B.6
F12F3.1	pp	F56A8.7
F12F3.1	pp	Y22F5A.3
F12F3.1	pp	Y92H12A.1
F12F3.1	pp	Y55F3C.3
F12F3.1	pp	F12F3.1
F12F3.1	pp	Y48A6B.6
C53B7.5	pp	K12G11.2
C53B7.5	pp	F17C11.2
C53B7.5	pp	K11D2.3
C53B7.5	pp	F22B7.7
C53B7.5	pp	R01E6.1
C53B7.5	pp	F36F2.5
C53B7.5	pp	ZC84.2
C53B7.5	pp	F48B9.4
C53B7.5	pp	K02A6.2
C53B7.5	pp	T18D3.2
C53B7.5	pp	T09A12.3
C53B7.5	pp	Y102E9.1
C53B4.7	pp	C53B4.7
C53B4.7	pp	F56H6.5
C53C7.1	pp	T11F1.3
C53C7.1	pp	C29F4.1
C53C7.1	pp	C03A7.14
C53C7.1	pp	F52C6.3
C53C11.2	pp	T24D8.4
C53C11.2	pp	T03E6.5
C53C11.2	pp	W09C2.1
C53B4.6	pp	F43D2.1
C53B4.6	pp	F49C12.12
C53B4.6	pp	K07A1.9
C53B4.6	pp	R05D11.6
C53B4.6	pp	R11H6.2
C53B4.6	pp	Y110A7A.11
F36H2.1	pp	F46C5.8
F36H2.1	pp	T10H9.4
F36H2.1	pp	Y49E10.11
F36H2.1	pp	W09C2.3
F36H2.1	pp	W09D10.2
F36H2.1	pp	R10E11.2
F36H2.1	pp	T04A8.14
F36H2.1	pp	Y37D8A.9
F36H2.1	pp	F45D3.5
F36H2.1	pp	F45E4.10
F36H2.1	pp	F55B12.3
F36H2.1	pp	K02F2.3
C53A5.6	pp	F14F3.2
C53A5.6	pp	Y54G2A.31
C53A5.6	pp	F53F1.6
C53A5.6	pp	Y71H2B.3
C53A5.6	pp	Y69H2.6
C53A5.6	pp	ZK177.8
C52B9.9	pp	F01D4.6
C52B9.9	pp	T01C8.7
C52B9.9	pp	E03G2.3
C52B9.9	pp	W02D3.3
C52B9.9	pp	ZK154.3
C52B9.9	pp	T07H8.4
C52B9.9	pp	ZK337.5
C52B9.9	pp	K11G9.4
C52B9.9	pp	F28B12.2
C52B9.9	pp	F14D12.4
C52B9.9	pp	F16F9.5
F15A4.2	pp	Y106G6D.2
F15A4.2	pp	ZK675.4
F15A4.2	pp	T22A3.2
F15A4.2	pp	F53C3.2
F15A4.2	pp	K08B4.2
F15A4.2	pp	F56A8.8
F15A4.2	pp	T17A3.6
F15A4.2	pp	F58E1.9
F15A4.2	pp	K02E7.9
F15A4.2	pp	R52.1
F15A4.2	pp	Y47D7A.1
F15A4.2	pp	F17A2.5
F15A4.2	pp	F28D1.2
F15A4.2	pp	F58E1.3
C52E4.1	pp	F27E5.1
C52E4.1	pp	F58B3.3
C52E4.1	pp	VZK822L.1
C52E4.1	pp	T13F2.1
C52E4.1	pp	W02A2.2
C52E4.1	pp	T08A9.7
C52E4.1	pp	R09B5.6
C52E4.1	pp	W07B8.5
C52E4.1	pp	F52E1.5
C52E4.1	pp	F21F8.3
C52E4.1	pp	H22K11.1
C52E4.1	pp	F35C5.6
C52E4.1	pp	F21F8.7
C52E4.1	pp	W02A2.1
C52E4.1	pp	F49E11.10
C52E4.1	pp	F58B3.1
C52E4.1	pp	F35C5.8
C52E4.1	pp	T21H3.1
C52E4.1	pp	F31F7.1
C52E4.1	pp	T18H9.2
F35G12.12	pp	F49C12.8
F35G12.12	pp	K07D4.3
F35G12.12	pp	K02F3.11
F35G12.12	pp	F56F11.4
F35G12.12	pp	K07A12.1
F35G12.12	pp	F44B9.8
F35G12.12	pp	R10A10.2
F35G12.12	pp	T06D8.7
C52B11.3	pp	M01D7.7
C52B11.3	pp	F56B6.2
C52B11.3	pp	E01H11.1
C52B11.3	pp	Y51H4A.17
C52B11.3	pp	F30A10.8
C52B9.4	pp	Y71F9AL.16
C52B9.4	pp	F44F4.11
C52B9.4	pp	Y6B3A.1
C52B9.4	pp	F32E10.2
C52B9.4	pp	Y17G9B.5
F53F8.1	pp	R07B1.1
F53F8.1	pp	F55G1.10
F53F8.1	pp	H02I12.7
F53F8.1	pp	K06C4.3
F53F8.1	pp	T24H10.1
F53F8.1	pp	W03D2.4
F53F8.1	pp	T10C6.12
F53F8.1	pp	Y73B6BL.9
F53F8.1	pp	T23D8.6
F53F8.1	pp	ZK131.6
F53F8.1	pp	T11G6.7
F53F8.1	pp	T12B3.4
F53F8.1	pp	F59E10.1
F53F8.1	pp	Y56A3A.20
F53F8.1	pp	M163.3
F53F8.1	pp	K06C4.11
F53F8.1	pp	F54E12.5
F53F8.1	pp	R53.3
F53F8.1	pp	Y40B1A.4
F53F8.1	pp	F59A7.4
F53F8.1	pp	T01G9.6A
F53F8.1	pp	R11G1.4
F53F8.1	pp	ZK742.1
F53F8.1	pp	Y71F9B.7
F53F8.1	pp	Y53C12A.4
F53F8.1	pp	T19A5.2
F53F8.1	pp	T14G12.4
F53F8.1	pp	R02E12.2
F53F8.1	pp	R10E11.1
F53F8.1	pp	Y47G6A.6
F53F8.1	pp	ZC168.4
F53F8.1	pp	ZK265.4
F53F8.1	pp	Y43E12A.1
F53F8.1	pp	Y80D3A.3
F53F8.1	pp	W03F9.5
F53F8.1	pp	T13C5.4
F53F8.1	pp	T06E6.2
F53F8.1	pp	T05G5.3
F53F8.1	pp	H31G24.4
F53F8.1	pp	F58E6.10
C51F7.1	pp	T12G3.1
C51F7.1	pp	T21G5.5
C51F7.1	pp	T12F5.4
C51F7.1	pp	T05A10.1
C51F7.1	pp	F45E4.3
C51F7.1	pp	ZK1098.10
C51F7.1	pp	F52D10.3
C51F7.1	pp	M117.2
C51F7.1	pp	T24B8.1
C52A11.4	pp	H38K22.1
C52A11.4	pp	F13E6.4
C52A11.4	pp	Y105E8A.26
C52A11.4	pp	F41D9.3
C52A11.4	pp	K11E8.1
C52A11.4	pp	F59C12.2
C52A11.4	pp	T01C3.10
F35D2.5	pp	Y65B4BR.4
F35D2.5	pp	ZC8.4
F35D2.5	pp	K09B11.9
F35D2.5	pp	Y54E2A.3
C50H11.1	pp	ZK1098.8
C50H11.1	pp	F11A3.1
C50H11.1	pp	Y69F12A.2
C50H11.1	pp	K04F1.15
C50H11.1	pp	F54D8.3
C50H11.1	pp	F36H1.6
C50H11.1	pp	W02A11.4
C50H11.1	pp	ZK688.3
C50H11.1	pp	F45H10.1
C50H11.1	pp	F42G8.6
C50H11.1	pp	F25E2.3
C50H11.1	pp	Y87G2A.2
C50H11.1	pp	Y40B10A.2
F19C6.1	pp	T25B6.6
F19C6.1	pp	ZC477.3
F19C6.1	pp	F57F10.1
F19C6.1	pp	K12B6.2
F19C6.1	pp	Y76A2A.2
F19C6.1	pp	F30F8.8
F19C6.1	pp	F28D1.9
F19C6.1	pp	W03A5.4
F19C6.1	pp	T13F2.8
F19C6.1	pp	T04D3.3
F19C6.1	pp	Y40H4A.1
F19C6.1	pp	F19C6.1
F19C6.1	pp	T07D10.2
F19C6.1	pp	M03F4.3
C50H2.3	pp	F44G4.6
C50H2.3	pp	E02H4.1
C50H2.3	pp	F14D12.4
C50H2.3	pp	F16F9.5
C50H2.3	pp	ZK154.3
C50H2.3	pp	T07H8.4
C50H2.3	pp	T01C8.7
C50H2.3	pp	W02D3.3
C50H2.3	pp	B0212.5
C50H2.3	pp	E03G2.3
Y60A3A.1	pp	ZK377.2
Y60A3A.1	pp	ZK899.8
Y60A3A.1	pp	Y60A3A.1
Y60A3A.1	pp	VAB-8L
Y60A3A.1	pp	K10D3.2
Y60A3A.1	pp	F45E10.1
Y60A3A.1	pp	C01G10.11
ZK593.1	pp	ZK829.4
ZK593.1	pp	ZK593.1
ZK593.1	pp	ZK909.2
ZC434.5	pp	ZK328.5
ZC434.5	pp	ZK418.9
ZC434.5	pp	Y87G2A.5
ZC434.5	pp	W07E6.1
ZC434.5	pp	C47D12.6
ZC434.5	pp	F25B5.4
ZC434.5	pp	Y39G10AR.8
ZC434.5	pp	R11A8.6
ZC434.5	pp	F32E10.4
ZC434.5	pp	R74.1
ZC434.5	pp	K02F2.2
ZC434.5	pp	T20H4.3
ZC434.5	pp	F58B3.5
ZC434.5	pp	T06E6.1
ZC434.5	pp	C47E12.1
ZC434.5	pp	F52B11.2
ZC434.5	pp	T07A9.2
ZC434.5	pp	H43I07.2
ZC434.5	pp	F54C9.9
ZC434.5	pp	R04A9.4
ZC434.5	pp	F53A2.6
ZC434.5	pp	Y57A10A.30
ZC434.5	pp	B0348.6
Y53F4B.12	pp	ZK180.4
F29B9.4	pp	Y17G7B.5
F29B9.4	pp	W03D2.4
F29B9.4	pp	R09F10.2
F29B9.4	pp	F33D11.10
F29B9.4	pp	Y39B6A.34
F29B9.4	pp	F32D1.10
F29B9.4	pp	Y41D4B.13
F29B9.4	pp	Y54E2A.3
F29B9.4	pp	F36G3.1
F29B9.4	pp	C52B11.2
F29B9.4	pp	PS
F29B9.4	pp	Y106G6E.5
F29B9.4	pp	C02F4.1
F29B9.4	pp	Y75B8A.1
F29B9.4	pp	F56D2.7
F29B9.4	pp	Y47H9C.4
C47G2.3	pp	F49E8.5
C47G2.3	pp	DY3.1
C47G2.3	pp	K01C8.7
C47G2.3	pp	W02F12.5
C47G2.3	pp	H06I04.2
C47G2.3	pp	W09D10.3
C47G2.3	pp	R11.1
C47G2.3	pp	E04A4.5
C47G2.3	pp	T23B12.3
C47G2.3	pp	C06G3.11
C47G2.3	pp	Y66D12A.22
C47G2.1	pp	F53G12.7
C47G2.1	pp	K12D12.3
C47G2.1	pp	R05F9.10
W03G9.4	pp	Y57G11C.10
W03G9.4	pp	Y43F4B.5
W03G9.4	pp	ZK688.6
W03G9.4	pp	T11F9.6
W03G9.4	pp	R07E5.14
W03G9.4	pp	Y17G9A.1
W03G9.4	pp	T27A8.2
W03G9.4	pp	F17C11.8
W03G9.4	pp	F29A7.3
W03G9.4	pp	C31E10.7
W03G9.4	pp	C50B6.14
W03G9.4	pp	CC8.1
T05C3.5	pp	Y45G12B.1
T05C3.5	pp	Y82E9BR.15
T05C3.5	pp	W03F9.1
T05C3.5	pp	T22D1.3
T05C3.5	pp	Y48G1A.5
T05C3.5	pp	W08E3.3
T05C3.5	pp	ZK328.2
T05C3.5	pp	Y54E5A.7
T05C3.5	pp	ZK742.1
T05C3.5	pp	Y110A7A.14
T05C3.5	pp	Y106G6H.2
T05C3.5	pp	ZK20.3
T05C3.5	pp	ZK593.1
T05C3.5	pp	ZK1248.3
T05C3.5	pp	T22D1.9
T05C3.5	pp	Y18D10A.17
T05C3.5	pp	Y49E10.1
T05C3.5	pp	T08B2.7
T05C3.5	pp	T21B10.7
T05C3.5	pp	W03B1.4
T05C3.5	pp	Y113G7A.8
T05C3.5	pp	T27E9.7
T05C3.5	pp	W01B11.3
T05C3.5	pp	Y63D3A.6
T05C3.5	pp	Y105E8B.8
T05C3.5	pp	T27F2.1
T05C3.5	pp	Y22D7AL.10
Y45G5AM.2	pp	Y57G11C.10
Y39B6A.2	pp	Y56A3A.1
Y39B6A.2	pp	Y39G10AR.8
Y39B6A.2	pp	ZK792.6
Y39B6A.2	pp	Y94H6A.5
Y39B6A.2	pp	Y47D3A.29
Y39B6A.2	pp	Y66D12A.15
Y39B6A.2	pp	Y65B4A.6
Y39B6A.2	pp	Y73B6A.5
Y39B6A.2	pp	Y54H5A.1
Y39B6A.2	pp	Y54E2A.11
Y39B6A.2	pp	ZC376.5
Y39B6A.2	pp	Y57A10A.30
Y39B6A.2	pp	Y66H1A.4
Y39B6A.2	pp	Y39B6A.33
Y39B6A.2	pp	Y48G1A.5
Y39B6A.2	pp	Y39B6A.36
Y38F2AR.9	pp	Y63D3A.6
Y38F2AR.9	pp	Y57G11C.15
W05E10.4	pp	Y57G11C.3
W05E10.4	pp	ZK593.1
W05E10.4	pp	Y39G8B.2
W05E10.4	pp	Y77E11A.1
W05E10.4	pp	Y39G8B.1
W05E10.4	pp	ZK54.2
W05E10.4	pp	F15A2.2
W05E10.4	pp	C23H3.7
K06B4.1	pp	C47E8.5
K06B4.1	pp	D1037.3
M142.5	pp	Y46G5A.19
M142.5	pp	R05H10.2
M142.5	pp	Y71G12B.14
F59B2.7	pp	K07C11.9
F59B2.7	pp	Y71F9B.3
F59B2.7	pp	R10E4.4
F59B2.7	pp	T09F3.3
F59B2.7	pp	T24C4.5
F59B2.7	pp	T03F1.12
F59B2.7	pp	T23H2.5
F59B2.7	pp	T05G5.8
F59B2.7	pp	W03C9.3
F59B2.7	pp	R07G3.1
F59B2.7	pp	K01G5.4
F59B2.7	pp	R05D11.3
F59B2.7	pp	T24F1.1
F59B2.7	pp	ZK792.6
F59B2.7	pp	Y51H4A.3
F59B2.7	pp	R144.7
F59B2.7	pp	Y48E1C.3
F59B2.7	pp	Y57G11C.10
F59B2.7	pp	Y45F10A.6
H19N07.4	pp	W10G11.5
H19N07.4	pp	T26E3.1
H19N07.4	pp	Y68A4B.1
H19N07.4	pp	Y25C1A.4
H19N07.4	pp	T25G12.2
H19N07.4	pp	K07B1.4
H19N07.4	pp	Y53H1A.3
H19N07.4	pp	ZK632.6
H19N07.4	pp	ZK39.7
H19N07.4	pp	M02B7.4
H19N07.4	pp	M05B5.4
H19N07.4	pp	Y53G8B.2
R09E12.3	pp	T14G10.5
R09E12.3	pp	ZK632.1
R09E12.3	pp	T04C12.6
R09E12.3	pp	R12E2.3
R09E12.3	pp	Y46G5A.19
R09E12.3	pp	T12E12.4
R09E12.3	pp	W07E6.4
R09E12.3	pp	Y22D7AL.10
R09E12.3	pp	T05F1.1
R09E12.3	pp	Y38A10A.5
R09E12.3	pp	T08B2.9
R09E12.3	pp	ZK593.1
R09E12.3	pp	R11A8.6
R09E12.3	pp	Y116A8C.42
R09E12.3	pp	T28D6.6
R09E12.3	pp	Y66D12A.15
R09E12.3	pp	Y106G6H.2
R09E12.3	pp	ZK20.5
R09E12.3	pp	ZK1128.5
R09E12.3	pp	T04C12.4
R09E12.3	pp	Y56A3A.20
R09E12.3	pp	Y37E11B.5
R09E12.3	pp	Y116A8A.9
R09E12.3	pp	T19A5.2
R09E12.3	pp	ZC434.5
R09E12.3	pp	Y17G7B.5
R09E12.3	pp	T10F2.4
R09E12.3	pp	T05C12.7
R09E12.3	pp	Y75B12B.2
R09E12.3	pp	T21B10.7
R09E12.3	pp	T19H12.2
R09E12.3	pp	W03F9.1
R09E12.3	pp	W08E3.3
R09E12.3	pp	T20F5.2
R09E12.3	pp	T10B5.5
R09E12.3	pp	Y37D8A.9
R09E12.3	pp	T17E9.2
R09E12.3	pp	T06G6.9
R09E12.3	pp	Y40G12A.1
R09E12.3	pp	Y71H2AM.20
R09E12.3	pp	T02G5.9
R09E12.3	pp	T04C12.5
R09E12.3	pp	T22D1.9
R09E12.3	pp	Y49E10.1
R09E12.3	pp	ZC395.10
R09E12.3	pp	T05C3.5
R09E12.3	pp	Y53C10A.12
R09E12.3	pp	W08F4.8
T05A12.2	pp	Y57G11C.3
T05A12.2	pp	Y39G8B.2
T05A12.2	pp	T05H4.13
T05A12.2	pp	Y22D7AL.10
T05A12.2	pp	ZK593.1
T05A12.2	pp	T22F3.3
T05A12.2	pp	Y69E1A.5
T05A12.2	pp	Y77E11A.1
T05A12.2	pp	Y39G8B.1
T05A12.2	pp	C23H3.7
T05A12.2	pp	F15A2.2
T05A12.2	pp	W05E10.4
R04B5.5	pp	R09B5.11
R04B5.5	pp	T01B11.4
R04B5.5	pp	T27E9.1
R04B5.5	pp	T22G5.5
R04B5.5	pp	T25B9.1
R04B5.5	pp	R11.1
R04B5.5	pp	Y50D4C.2
R04B5.5	pp	Y39G8B.1
R04B5.5	pp	Y24D9A.8
R04B5.5	pp	R08D7.7
R04B5.5	pp	T03F1.3
R04B5.5	pp	R04B5.6
R04B5.5	pp	R04B5.5
R04B5.6	pp	W02D3.6
R04B5.6	pp	R09B5.11
R04B5.6	pp	T22G5.5
R04B5.6	pp	T25B9.1
R04B5.6	pp	Y39G8B.1
R04B5.6	pp	Y50D4C.2
R04B5.6	pp	R08D7.7
R04B5.6	pp	Y24D9A.8
R04B5.6	pp	T03F1.3
R04B5.6	pp	R04B5.6
F29C12.4	pp	W09H1.5
F29C12.4	pp	Y37E3.9
F29C12.4	pp	T12E12.4
F29C12.4	pp	F32B6.2
F29C12.4	pp	W02F12.5
F29C12.4	pp	Y18D10A.19
F29C12.4	pp	T21C9.12
F29C12.4	pp	F35G12.2
F29C12.4	pp	ZK520.5
F29C12.4	pp	Y57G11C.11
F29C12.4	pp	T20G5.2
F29C12.4	pp	F47B10.1
F29C12.4	pp	W02B12.9
F29C12.4	pp	Y75B12B.2
F29C12.4	pp	PAR2.1
F29C12.4	pp	Y56A3A.19
F29C12.4	pp	F46B6.6
F29C12.4	pp	T27E9.1
F29C12.4	pp	F31D4.3
F29C12.4	pp	Y57A10A.29
F29C12.4	pp	F37C12.9
F29C12.4	pp	W03F8.3
F29C12.4	pp	Y46G5A.2
F29C12.4	pp	ZK652.9
F29C12.4	pp	T01G9.2
F29C12.4	pp	H14A12.2
F29C12.4	pp	T03D8.2
F29C12.4	pp	ZC410.2
F29C12.4	pp	R11.1
F29C12.4	pp	R11D1.9
F29C12.4	pp	Y49A3A.5
F29C12.4	pp	K07A12.7
F29C12.4	pp	T22B11.5
F29C12.4	pp	F58F12.1
F29C12.4	pp	T24H7.1
F29C12.4	pp	JC8.5
F29C12.4	pp	Y69A2AR.18
F29C12.4	pp	T23B12.3
F29C12.4	pp	Y75B12B.5
F29C12.4	pp	T07A9.2
F29C12.4	pp	Y48G8AL.8
F29C12.4	pp	K07A12.4
F29C12.4	pp	W09D10.3
F29C12.4	pp	R13A5.8
F29C12.4	pp	H19N07.1
F29C12.4	pp	T05E11.1
F29C12.4	pp	T04H1.2
F29C12.4	pp	T23B12.2
F29C12.4	pp	T04A8.11
F29C12.4	pp	F52B5.6
F29C12.4	pp	F55D10.2
F29C12.4	pp	F56B3.8
F29C12.4	pp	F36A2.6
F29C12.4	pp	Y57G11C.16
F29C12.4	pp	Y37D8A.18
F29C12.4	pp	F45E12.5
F29C12.4	pp	F40F11.1
F29C12.4	pp	F31E3.5
F29C12.4	pp	R03G5.1
F29C12.4	pp	F59A3.3
F29C12.4	pp	ZK652.4
F29C12.4	pp	Y57G11C.15
F29C12.4	pp	Y71H10A.1
F29C12.4	pp	F53A3.3
F29C12.4	pp	Y71F9AL.13
F29C12.4	pp	F40G9.2
F29C12.4	pp	T01E8.6
F29C12.4	pp	JC8.3
F29C12.4	pp	K10C3.5
F29C12.4	pp	F25H2.10
F29C12.4	pp	Y37E3.7
F29C12.4	pp	Y62E10A.1
F29C12.4	pp	Y119D3B.14
F29C12.4	pp	Y41E3.10
F29C12.4	pp	Y71H2AM.23
F29C12.4	pp	F54H12.6
F29C12.4	pp	F55C5.5
F32A11.2	pp	M28.5
F32A11.2	pp	H26D21.1
F32A11.2	pp	C47E8.5
F32A11.2	pp	F31E3.3
F32A11.2	pp	F44B9.8
F32A11.2	pp	F58F6.4
F32A11.2	pp	F59A3.6
F32A11.2	pp	M04F3.1
F32A11.2	pp	Y39H10A.7
F32A11.2	pp	T06E4.3
F32A11.2	pp	Y47G6A.2
F32A11.2	pp	Y48G1BL.2
F32A11.2	pp	Y39A1A.23
F32A11.2	pp	Y41C4A.14
F27C8.1	pp	F52H2.2
F27C8.1	pp	R07B1.5
F27C8.1	pp	B0454.6
F27C8.1	pp	C50D2.2
F27C8.1	pp	F07C3.7
F28F9.4	pp	T03D3.3
F55A11.3	pp	R12H7.2
F55A11.3	pp	Y65B4BR.4
F55A11.3	pp	Y87G2A.9
F55A11.3	pp	Y57G11C.15
F55A11.3	pp	Y110A2AM.3
F55A11.3	pp	F59E12.5
F55A11.3	pp	F59E12.4
F55A11.3	pp	T22D1.9
F55A11.3	pp	K07D4.3
F55A11.3	pp	F57B9.6
F55A11.3	pp	K08D10.7
F55A11.3	pp	K10B3.7
F55A11.3	pp	K10B3.8
F55A11.3	pp	T09F3.3
F55A11.3	pp	T19C3.8
F55A11.3	pp	T27F2.3
F55A11.3	pp	Y119C1B.8
F57B10.7	pp	Y77E11A.1
F57B10.7	pp	Y57G11C.3
F57B10.7	pp	H25P06.1
F57B10.7	pp	Y69E1A.5
F57B10.7	pp	R05F9.6
F57B10.7	pp	Y113G7A.9
F57B10.7	pp	K02B2.1
F57B10.7	pp	R107.2
F57B10.7	pp	ZK54.2
F57B10.7	pp	M117.2
F57B10.7	pp	W05E10.4
F57B10.7	pp	T05A12.2
F57B10.7	pp	C23H3.7
F57B10.7	pp	F15A2.2
F52H2.2	pp	T10H9.4
F52H2.2	pp	ZK1321.2
F52H2.2	pp	Y53F4B.12
F52H2.2	pp	B0454.6
F52H2.2	pp	C50D2.2
F57G12.2	pp	M199.1
F57G12.2	pp	R09B5.5
F57G12.2	pp	VW02B12L.3
F57G12.2	pp	T11B7.4
F57G12.2	pp	ZK849.2
F56A12.1	pp	W05E10.3
F56A12.1	pp	W03D8.8
H28G03.2	pp	K09B11.9
H28G03.2	pp	Y63D3A.4
M106.4	pp	M28.5
M106.4	pp	ZK430.7
M106.4	pp	T04A8.6
M106.4	pp	T22D1.10
M106.4	pp	T11G6.1
M106.4	pp	Y113G7B.17
M106.4	pp	ZK546.1
M106.4	pp	ZK430.1
M106.4	pp	Y54H5A.1
M106.4	pp	T25G3.3
M106.4	pp	Y73F8A.27
M106.4	pp	T20B12.1
M106.4	pp	Y66H1A.4
M106.4	pp	T08B2.9
M106.4	pp	T26G10.1
M106.4	pp	T06E6.1
M106.4	pp	R11A8.6
M106.4	pp	ZK520.4
M106.4	pp	T09A5.11
M106.4	pp	R05D11.4
M106.4	pp	W02B12.10
M106.4	pp	ZK1098.4
M106.4	pp	T28D6.6
M106.4	pp	R05D11.3
M106.4	pp	Y106G6H.2
M106.4	pp	Y111B2A.17
M106.4	pp	W08D2.7
M106.4	pp	Y23H5A.7
M106.4	pp	T23G5.1
M106.4	pp	T27E9.7
M106.4	pp	Y37E11B.5
M106.4	pp	T05E11.1
M106.4	pp	ZK858.6
M106.4	pp	Y53F4B.4
M106.4	pp	R07H5.8
M106.4	pp	Y41E3.4
M106.4	pp	R144.7
M106.4	pp	T05C12.7
M106.4	pp	ZC376.5
M106.4	pp	Y54E2A.11
M106.4	pp	T21B10.7
M106.4	pp	T23F6.4
M106.4	pp	W07E6.1
M106.4	pp	T13H5.4
M106.4	pp	T10B5.5
M106.4	pp	W08E3.3
M106.4	pp	Y48B6A.12
M106.4	pp	T21C9.12
M106.4	pp	M110.4
M106.4	pp	ZC395.7
M106.4	pp	W07E6.2
M106.4	pp	R03G5.1
M106.4	pp	R151.2
M106.4	pp	T05H4.6
M106.4	pp	Y87G2A.5
M106.4	pp	Y37E3.10
M106.4	pp	W08F4.8
M106.4	pp	Y37E11AL.7
M106.4	pp	Y39E4B.1
M106.4	pp	W06H3.3
M106.4	pp	T02G5.9
M106.4	pp	ZK945.3
M106.4	pp	Y48B6A.1
M106.4	pp	R13A5.12
M106.4	pp	T20F7.6
M106.4	pp	Y39B6A.14
M106.4	pp	T20H4.3
M106.4	pp	Y71H10B.1
M106.4	pp	T03F1.8
M106.4	pp	W01B11.3
M106.4	pp	T19B4.3
M106.4	pp	R07B7.5
M106.4	pp	T22D1.3
M106.4	pp	Y37E11AR.2
K02E10.4	pp	ZC250.1
K02E10.4	pp	R07G3.6
K02E10.4	pp	W01F3.3
K02E10.4	pp	T26C5.2
K02E10.4	pp	T07H8.6
K02E10.4	pp	T14B4.7
K02E10.4	pp	K08E7.5
K02E10.4	pp	T23F2.1
K02E10.4	pp	T27A10.6
K02E10.4	pp	M03B6.3
K02E10.4	pp	K08B12.1
K02E10.4	pp	R07E3.6
K02E10.4	pp	ZC250.3
M142.6	pp	T23H2.5
M142.6	pp	T21G5.5
M142.6	pp	Y6B3A.1
M142.6	pp	T20B5.1
C48E7.9	pp	T09D3.3
C48E7.9	pp	K02E2.2
C48E7.9	pp	F28C12.6
C48E7.9	pp	F10A3.12
C48E7.9	pp	F35E2.7
C48E7.9	pp	K03H9.3
C48E7.9	pp	T06G6.7
C48E7.9	pp	T06E6.11
C48E7.9	pp	T24C2.3
C48E7.9	pp	F09F3.12
C48E7.9	pp	F16B12.2
C48E7.9	pp	K02A6.1
C48E7.9	pp	K08A8.1
C48E7.7	pp	W03D8.9
C48E7.7	pp	T05A1.2
C48E7.7	pp	F38A3.1
C48E7.7	pp	ZK550.5
C48E7.7	pp	F21H7.5
C48E7.7	pp	Y106G6H.13
C48E7.7	pp	W09D6.4
C48E7.7	pp	F37A8.1
C48E7.7	pp	F36A4.4
C48E7.7	pp	W02D9.5
C48E7.7	pp	T03F1.5
C48E7.7	pp	ZK637.15
C48E7.7	pp	K07A1.13
C48E7.7	pp	Y67A6A.1
C48E7.7	pp	F32B5.4
C48E7.7	pp	F54F7.3
C48E7.7	pp	ZC317.6
C48E7.7	pp	T16H12.6
C48E7.7	pp	F41F3.3
C48E7.7	pp	F42E8.2
C48E7.7	pp	E03H12.10
C48E7.7	pp	T16A9.5
C48E7.7	pp	Y57G11A.2
C48E7.7	pp	T28H11.5
C48E7.7	pp	R05F9.5
C48E7.7	pp	K07F5.5
C48E7.7	pp	T22B3.3
C48E7.7	pp	F53B6.4
C48E7.7	pp	F11G11.8
C48E7.7	pp	T23B7.1
C48E7.7	pp	T23B3.5
C48E7.7	pp	K05F1.7
C48E7.7	pp	F10D11.3
C48E7.7	pp	Y69E1A.1
C48E7.7	pp	T04A6.3
C48E7.7	pp	T13F2.10
C48E7.7	pp	T21G5.4
C48E7.7	pp	R13H9.1
C48E7.7	pp	F10D11.1
C48E7.7	pp	F44D12.7
C48E7.7	pp	F36H12.11
C48E7.7	pp	T27A3.3
C48E7.7	pp	ZC477.7
C48E7.7	pp	F27C1.1
C48E7.7	pp	T08B2.12
C48E7.7	pp	K06A5.2
C48E7.7	pp	R10E9.2
C48E7.7	pp	T23F11.2
C48E7.7	pp	R05F9.3
C48E7.7	pp	T13F2.9
C48E7.7	pp	T27E7.1
C48E7.7	pp	F44D12.3
C48E7.7	pp	W09C3.7
C48E7.7	pp	K08C9.2
C48E7.7	pp	F07A5.2
C48E7.7	pp	F32B6.5
C48E7.7	pp	ZK1251.1
C48E7.7	pp	ZK938.1
C48E7.7	pp	F26B1.1
C48E7.7	pp	F17E9.5
C48E7.7	pp	F08H9.2
C48E7.7	pp	ZK1248.17
C48E7.7	pp	W09C3.6
C48E7.7	pp	ZC168.6
C48E7.7	pp	Y43C5A.1
C48E7.7	pp	T28H11.1
C48E7.7	pp	K05F1.9
C48E7.7	pp	W06A7.5
C48E7.7	pp	ZK637.12
C48E7.7	pp	F52H3.6
C48E7.7	pp	Y38H8A.3
C48E7.7	pp	K07F5.11
C48E7.7	pp	ZK1225.6
C48E7.7	pp	F44D12.5
C48E7.7	pp	F53H4.2
C48E7.7	pp	Y106G6A.4
C48E7.7	pp	F32A11.3
C48E7.7	pp	ZK1248.4
C48E7.7	pp	C54G4.3
C48E7.7	pp	ZK546.7
C48E7.7	pp	W03D8.10
C48E7.7	pp	W03G11.1
C48E7.7	pp	ZK265.3
C48E7.7	pp	T10E9.4
C48E7.7	pp	Y37E11B.10
C48E7.7	pp	E03H12.5
C48E7.7	pp	ZC116.2
C48E7.7	pp	R05F9.10
C53C7.3	pp	R02F2.5
C53C7.3	pp	F46A8.10
F44A2.1	pp	Y56A3A.20
F44A2.1	pp	F57B9.2
F44A2.1	pp	ZC518.3
F27D4.5	pp	T05G5.6
F27D4.5	pp	T08B2.7
F27D4.5	pp	Y49C4A.9
F27D4.5	pp	ZC410.2
F27D4.5	pp	T05H10.6
F27D4.5	pp	H28O16.1
F27D4.5	pp	ZK669.4
F27D4.5	pp	K06A5.6
F27D4.5	pp	K02A4.1
F27D4.5	pp	F28A10.6
F27D4.5	pp	W02F12.5
F27D4.5	pp	LLC1.3
F27D4.5	pp	Y39E4A.3
F46A8.10	pp	Y110A2AL.12
F46A8.10	pp	T22H2.5
F33H2.6	pp	T06E6.2
F33H2.6	pp	F43C1.2
F33H2.6	pp	C48D5.1
F33H2.6	pp	R09B3.1
T01H8.1	pp	ZK632.1
T01H8.1	pp	ZK863.4
T01H8.1	pp	T12A7.2
T01H8.1	pp	Y11D7A.12
T01H8.1	pp	T04H1.2
T01H8.1	pp	Y18D10A.8
T01H8.1	pp	Y54E10BL.6
T01H8.1	pp	W02B12.10
T01H8.1	pp	W02C12.3
T01H8.1	pp	T10C6.13
T01H8.1	pp	Y59A8B.14
T01H8.1	pp	Y41E3.10
T01H8.1	pp	ZK131.2
T01H8.1	pp	ZK131.3
T01H8.1	pp	ZK131.7
T01H8.1	pp	T01H8.1
T01H8.1	pp	Y41C4A.4
T01H8.1	pp	Y54G2A.25
W05E10.3	pp	ZC247.3
W05E10.3	pp	B0286.5
W05E10.3	pp	K02B12.1
W05E10.3	pp	C28A5.4
W05E10.3	pp	T16H12.4
W05E10.3	pp	W02D3.9
W05E10.3	pp	F14F3.1
W05E10.3	pp	ZK678.5
W05E10.3	pp	Y57E12AL.5
W05E10.3	pp	B0286.4
W05E10.3	pp	Y56A3A.1
W05E10.3	pp	C09D8.1
C48E7.11	pp	F42A6.7
C48E7.11	pp	Y39B6A.36
C48E7.11	pp	K08F8.2
C48E7.11	pp	F17A9.3
F17A9.3	pp	K02A11.1
F17A9.3	pp	ZK1128.5
F17A9.3	pp	W03D2.4
F17A9.3	pp	R10E11.1
F17A9.3	pp	F49E10.5
F17A9.3	pp	F17A9.3
F17A9.3	pp	T24H10.7
C48E7.3	pp	F56D12.5
C48E7.3	pp	F37C12.13
C48E7.3	pp	T22D1.10
C48E7.3	pp	F55A12.8
C48E7.3	pp	F22D6.3
C48E7.3	pp	E02H1.3
C48E7.3	pp	T25G3.3
C48E7.3	pp	F26F4.11
C48E7.3	pp	C53H9.2
C48E7.3	pp	W09C3.4
C48E7.3	pp	Y113G7B.17
C48E7.3	pp	Y39B6A.14
C48E7.3	pp	H20J04.4
C48E7.3	pp	JC8.2
C48E7.3	pp	Y52B11A.10
C48E7.3	pp	Y43F4B.4
C48E7.3	pp	K01G5.5
C48E7.3	pp	E04A4.4
C48E7.3	pp	K01C8.9
C48E7.3	pp	F32A5.7
C48E7.3	pp	W08E3.1
C48E7.3	pp	T01C3.7
C48E7.3	pp	F19B6.1
C48E7.3	pp	T23F6.4
C48E7.3	pp	ZK265.6
C48E7.3	pp	F27C1.6
C48E7.3	pp	F10E7.5
C48E7.3	pp	Y39B6A.33
C48E7.3	pp	F54C9.9
C48E7.3	pp	T04C9.1
C48E7.3	pp	F27D4.4
C48E7.3	pp	F13H8.2
C48E7.3	pp	T26G10.1
C48E7.3	pp	F59C6.4
C48E7.3	pp	Y94H6A.5
C48E7.3	pp	T06E6.1
C48E7.3	pp	Y71G12B.8
C48E7.3	pp	F09F7.3
C48E7.3	pp	ZK945.3
C48E7.3	pp	F30A10.9
C48E7.3	pp	K04G2.1
C48E7.3	pp	Y17G7B.12
C48E7.3	pp	F28D1.1
C48E7.3	pp	H43I07.2
C48E7.3	pp	T28D6.6
C48E7.3	pp	Y116A8C.42
C48E7.3	pp	ZK1098.4
C48E7.3	pp	W06H3.3
C48E7.3	pp	H19N07.1
C48E7.3	pp	Y48G8AL.5
C48E7.3	pp	Y49F6B.2
C48E7.3	pp	K12H4.3
C48E7.3	pp	F57B9.5
C48E7.3	pp	ZC376.5
C48E7.3	pp	E02H1.1
C48E7.3	pp	Y54H5A.1
C48E7.3	pp	W07E6.1
C48E7.3	pp	R05H10.2
C48E7.3	pp	T13H5.4
C48E7.3	pp	F55F8.3
C48E7.3	pp	E02H1.6
C48E7.3	pp	T10B5.3
C48E7.3	pp	M106.4
C48E7.3	pp	K01G5.4
C48E7.3	pp	T07A9.9
C48E7.3	pp	F23H12.2
C48E7.3	pp	M28.5
C48E7.3	pp	T04A8.6
C48E7.3	pp	ZK856.10
C48E7.3	pp	F55A3.3
C48E7.3	pp	ZK1127.4
C48E7.3	pp	Y66H1A.4
C48E7.3	pp	R151.2
C48E7.3	pp	F14B4.3
C48E7.3	pp	W07E6.2
C48E7.3	pp	T20B12.1
C48E7.3	pp	ZK858.7
C48E7.3	pp	D2085.3
C48E7.3	pp	W09C5.1
C48E7.3	pp	C55A6.9
C48E7.3	pp	R05D11.4
C48E7.3	pp	W02B12.10
C48E7.3	pp	W08D2.7
C48E7.3	pp	T22H9.1
C48E7.3	pp	Y23H5A.7
C48E7.3	pp	F36A2.2
C48E7.3	pp	F56D2.6
C48E7.3	pp	F44G4.1
C48E7.3	pp	F23B12.7
C48E7.3	pp	K07C5.4
C48E7.3	pp	F57B10.8
C48E7.3	pp	K07F5.14
C48E7.3	pp	F33D11.10
C48E7.3	pp	F32E10.1
C48E7.3	pp	F55F8.5
C48E7.3	pp	H06I04.3
C48E7.3	pp	F58B3.4
C48E7.3	pp	Y71F9AL.1
C48E7.3	pp	ZK546.14
C48E7.3	pp	ZC434.4
C48E7.3	pp	ZK430.1
C48E7.3	pp	ZK430.7
C48E7.3	pp	ZK1098.1
C48E7.3	pp	ZK1127.5
C48E7.3	pp	Y65B4A.6
C48E7.3	pp	Y75B8A.7
C48E7.3	pp	Y54E10BR.4
C48E7.3	pp	Y61A9LA.10
C48E7.3	pp	ZK795.3
C48E7.3	pp	W01B11.3
C48E7.3	pp	F10G7.1
C48E7.3	pp	Y32F6A.3
C48E7.3	pp	Y53C12B.2
C48E7.3	pp	Y53C12B.1
C48E7.3	pp	Y48G1A.4
C48E7.3	pp	Y46E12BL.2
C48E7.3	pp	Y45F10D.7
C48E7.3	pp	Y39A1A.14
C48E7.3	pp	Y23H5B.6
C48E7.3	pp	Y23H5B.5
C48E7.3	pp	R13A5.12
C48E7.3	pp	R10H10.1
C48E7.3	pp	K09H9.6
C48E7.3	pp	F26E4.9
C48E7.3	pp	Y73E7A.2
C48E7.3	pp	Y47G6A.23
C48E7.3	pp	Y47D3B.7
C48E7.3	pp	T21C9.5
C48B4.6	pp	Y116A8C.19
C48B4.6	pp	K07A1.1
C48B4.7	pp	K07A1.1
F25H8.3	pp	ZC101.2
F25H8.3	pp	Y34D9A.4
F25H8.3	pp	Y39B6A.3
F25H8.3	pp	R06C1.3
F25H8.3	pp	K05C4.6
F25H8.3	pp	C36F7.4
F25H8.3	pp	W02B9.1
F25H8.3	pp	F56H11.1
C48C5.1	pp	W07A12.5
C48C5.1	pp	Y38A10A.4
C48C5.1	pp	C48C5.1
C48C5.1	pp	K10B4.4
K10B4.4	pp	Y41C4A.14
K10B4.4	pp	K10B4.4
F53B2.6	pp	T26C12.3
F53B2.6	pp	Y7A9D.1
F53B2.6	pp	T09B4.5
F53B2.6	pp	T08G3.10
F53B2.6	pp	T14F9.5
F53B2.6	pp	ZC247.3
F53B2.6	pp	Y71F9B.5
T12E12.4	pp	T20D3.7
T12E12.4	pp	T14G10.5
T12E12.4	pp	T17E9.2
T12E12.4	pp	W08E3.3
T12E12.4	pp	Y57G11C.11
T12E12.4	pp	T21B10.7
T12E12.4	pp	Y37E3.9
T12E12.4	pp	Y113G7A.9
T12E12.4	pp	ZK652.9
T12E12.4	pp	W03F8.3
T12E12.4	pp	Y71H10A.1
T12E12.4	pp	T22D1.9
T12E12.4	pp	W06H3.1
T12E12.4	pp	T24H7.1
T12E12.4	pp	Y56A3A.20
T12E12.4	pp	ZC410.2
T12E12.4	pp	T21C9.12
T12E12.4	pp	ZK430.7
T12E12.4	pp	Y37E11C.1
T12E12.4	pp	T12E12.4
T12E12.4	pp	F20H11.3
T12E12.4	pp	Y37E3.15
C46C11.1	pp	W02D3.5
C46C11.1	pp	W02D3.7
C46C11.1	pp	T22G5.2
C46C11.1	pp	T01G9.5
C46C11.1	pp	R07E4.6
C46C11.1	pp	ZK909.2
C46C11.1	pp	F43C1.2
C45G7.4	pp	M7.1
F42A10.2	pp	F43C1.2
C45G3.5	pp	F29B9.6
C45E1.1	pp	W06D11.2
C45E1.1	pp	F43C1.2
C45E1.1	pp	F55D12.4
C45E1.1	pp	ZK370.2
C45E5.6	pp	K04E7.2
C45E5.6	pp	M03B6.2
C45E5.6	pp	ZK849.2
C45E5.6	pp	Y47D3A.2
C45E5.6	pp	Y49F6C.3
D1009.1	pp	M03A8.1
D1009.1	pp	F08A8.4
D1009.1	pp	F57F5.1
D1009.1	pp	T06E8.1
D1009.1	pp	T25G12.2
D1009.1	pp	Y32F6B.1
D1009.1	pp	Y60A3A.7
D1009.1	pp	F54F3.3
D1009.1	pp	F11A3.1
D1009.1	pp	H14E04.1
D1009.1	pp	F46B6.8
D1009.1	pp	R11G11.14
D1009.1	pp	ZK6.7
D1009.1	pp	F25C8.4
D1009.1	pp	F41H10.8
D1009.1	pp	F56H11.3
D1009.1	pp	Y66D12A.14
D1009.1	pp	K04A8.5
D1009.1	pp	Y57E12B.3
D1009.1	pp	F36H1.6
D1009.1	pp	T09F3.3
D1009.1	pp	K10B3.8
D1009.1	pp	K10B3.7
D1009.1	pp	F37C12.7
D1009.1	pp	F33H1.2
F28D1.9	pp	Y75B8A.20
F28D1.9	pp	H23N18.5
F28D1.9	pp	R01E6.2
F28D1.9	pp	H14E04.1
F28D1.9	pp	R12C12.1
F28D1.9	pp	ZK688.3
F28D1.9	pp	T06E8.1
F28D1.9	pp	T25G12.2
F28D1.9	pp	ZK1025.4
F28D1.9	pp	ZK678.5
F28D1.9	pp	R11G11.6
F28D1.9	pp	F42A6.8
F28D1.9	pp	T01B7.7
F28D1.9	pp	F53B1.4
F28D1.9	pp	F56D2.3
F28D1.9	pp	T23F2.1
F28D1.9	pp	ZK1025.7
F28D1.9	pp	F46E10.1
F28D1.9	pp	F47G6.2
F28D1.9	pp	T20F7.7
F28D1.9	pp	ZK1127.2
F28D1.9	pp	T05C12.10
F28D1.9	pp	ZK829.3
F28D1.9	pp	Y45F3A.8
F28D1.9	pp	R05G6.9
F28D1.9	pp	F36H1.6
F28D1.9	pp	F54D8.3
F28D1.9	pp	Y38A10A.2
F28D1.9	pp	T06A4.3
F28D1.9	pp	ZC434.3
F28D1.9	pp	T07H8.6
F28D1.9	pp	F41E6.14
F28D1.9	pp	T04G9.2
F28D1.9	pp	ZC250.3
F28D1.9	pp	Y60A3A.7
F28D1.9	pp	F54F3.3
F28D1.9	pp	Y48G8AL.11
F28D1.9	pp	F33H1.2
F28D1.9	pp	F37C12.7
F28D1.9	pp	K10B3.7
F28D1.9	pp	K10B3.8
F28D1.9	pp	T09F3.3
W02D3.8	pp	Y73B6BL.18
W02D3.8	pp	W03C9.4
W02D3.8	pp	Y48G8AL.6
W02D3.8	pp	Y73B6A.4
C46F4.2	pp	M01F1.5
C46F4.2	pp	K11H3.1
C46F4.2	pp	Y65B4A.3
C46F4.2	pp	Y60A3A.7
C46F4.2	pp	F42A10.4
C46F4.2	pp	T01G6.2
C46F4.2	pp	K12C11.2
C46F4.2	pp	K08F8.1
C46F4.2	pp	T11F9.11
C46F4.2	pp	K03E6.7
C46F4.2	pp	W06D12.3
C46F4.2	pp	F19H8.1
C46F4.2	pp	F37A8.5
C46F4.2	pp	ZK593.1
C46F4.2	pp	T05H4.13
C46F4.2	pp	F58G6.1
C46F4.2	pp	C54G7.2
C46F4.2	pp	F25H5.3
C46F4.2	pp	F20B6.2
C46F4.2	pp	F26D10.3
C46F4.2	pp	K04G7.3
C46F4.2	pp	R11F4.1
C46F4.2	pp	C54G4.8
C46F4.2	pp	F08F8.2
C46F4.2	pp	T17E9.2
C46F4.2	pp	Y48B6A.13
C46F4.2	pp	Y65B4BL.5
C46F4.2	pp	Y44A6C.1
C46F4.2	pp	F10D2.9
C46F4.2	pp	VZK822L.1
C46F4.2	pp	K06B9.1
C46F4.2	pp	W05H9.1
C46F4.2	pp	E04A4.7
C46F4.2	pp	F02A9.6
C46F4.2	pp	F37C12.7
C46F4.2	pp	R107.8
C46F4.2	pp	C05D10.3
C46F4.2	pp	D1009.1
C46F4.2	pp	F28D1.9
R09G11.1	pp	T20D4.2
R09G11.1	pp	ZK697.4
R09G11.1	pp	R12H7.1
C46F11.4	pp	C50C3.6
C46F11.4	pp	R05D3.4
C46F11.4	pp	F56D2.6
C46F11.4	pp	F37A4.8
C46F11.4	pp	F42A6.7
C46F11.4	pp	F39H11.3
C46F11.4	pp	F09D1.1
C46F11.4	pp	Y54F10BM.14
C46F11.4	pp	W02D3.8
C46E10.5	pp	F38G1.1
C46E10.5	pp	C46E10.9
C46E10.5	pp	C46G7.3
C46E10.5	pp	F38A5.7
C46E10.5	pp	F15B10.3
F34D6.3	pp	R12H7.1
F34D6.3	pp	Y25C1A.5
F34D6.3	pp	F52D10.3
F34D6.3	pp	F55C7.7
F34D6.3	pp	R09G11.1
F34D6.3	pp	M117.2
F34D6.3	pp	R07D5.1
R05G6.10	pp	ZK430.7
R05G6.10	pp	T06E6.2
R05G6.10	pp	ZK792.6
R05G6.10	pp	F39C12.2
R05G6.10	pp	T04D1.3
R05G6.10	pp	ZK1248.3
C44C11.1	pp	F56E10.4
C44C11.1	pp	F22E10.3
C44C11.1	pp	F13D12.7
C44C11.1	pp	ZK1098.4
C44C11.1	pp	F09E5.15
C44C11.1	pp	Y39B6A.33
C44C11.1	pp	ZK909.2
C44C11.1	pp	F53G12.1
C44C11.1	pp	T23H2.5
C44C11.1	pp	Y113G7B.17
C44C11.1	pp	F43C1.1
C44C11.1	pp	R05D11.3
C44C11.1	pp	W03C9.3
C44C11.1	pp	F59B2.7
C44C11.1	pp	R07E4.6
C44C11.1	pp	K01G5.4
C44C11.1	pp	F45E10.1
C44C11.1	pp	F28B3.8
C44C11.1	pp	F26H9.6
C44C11.1	pp	T25G12.4
C44C11.1	pp	F46H6.1
C44C11.1	pp	D1037.4
C44C11.1	pp	T24F1.1
C44C11.1	pp	F21F3.3
C44C11.1	pp	R151.2
C44C11.1	pp	K08E7.9
C44C11.1	pp	C47A10.1
C44C11.1	pp	Y110A7A.10
C44C11.1	pp	T28F12.3
C44C11.1	pp	Y51H4A.15
C44C11.1	pp	M03A1.1
C44C11.1	pp	M01E11.1
C44C11.1	pp	F45G2.6
C44C11.1	pp	ZK858.7
C44C11.1	pp	F29C4.1
C44C11.1	pp	R12B2.1
C44C11.1	pp	ZK370.2
C44C11.1	pp	F28B4.2
C44C11.1	pp	C44C11.1
C44C11.1	pp	T20G5.5
C44C11.1	pp	R05G6.10
C44C11.1	pp	W03F11.6
C44C11.1	pp	T24F1.3
C44C11.1	pp	W05B10.4
C44C11.1	pp	Y73B6A.5
C44C11.1	pp	ZK792.6
C44C10.8	pp	ZK616.10
C44C10.8	pp	Y47D3A.6
C44C1.5	pp	T20B3.1
C44C1.5	pp	T19C9.5
C44C1.5	pp	F23B2.12
C44C1.5	pp	C46F4.2
C44C1.5	pp	F28H7.3
C44C1.5	pp	K02G10.7
C44C1.5	pp	T10G3.3
C44C1.5	pp	D2096.1
C44C1.5	pp	T09B4.8
C44C1.5	pp	ZK593.1
C44C1.5	pp	F20B6.3
C44C1.5	pp	F59B8.2
C44C1.5	pp	Y50E8A.7
C44C1.5	pp	F01D5.7
C44C1.5	pp	F01D5.8
C44C1.5	pp	D1009.1
C44C1.5	pp	T27A1.5
C44C1.5	pp	T24H7.1
C44C1.5	pp	ZK6.7
C44C1.5	pp	R11G11.14
C44C1.5	pp	F54F3.3
C44C1.5	pp	Y57E12B.3
C44C1.5	pp	K04A8.5
C44C1.5	pp	F46B6.8
C44C1.5	pp	F01G10.7
C44C1.5	pp	Y60A3A.7
C44C1.5	pp	F59A2.3
C44C1.5	pp	K04G2.2
C44C1.5	pp	ZK484.2
C44C1.5	pp	F38A1.1
C44C1.5	pp	F55C5.5
C44C1.5	pp	F59A7.1
C44C1.5	pp	T05H4.6
C44C1.5	pp	W04C9.1
C44C1.5	pp	E04A4.5
C44C1.5	pp	F38A1.5
C44C1.5	pp	K06A4.5
C44C1.5	pp	F54C9.6
C44C1.5	pp	F53F1.3
C44C1.5	pp	F28D1.9
C44C1.5	pp	F25D1.5
ZC155.7	pp	ZK546.2
C44C1.4	pp	T01G1.1
C44C1.4	pp	F37A4.8
C44C1.4	pp	R05D3.7
C44C1.4	pp	D1014.3
C44C1.4	pp	T25G12.4
C44C1.4	pp	T20D3.7
C44C1.4	pp	ZK180.4
C44C1.4	pp	F55A11.2
C44C1.4	pp	F26H9.6
C44C1.4	pp	Y34D9A.10
C44C1.4	pp	R06F6.2
C44C1.4	pp	W06B4.3
C44C1.4	pp	F43D9.3
C44C1.4	pp	C56C10.1
C44C1.4	pp	Y42H9AR.3
C44C1.4	pp	ZC155.7
C45B2.1	pp	F53H4.2
C45B2.1	pp	F38E11.1
C45B2.1	pp	R05F9.10
Y105C5A.24	pp	ZC504.4
Y105C5A.24	pp	Y110A7A.16
Y105C5A.24	pp	ZK370.2
Y105C5A.24	pp	Y105C5A.24
Y105C5A.24	pp	Y51H4A.17
F46A9.6	pp	R10E4.2
F46A9.6	pp	W03F8.5
F46A9.6	pp	R31.3
F46A9.6	pp	M02B7.3
F46A9.6	pp	Y41G9A.1
F46A9.6	pp	R03E1.1
F46A9.6	pp	F56H1.1
F46A9.6	pp	Y113G7A.6
F46A9.6	pp	F59C6.7
F46A9.6	pp	T27B1.1
F46A9.6	pp	Y75B8A.1
F46A9.6	pp	ZC101.2
F46A9.6	pp	T22B2.4
F46A9.6	pp	Y49F6B.4
F46A9.6	pp	F46A9.6
F46A9.6	pp	T21G5.5
C44H4.3	pp	M03B6.3
C44H4.3	pp	F46G11.2
C44H4.3	pp	H42K12.3
C44H4.3	pp	ZK1290.8
C44H4.3	pp	C45B2.7
C44H4.3	pp	W01F3.3
C44H4.3	pp	C50F2.6
C44H4.3	pp	W04G3.8
C44H4.3	pp	W04G3.2
C44H4.3	pp	T14B4.6
C44H4.3	pp	F44E2.4
C44H4.3	pp	W04G3.3
C44H4.3	pp	F46C8.6
C44H4.3	pp	T21D12.2
C44H4.3	pp	C54H2.1
C44H4.3	pp	R03E1.1
C44H4.3	pp	W08A12.3
C44H4.3	pp	T14B4.7
C44H4.3	pp	W04G3.1
C44H4.3	pp	T23G11.6
C44H4.3	pp	K08B12.1
C44H4.3	pp	F44G3.2
C44H4.3	pp	F46A9.6
C44H4.2	pp	T17H7.1
C44H4.2	pp	W08A12.3
C44H4.2	pp	M03B6.3
C44H4.2	pp	T27A10.6
C44H4.2	pp	K08B12.1
C44H4.2	pp	C45B2.7
C44H4.2	pp	W04G3.8
C44H4.2	pp	ZK1290.8
C44H4.2	pp	W04G3.1
C44H4.2	pp	W01F3.3
C44H4.2	pp	W04G3.3
C44H4.2	pp	T14B4.7
C44H4.2	pp	F52B11.3
C44H4.2	pp	F32E10.3
C44H4.2	pp	W04G3.2
C44H4.2	pp	Y38H8A.1
C44H4.2	pp	T14B4.6
C44H4.2	pp	R07E3.6
C44H4.2	pp	F44E2.4
C44H4.2	pp	T19B10.2
C44H4.2	pp	F46C8.6
C44H4.2	pp	C44H4.3
C44H4.2	pp	Y106G6E.6
C44H4.2	pp	F46A9.6
C44H4.2	pp	F48F7.1
C44H4.2	pp	F55C7.7
C44H4.2	pp	H04M03.4
C44E4.5	pp	Y110A7A.6
C44E4.3	pp	F52C6.3
C44E4.3	pp	ZK520.5
C44E4.3	pp	Y75B12B.2
C44E4.3	pp	F46A9.4
C44E4.3	pp	F22D6.3
C44E4.3	pp	K07A1.1
C44E4.3	pp	R53.6
C44E4.3	pp	ZK593.1
C44E4.3	pp	Y87G2A.8
C44E4.3	pp	K09B11.9
C44E4.3	pp	F25H5.3
C44E4.3	pp	F57C2.1
C44E4.3	pp	ZK381.1
C44E4.3	pp	ZK337.2
C44E4.3	pp	F28H6.3
C44E4.3	pp	R03A10.4
C44E4.3	pp	T05G5.10
C44E4.3	pp	F35G12.10
C44E4.3	pp	T24C4.1
C44E4.3	pp	R06C7.1
C44E4.3	pp	T27B1.2
C44E4.3	pp	K02B12.8
C44E4.3	pp	F41H10.10
C44E4.3	pp	Y66D12A.23
C44E4.3	pp	T01C8.5
C44E4.3	pp	F33H1.2
C44E4.3	pp	K10B3.7
C44E4.3	pp	K10B3.8
C44E4.3	pp	T09F3.3
W05B10.4	pp	ZK792.6
Y50D7A.2	pp	ZK131.6
Y50D7A.2	pp	Y55F3AM.14
Y50D7A.2	pp	ZK131.10
Y50D7A.2	pp	Y54F10BM.14
Y50D7A.2	pp	Y71G12B.8
Y50D7A.2	pp	Y56A3A.4
Y50D7A.2	pp	Y54E10BR.6
Y50D7A.2	pp	Y97E10AR.5
Y50D7A.2	pp	Y82E9BR.15
Y50D7A.2	pp	ZK550.4
Y50D7A.2	pp	ZK675.2
Y50D7A.2	pp	ZC302.1
Y50D7A.2	pp	Y55B1AL.2
Y50D7A.2	pp	Y66D12A.15
Y50D7A.2	pp	Y50D7A.2
Y50D7A.2	pp	ZK1128.4
Y50D7A.2	pp	Y73F8A.24
Y50D7A.2	pp	Y76B12C.2
Y50D7A.2	pp	ZK20.3
ZK256.1	pp	ZK430.3
ZK256.1	pp	ZK652.11
ZK256.1	pp	K11D9.2
ZK256.1	pp	R05C11.3
ZK256.1	pp	ZK637.8
ZK256.1	pp	K11C4.5
ZK256.1	pp	R06B10.4
ZK256.1	pp	Y71A12B.4
C47E12.7	pp	ZK430.7
C47E12.7	pp	ZK632.1
C47E12.7	pp	F37C12.13
C47E12.7	pp	T22D1.10
C47E12.7	pp	E02H1.3
C47E12.7	pp	F26F4.11
C47E12.7	pp	W09C3.4
C47E12.7	pp	Y113G7B.17
C47E12.7	pp	R13A5.8
C47E12.7	pp	Y111B2A.18
C47E12.7	pp	K08D12.3
C47E12.7	pp	K12D12.1
C47E12.7	pp	H20J04.4
C47E12.7	pp	F33H2.3
C47E12.7	pp	Y52B11A.10
C47E12.7	pp	E04A4.4
C47E12.7	pp	W08E3.1
C47E12.7	pp	Y48E1A.1
C47E12.7	pp	C50C3.6
C47E12.7	pp	W07E6.4
C47E12.7	pp	Y37E3.3
C47E12.7	pp	F19B6.1
C47E12.7	pp	ZK546.14
C47E12.7	pp	K08E4.1
C47E12.7	pp	Y23H5B.5
C47E12.7	pp	ZK686.2
C47E12.7	pp	ZK1127.4
C47E12.7	pp	M110.4
C47E12.7	pp	R08C7.3
C47E12.7	pp	ZC395.7
C47E12.7	pp	Y71F9B.4
C47E12.7	pp	Y54H5A.1
C47E12.7	pp	T22D1.3
C47E12.7	pp	T21B10.7
C47E12.7	pp	T23F6.4
C47E12.7	pp	F57B9.5
C47E12.7	pp	T24H10.1
C47E12.7	pp	T10B5.3
C47E12.7	pp	F32E10.1
C47E12.7	pp	Y69A2AR.30
C47E12.7	pp	W08E3.3
C47E12.7	pp	T13H5.4
C47E12.7	pp	E02H1.6
C47E12.7	pp	EEED8.7
C47E12.7	pp	F55F8.3
C47E12.7	pp	T10B5.5
C47E12.7	pp	F31E3.3
C47E12.7	pp	T05H4.10
C47E12.7	pp	T05C12.7
C47E12.7	pp	Y41E3.4
C47E12.7	pp	D2085.3
C47E12.7	pp	EEED8.5
C47E12.7	pp	F49D11.1
C47E12.7	pp	F54A3.3
C47E12.7	pp	Y45F10D.7
C47E12.7	pp	F58B3.4
C47E12.7	pp	F57B10.8
C47E12.7	pp	Y105E8B.3
C47E12.7	pp	T20B12.3
C47E12.7	pp	C48E7.3
C47E12.7	pp	F28D1.1
C47E12.7	pp	T26G10.1
C47E12.7	pp	F13H8.2
C47E12.7	pp	T03F1.8
C47E12.7	pp	ZK550.4
C47E12.7	pp	H27M09.2
C47E12.7	pp	Y116A8C.42
C47E12.7	pp	D1046.1
C47E12.7	pp	K05C4.1
C47E12.7	pp	F58D5.1
C47E12.7	pp	R05D3.4
C47E12.7	pp	R05D11.4
C47E12.7	pp	W02B12.10
C47E12.7	pp	W02A11.4
C47E12.7	pp	ZK1098.4
C47E12.7	pp	D2096.8
C47E12.7	pp	Y41E3.11
C47E12.7	pp	T28D6.6
C47E12.7	pp	F01G4.1
C47E12.7	pp	Y66D12A.15
C47E12.7	pp	K01C8.10
C47E12.7	pp	Y55F3AM.14
C47E12.7	pp	C52E4.3
C47E12.7	pp	Y65B4A.6
C47E12.7	pp	W08D2.7
C47E12.7	pp	F33D11.10
C47E12.7	pp	T22H9.1
C47E12.7	pp	F36A2.2
C47E12.7	pp	F23F1.8
C47E12.7	pp	F56D2.6
C47E12.7	pp	T27E9.7
C47E12.7	pp	F28F8.3
C47E12.7	pp	F37A4.8
C47E12.7	pp	K11H12.2
C47E12.7	pp	H43I07.2
C47E12.7	pp	F59A2.3
C47E12.7	pp	F13D12.7
C47E12.7	pp	Y56A3A.20
C47E12.7	pp	F10G7.1
C47E12.7	pp	Y37E11B.5
C47E12.7	pp	Y76B12C.7
C47E12.7	pp	Y47G6A.8
C47E12.7	pp	K07A1.12
C47E12.7	pp	H20J04.8
C47E12.7	pp	Y39B6A.2
C47E12.7	pp	T04A8.14
C47E12.7	pp	F14B4.3
C47E12.7	pp	R151.2
C47E12.7	pp	ZK863.3
C47E12.7	pp	Y39B6A.33
C47E12.7	pp	T20B12.1
C47E12.7	pp	M106.4
C47E12.7	pp	K01G5.4
C47E12.7	pp	Y48G1A.5
C47E12.7	pp	T20B12.8
C47E12.7	pp	ZK856.10
C47E12.7	pp	C48B6.2
C47E12.7	pp	T28D9.10
C47E12.7	pp	Y47G6A.11
C47E12.7	pp	F11A10.7
C47E12.7	pp	Y37E11AL.7
C47E12.7	pp	Y48G8AL.5
C47E12.7	pp	Y39E4B.1
C47E12.7	pp	Y49F6B.2
C47E12.7	pp	W06H3.3
C47E12.7	pp	R10E4.4
C47E12.7	pp	H19N07.1
C47E12.7	pp	F22B5.2
C47E12.7	pp	K02F2.3
C47E12.7	pp	F32D1.10
C47E12.7	pp	H12C20.2
C47E12.7	pp	F47D12.4
C47E12.7	pp	F25B4.5
C47E12.7	pp	F59A2.1
C47E12.7	pp	F09F7.3
C47E12.7	pp	T23G7.3
C47E12.7	pp	Y53C12B.2
C47E12.7	pp	Y37E3.7
C47E12.7	pp	D2030.3
C47E12.7	pp	F27D4.4
C47E12.7	pp	T07A9.9
C47E12.7	pp	Y73E7A.2
C47E12.7	pp	Y48G1A.4
C47E12.7	pp	E02H1.1
C47E12.7	pp	F54C9.9
C47E12.7	pp	ZK858.7
C47E12.7	pp	F27C1.6
C47E12.7	pp	Y53F4B.4
C47E12.7	pp	M01B12.5
C47E12.7	pp	Y53C12B.1
C47E12.7	pp	ZK945.3
C47E12.7	pp	F10E7.5
C47E12.7	pp	F11A3.2
C47E12.7	pp	F18C5.3
C47E12.7	pp	F23B12.7
C47E12.7	pp	F44G4.1
C47E12.7	pp	C53H9.2
C47E12.7	pp	C27D11.1
C47E12.7	pp	Y54E2A.11
C47E12.7	pp	C47B2.5
C47E12.7	pp	F59C6.4
C47E12.7	pp	T01C3.7
C47E12.7	pp	H06I04.3
C47E12.7	pp	JC8.2
C47E12.7	pp	F55A12.8
C47E12.7	pp	F55F10.1
C47E12.7	pp	F55F8.2
C47E12.7	pp	F55F8.5
C47E12.7	pp	Y61A9LA.10
C47E12.7	pp	Y66H1A.4
C47E12.7	pp	Y48B6A.1
C47E12.7	pp	Y54E10A.10
C47E12.7	pp	Y39B6A.14
C47E12.7	pp	Y46E12BL.2
C47E12.7	pp	Y37E3.10
C47E12.7	pp	Y39A1A.14
C47E12.7	pp	ZK795.3
C47E12.7	pp	ZK430.1
C47E12.7	pp	ZK512.2
C47E12.7	pp	Y94H6A.5
C47E12.7	pp	ZK1127.5
C47E12.7	pp	Y71G12B.8
C47E12.7	pp	Y75B8A.7
C47E12.7	pp	K01C8.9
C47E12.7	pp	T19A6.2
C47E12.7	pp	Y48C3A.7
C47E12.7	pp	M28.5
C47E12.7	pp	K09H9.6
C47E12.7	pp	K07C5.4
C47E12.7	pp	K04G2.1
C47E12.7	pp	K01G5.5
C47E12.7	pp	W09C5.1
C47E12.7	pp	W07E6.2
C47E12.7	pp	W01B11.3
C47E12.7	pp	T25G3.3
C47E12.7	pp	T06E6.1
C47E12.7	pp	T04A8.6
C47E12.7	pp	C03D6.8
C47E12.7	pp	R05H10.2
C47E12.7	pp	R13A5.12
C47E12.7	pp	K12H4.3
C47E12.7	pp	W07E6.1
C47E12.7	pp	F13B10.2
T03D8.1	pp	T04C10.2
T03D8.1	pp	ZC168.4
T03D8.1	pp	T05G5.3
T03D8.1	pp	Y43E12A.1
T03D8.1	pp	Y54G2A.25
T03D8.1	pp	T23G11.5
T03D8.1	pp	ZK1248.3
T03D8.1	pp	ZK1058.2
T03D8.1	pp	ZK678.3
T03D8.1	pp	ZK507.6
T03D8.1	pp	F59F3.1
T03D8.1	pp	ZC101.2
T03D8.1	pp	C06A5.7
T03D8.1	pp	F35G12.3
C47D2.1	pp	F39H2.4
C47D2.1	pp	Y69H2.3
C47D2.2	pp	F47B10.7
C47D2.2	pp	R08D7.8
C47D2.2	pp	K02D7.1
C47D2.2	pp	K07H8.6
C47D2.2	pp	F59D8.2
C47D2.2	pp	K09F5.2
C47D2.2	pp	F59D8.1
C47D2.2	pp	F09E5.3
C47D2.2	pp	F19B6.1
C47D2.2	pp	ZK783.2
C47D2.2	pp	Y43C5A.5
C47D2.2	pp	R13A5.10
C47D2.2	pp	F13H8.3
C47D2.2	pp	C47D2.2
C47D2.2	pp	F49E8.4
C47D2.2	pp	T23G5.3
K07B1.7	pp	ZC328.2
F15A2.2	pp	C23H3.7
F15A2.2	pp	M117.2
F15A2.2	pp	F52D10.3
F18G5.3	pp	R08F11.3
F18G5.3	pp	F44C8.1
F18G5.3	pp	F41B5.4
F18G5.3	pp	T04C10.2
F18G5.3	pp	F41B5.2
F18G5.3	pp	Y37A1C.1
F18G5.3	pp	F41B5.3
F18G5.3	pp	F41B5.7
F18G5.3	pp	Y22F5A.3
F18G5.3	pp	T04D1.3
F18G5.3	pp	T19C4.6
F18G5.3	pp	ZK909.2
F18G5.3	pp	F56B6.2
F18G5.3	pp	R06A10.2
F18G5.3	pp	M01D7.7
F18G5.3	pp	K05C4.6
F18G5.3	pp	F57F5.5
F18G5.3	pp	F29C4.1
F18G5.3	pp	M03F4.2
F18G5.3	pp	T04C12.4
F18G5.3	pp	T04C12.5
F18G5.3	pp	T04C12.6
F18G5.3	pp	Y39B6A.2
F18G5.3	pp	Y105E8A.24
F18G5.3	pp	F18G5.3
F23F1.6	pp	W02D3.6
F23F1.6	pp	F56H11.3
F23F1.6	pp	ZK512.6
F23F1.6	pp	F35E2.1
F23F1.6	pp	T24H7.1
F23F1.6	pp	R04A9.1
F23F1.6	pp	F52C12.5
F23F1.6	pp	W09C2.1
F23F1.6	pp	Y105C5B.28
F23F1.6	pp	F53F10.3
[truncated: 344,484 more rows]
