# Supplementary material for: Effects of early life exposure to ultraviolet C radiation on mitochondrial DNA content, transcription, ATP production, and oxygen consumption in developing Caenorhabditis elegans
Source: BMC Pharmacol Toxicol. 2013 Feb 4;14:9. doi: 10.1186/2050-6511-14-9 (PMC3621653; doi:10.1186/2050-6511-14-9)
Supplement: Additional file 3 — This file contains differentially expressed transcripts (defined as fold-change >1.2, p < 0.05 based on Rosetta Resolver analysis) for all pairwise treatment comparisons at the 3 h timepoint. [file 2050-6511-14-9-S3.xlsx]

## Sheet: -45 h DETs
Additional data file 2
This file contains differentially expressed transcripts (defined as fold-change >1.2, p < 0.05 based on Rosetta Resolver analysis) for all pairwise treatment comparisons at the -45 h timepoint.
The fold-change refers to the second intensity over the first; i.e. for control vs UVC (immediately below), col-158 is ~5-fold lower in UVC than control
Control vs UVC:							Control vs EtBr:							Control vs UVC + EtBr:							EtBr vs UVC:							EtBr + UVC vs EtBr:							EtBr + UVC vs UVC:
Sequence Code	Primary Sequence Name	Fold Change	P-value	Intensity1	Intensity2		Sequence Code	Primary Sequence Name	Fold Change	P-value	Intensity1	Intensity2		Sequence Code	Primary Sequence Name	Fold Change	P-value	Intensity1	Intensity2		Sequence Code	Primary Sequence Name	Fold Change	P-value	Intensity1	Intensity2		Sequence Code	Primary Sequence Name	Fold Change	P-value	Intensity1	Intensity2		Sequence Code	Primary Sequence Name	Fold Change	P-value	Intensity1	Intensity2
188250_at	col-158	-5.10868	0.02531	0.09835	0.03913		188250_at	col-158	-10.9547	0.0029	0.10574	0.02425		190706_at	gst-25	-6.88506	0.00213	0.37216	0.07458		189398_at	cyp-35B3	-96.4903	0	10.1875	0.04932		192266_s_at	hsp-70	-8.50639	0.00037	0.15198	0.02824		189398_at	cyp-35B3	-84.6527	0	5.07582	0.04157
182279_at	Y47H9C.1	-4.88857	0.0048	0.0694	0.01781		190706_at	gst-25	-6.10473	0.04714	0.39358	0.08633		188250_at	col-158	-6.67928	0.01185	0.10218	0.03402		185525_at	cyp-35A1	-53.8918	2.10923e-18	1.42272	0.02379		185171_at	F19B10.4	-5.90681	0.0028	0.11273	0.02915		189256_at	cyp-35B2	-27.6889	1.7172e-14	2.64123	0.08721
186271_at	efl-2	-4.37024	0.00116	0.07087	0.0171		178591_at	grl-17	-6.025	0.0239	0.07155	0.01904		178591_at	grl-17	-5.40888	0.02921	0.07329	0.01946		189256_at	cyp-35B2	-43.5885	1.62556e-18	5.76111	0.09007		188444_at	hsp-16.41	-5.62026	0.00363	0.47493	0.07754		185525_at	cyp-35A1	-22.9094	2.03969e-11	0.47347	0.02349
189978_s_at	189978_s_at	-3.64198	0.03382	0.05999	0.01826		189624_at	col-164	-4.35922	0.02962	0.07363	0.02161		180208_at	T13B5.6	-5.39854	0.00146	0.09217	0.01778		193598_at	C01G12.5	-38.4018	3.95309e-17	1.54682	0.041		178799_at	F14D7.7	-5.38208	0.00847	0.23048	0.06503		193598_at	C01G12.5	-22.4721	7.22449e-10	0.7153	0.03816
193479_at	ceh-28	-3.45173	0.0004	0.05694	0.01733		184350_s_at	sta-1	-3.91839	0.00707	0.06784	0.0183		190402_at	R08E3.4	-5.17512	0.03615	0.07137	0.01983		189294_at	cyp-33C6	-22.825	3.72744e-25	0.99751	0.04316		179457_at	B0024.4	-5.14763	0.00229	0.18753	0.03754		189294_at	cyp-33C6	-14.0519	2.73828e-23	0.55668	0.0386
184616_at	Y18D10A.4	-3.33728	0.02796	0.06282	0.01919		191219_at	Y41C4A.11	-3.78994	0.03942	0.08026	0.02468		181577_at	F55A4.2	-5.16944	0.00767	0.16293	0.0373		190218_at	pgp-13	-8.01601	7.6165e-07	1.73908	0.20013		188282_at	hsp-16.2	-5.08807	0.00118	0.59598	0.11006		190218_at	pgp-13	-5.53465	2e-05	1.10433	0.19704
174059_at	174059_at	-3.21837	0.04114	0.05293	0.01814		183842_s_at	F19G12.2	-3.75817	0.00337	0.05936	0.01689		185681_at	Y50D7A.1	-4.12082	0.00338	0.12343	0.03067		186765_s_at	F56A4.5	-7.86915	0.00696	0.3509	0.07861		179522_at	B0284.4	-4.6758	0.04076	0.08515	0.0283		192266_s_at	hsp-70	-5.00611	0.00236	0.13485	0.04057
183643_at	Y50E8A.6	-3.14729	0.01557	0.05899	0.01871		180642_at	F53A9.2	-3.7099	0.00234	0.36321	0.10596		192791_s_at	hbl-1	-3.81746	0.00599	0.06977	0.02107		182943_at	C08D8.1	-6.56983	1.39044e-08	0.20642	0.03228		185286_at	tag-293	-4.53996	0.04553	0.20041	0.0698		182943_at	C08D8.1	-4.46215	3.68547e-06	0.16371	0.03596
178700_at	M151.1	-3.08145	0.03969	0.0513	0.01916		188810_at	str-96	-3.34473	0.0004	0.05809	0.01767		179393_at	twk-35	-3.68447	0.03785	0.05776	0.01807		189366_at	cyp-35B1	-4.97362	0.01667	2.62064	0.39527		179241_at	W07G1.1	-4.51911	0.03251	0.07368	0.02175		178799_at	F14D7.7	-4.35356	0.01995	0.2276	0.07974
177294_at	mod-5	-3.04054	0.02894	0.0521	0.01904		186321_at	Y38H6C.14	-3.31707	0.02828	0.05438	0.01899		186271_at	efl-2	-3.39519	0.0069	0.06726	0.02073		189394_at	cyp-35A5	-4.77525	0.00118	0.22916	0.0515		191219_at	Y41C4A.11	-4.4534	0.00536	0.11172	0.02591		187148_at	187148_at	-4.18489	0.025	0.06438	0.02095
181974_s_at	F27C1.4	-3.02355	0.03052	0.04671	0.01792		186380_at	F26A1.11	-3.15768	0.02369	0.06224	0.01971		180441_s_at	F54A5.1	-3.31021	0.01718	0.11867	0.0452		189978_s_at	189978_s_at	-4.42948	0.00456	0.07727	0.01866		185221_at	cyh-1	-4.37392	0.04069	0.07569	0.02515		190050_at	nhr-155	-3.90726	0.03333	0.09717	0.04488
186160_at	Y48C3A.12	-2.96203	0.00224	0.04842	0.01703		186916_at	Y116A8C.32	-3.13452	0.02818	0.05171	0.01751		187907_s_at	rsr-1	-3.28237	0.03865	0.06221	0.01975		172768_x_at	cyp-33C5	-4.07323	3.47091e-12	1.66077	0.38483		190958_s_at	F44E5.4	-4.26192	0.00265	1.38878	0.29518		192925_at	srsx-29	-3.41149	0.01397	0.06342	0.02068
179999_s_at	F20B4.4	-2.89065	0.00021	0.06448	0.02311		184202_at	C35D10.2	-3.03566	0.04956	0.05373	0.01979		191236_s_at	glh-3	-3.27118	0.0228	0.0622	0.02084		177651_at	ocam-1	-3.44056	0.00451	0.05806	0.01795		189087_s_at	hsp-16.1	-4.18223	0.00072	1.63404	0.32678		180303_at	180303_at	-3.2661	0.00015	0.06253	0.01958
178444_at	ZC302.3	-2.8172	0.00231	0.04787	0.0179		174213_s_at	F14H12.6	-2.78997	0.04871	0.04836	0.01829		185285_at	Y39B6A.4	-3.1167	0.01585	0.06465	0.02106		181792_s_at	F53H1.4	-3.35718	0.02378	0.06175	0.01978		179650_at	K08D8.4	-3.93737	0.00436	0.20085	0.05432		172768_x_at	cyp-33C5	-3.2531	9.83031e-19	1.2672	0.39214
191394_s_at	hch-1	-2.79805	0.03951	0.04522	0.01783		177541_at	R160.6	-2.74853	0.01337	0.0483	0.01792		187066_at	Y55B1AR.4	-3.02124	0.03066	0.05289	0.01886		176412_at	Y71G12A.4	-3.30092	0.00381	0.05903	0.01852		179042_at	W04A8.6	-3.76608	0.04596	0.06166	0.01994		184616_at	Y18D10A.4	-3.17212	0.0241	0.05959	0.0198
186794_s_at	Y46G5A.22	-2.7811	0.00673	0.04564	0.01728		188286_at	ankyrin	-2.69343	0.03712	0.04692	0.01864		189624_at	col-164	-3.00995	0.04764	0.05658	0.02066		180797_s_at	F11D11.3	-3.15981	0.0121	0.0527	0.01809		187148_at	187148_at	-3.75964	0.04054	0.05793	0.02144		180188_at	W02G9.5	-3.16229	0.00782	0.05882	0.02034
177319_s_at	M70.1	-2.73802	0.00453	0.04441	0.01711		190411_at	H12D21.4	-2.66268	0.01173	0.04271	0.01737		173314_at	Y48G8AL.1	-2.99152	2.82435e-06	0.34358	0.11732		185509_at	Y53F4B.16	-2.95053	0.00559	0.05245	0.01909		180642_at	F53A9.2	-3.73233	0.00435	0.39865	0.10378		188444_at	hsp-16.41	-3.14831	0.01115	0.5386	0.1611
181548_at	clec-20	-2.72887	0.01301	0.04991	0.01935		178636_at	che-13	-2.64142	0.01816	0.04496	0.01905		193086_at	M110.7	-2.97275	0.02012	0.05785	0.02054		183429_at	F02D10.4	-2.92239	0.04706	0.0481	0.01816		179629_at	B0284.2	-3.60516	0.03322	0.06561	0.02219		186703_at	F16G10.14	-3.13734	0.00057	0.05703	0.01941
191764_at	C33H5.16	-2.72571	0.02468	0.04678	0.01899		181548_at	clec-20	-2.64043	0.00615	0.04814	0.0193		192549_at	ubc-24	-2.91161	0.04368	0.05351	0.02053		193899_at	gly-15	-2.92226	0.0028	0.06168	0.02143		173687_s_at	R11A5.3	-3.52509	0.00486	0.2152	0.06265		189394_at	cyp-35A5	-3.10925	0.01733	0.14959	0.05433
191254_at	srh-229	-2.69836	0.0214	0.04431	0.01829		191477_at	str-170	-2.63828	0.01064	0.047	0.0184		191834_at	UDP-glucuronosyltransferase	-2.89555	0.04056	0.05147	0.01955		177099_at	Y55F3BR.4	-2.89776	0.01719	0.05055	0.01807		178435_at	C17H1.7	-3.48759	0.00011	0.16006	0.0496		182315_at	K08D9.1	-3.06986	0.04387	0.05324	0.02055
177541_at	R160.6	-2.65974	0.02457	0.04542	0.0176		188335_at	col-122	-2.59136	0.0217	0.04464	0.01797		186090_s_at	Y71A12B.12	-2.77918	0.00121	0.05064	0.0192		179542_at	srt-11	-2.89085	0.00186	0.05464	0.0199		180569_at	B0507.10	-3.43192	0.00274	0.89476	0.26635		176960_at	Y67D8C.4	-3.03722	0.02135	0.05215	0.01871
172162_x_at	B0546.5	-2.61975	0.04002	0.03936	0.01628		182973_at	srb-5	-2.57923	0.03285	0.0622	0.02521		188310_at	srd-2	-2.76434	0.01475	0.06154	0.02324		173314_at	Y48G8AL.1	-2.83122	6.93625e-09	0.39766	0.13331		182315_at	K08D9.1	-3.34864	0.04232	0.06146	0.02131		190958_s_at	F44E5.4	-2.95245	0.00117	1.40889	0.45733
180138_at	F36G9.13	-2.56922	0.00014	0.04563	0.01776		191307_at	gst-31	-2.56004	0.0102	1.22599	0.4704		179019_at	179019_at	-2.75438	0.02369	0.04965	0.01925		171720_x_at	Y48E1B.14	-2.75141	3.1246e-40	1.18636	0.42793		172901_x_at	hsp-16.48	-3.29568	0.00101	2.18799	0.58974		184826_s_at	184826_s_at	-2.92803	0.0496	0.04923	0.01933
191896_at	H06I04.5	-2.56724	0.00688	0.04662	0.01869		193429_at	unc-31	-2.55908	0.03501	0.04599	0.01959		187213_at	EEED8.3	-2.71785	0.00215	0.04847	0.01874		174059_at	174059_at	-2.70723	0.03848	0.04724	0.01809		175897_at	ZK105.5	-3.22449	0.01551	0.17134	0.06562		171941_s_at	F44E5.4	-2.85897	0.00011	1.15617	0.38958
179957_at	179957_at	-2.56504	6.41832e-06	0.0434	0.01734		183994_at	math-48	-2.53476	0.00699	0.04499	0.01831		186781_at	F35F10.13	-2.71359	0.02403	0.04777	0.01924		176749_at	K06A5.8	-2.7008	0.02164	0.05039	0.02023		171941_s_at	F44E5.4	-3.21766	0.00529	1.20018	0.34003		177862_at	C50H2.6	-2.80201	0.03838	0.05556	0.0204
191591_at	B0207.1	-2.5579	0.01489	0.04285	0.01724		189255_at	cyp-33D3	-2.48057	0.04654	0.08992	0.03606		193479_at	ceh-28	-2.67846	0.02712	0.05217	0.021		187811_at	nhr-2	-2.65177	0.0355	0.05428	0.02167		182951_at	C33G8.3	-3.05342	0.01166	0.06306	0.02178		194197_x_at	Y46G5A.22	-2.78023	0.02104	0.05237	0.01988
194032_at	F54H5.3	-2.52499	0.04078	0.04285	0.01781		182442_at	C31E10.1	-2.4268	0.04283	0.04065	0.01828		188810_at	str-96	-2.66412	0.04165	0.04771	0.01869		183128_at	fbxa-96	-2.63922	0.02476	0.04978	0.02201		177461_at	F21D9.1	-2.96997	0.0218	0.0544	0.02016		177087_at	Y19D10B.2	-2.77251	0.0224	0.05025	0.02025
179764_s_at	Y62H9A.3	-2.48318	0.02934	0.05015	0.02035		193582_at	nhr-38	-2.41019	0.03237	0.04345	0.01891		181976_at	tag-164	-2.61915	0.04146	0.0434	0.0184		175767_at	unc-103	-2.59415	0.01797	0.04996	0.02038		172841_x_at	172841_x_at	-2.94737	0.00247	0.05746	0.01997		192163_at	col-19	-2.72276	0.04121	0.05274	0.02124
173314_at	Y48G8AL.1	-2.47137	0.00036	0.34515	0.13765		175968_at	Y5H2B.1	-2.40513	0.04821	0.04315	0.01943		191011_at	srh-195	-2.61796	0.04965	0.04784	0.01904		189815_at	cyp-13A7	-2.57057	0.00075	0.40097	0.19851		172635_x_at	Y38E10A.15	-2.94568	0.01577	0.06332	0.02272		188282_at	hsp-16.2	-2.71443	0.00796	0.59629	0.22248
171720_x_at	Y48E1B.14	-2.46641	1.4013e-45	1.07416	0.42948		186467_at	VC27A7L.1	-2.39436	0.02155	0.06419	0.02551		191199_at	srd-16	-2.559	0.0471	0.04344	0.01788		184192_at	srbc-21	-2.54787	0.00176	0.04802	0.01869		178260_at	178260_at	-2.91169	0.04379	0.04754	0.01921		179212_at	srj-27	-2.70922	0.00875	0.05455	0.02175
190504_at	190504_at	-2.45699	0.03713	0.03922	0.01713		176764_at	srx-5	-2.39252	0.03444	0.03948	0.01773		175882_at	Y73B3A.8	-2.54039	0.01934	0.04515	0.01847		178994_at	C49A1.6	-2.53309	0.03189	0.04747	0.01922		176187_at	Y69A2AR.14	-2.84514	0.00201	0.05404	0.01998		179984_at	cpx-2	-2.69765	0.00568	0.05439	0.02072
185620_at	fbxb-105	-2.45655	0.01387	0.04353	0.01752		174152_s_at	bli-1	-2.3744	0.02542	0.04309	0.02021		185742_at	Y46H3B.1	-2.46476	0.03183	0.05719	0.0227		178373_at	T15D6.1	-2.50567	0.0175	0.04272	0.01842		181861_at	F13A2.4	-2.8371	0.00681	0.05491	0.01978		187912_at	R02F2.2	-2.69757	0.03737	0.04809	0.0207
186345_at	H24K24.2	-2.44601	0.00195	0.04357	0.0181		185125_at	Y116A8C.8	-2.32601	0.0318	0.04069	0.0178		186380_at	F26A1.11	-2.40563	0.04752	0.04544	0.01976		179212_at	srj-27	-2.48911	0.01007	0.05469	0.02235		186703_at	F16G10.14	-2.80375	0.00038	0.05171	0.01952		184521_at	Y73F8A.33	-2.67329	0.00071	0.07983	0.02814
180178_at	Y62H9A.2	-2.42897	0.04213	0.03935	0.01752		187545_at	T19C3.6	-2.32068	0.04078	0.04031	0.01838		176178_at	176178_at	-2.39706	0.00025	0.04257	0.01816		179999_s_at	F20B4.4	-2.46721	0.00041	0.05334	0.02306		174215_s_at	B0507.8	-2.78663	0.00849	0.17446	0.06439		181383_at	181383_at	-2.66988	0.00142	0.05473	0.02085
179303_at	179303_at	-2.40881	0.04309	0.04343	0.01818		172502_x_at	F23C8.12	-2.30157	0.01893	0.04031	0.01837		186797_s_at	T24E12.11	-2.38707	0.03555	0.04501	0.01996		182748_at	srw-55	-2.41265	0.04667	0.04592	0.01972		192211_at	Y57G11A.3	-2.75846	0.0207	0.0545	0.02116		179481_at	str-55	-2.66927	0.02227	0.04929	0.01968
183572_at	F58E2.2	-2.40628	0.04875	0.04185	0.01926		184518_s_at	C17B7.3	-2.2847	0.03716	0.03918	0.01869		188057_at	sra-3	-2.33795	0.03857	0.04199	0.01923		180209_at	ZC204.6	-2.37186	0.01331	0.0445	0.0194		184569_at	W08A12.4	-2.74335	0.0112	0.06643	0.02484		184569_at	W08A12.4	-2.65	0.01819	0.06342	0.02519
177458_at	C53D6.5	-2.37849	0.00174	0.04148	0.01787		190952_at	srd-9	-2.28031	0.02325	0.03869	0.01751		186477_at	F36H12.14	-2.32444	0.00559	0.0411	0.01816		177425_at	ZC53.2	-2.36896	0.04884	0.04253	0.01901		183676_s_at	F08F8.1	-2.73461	0.04007	0.24013	0.08507		180963_at	Y43F8B.7	-2.6251	0.01874	0.04971	0.01962
179340_at	F28H6.7	-2.37211	0.01648	0.04405	0.01914		190845_at	str-1	-2.26668	0.01609	0.04077	0.01854		179484_at	str-101	-2.31646	0.03178	0.03946	0.0188		177337_at	R52.2	-2.34084	0.02079	0.04021	0.01841		190585_at	ZK970.7	-2.73319	0.01582	2.16238	0.69013		186945_s_at	Y116A8C.22	-2.60406	0.045	0.05475	0.02253
187415_at	sdz-1	-2.35871	0.03764	0.04009	0.01749		185669_at	Y75B8A.39	-2.26561	0.00051	0.04022	0.01785		184812_at	Y74C9A.1	-2.26117	0.02229	0.04158	0.01885		191370_at	str-228	-2.32184	0.04079	0.04007	0.01846		190961_s_at	190961_s_at	-2.71891	0.04642	0.05395	0.02097		189087_s_at	hsp-16.1	-2.56272	0.00261	1.63448	0.55021
181639_s_at	T15D6.12	-2.35821	0.01418	0.04032	0.01739		177721_s_at	R09A8.1	-2.2627	0.00172	0.04108	0.01849		181772_s_at	Y48E1C.2	-2.25949	4e-05	0.22526	0.10068		177294_at	mod-5	-2.32077	0.0438	0.04128	0.01885		181267_at	sre-7	-2.67078	0.01681	0.04901	0.02049		182853_at	182853_at	-2.52316	0.03019	0.0489	0.02052
183865_s_at	snf-9	-2.34501	0.03323	0.04216	0.01824		190597_s_at	H10D18.4	-2.21561	0.025	0.06751	0.03148		186165_s_at	Y48C3A.18	-2.22472	2.56202e-07	0.1577	0.07091		182289_s_at	F18E9.7	-2.30058	0.01427	0.04465	0.01986		175898_at	ZK105.1	-2.66332	0.00927	0.30947	0.12812		176082_s_at	Y41D4B.6	-2.49423	0.00773	0.04446	0.0189
179665_at	179665_at	-2.34207	0.01486	0.03823	0.01736		181567_at	F10D11.3	-2.21528	0.01259	0.0437	0.02088		184580_at	184580_at	-2.21818	0.04376	0.04094	0.01945		173575_s_at	F19H6.5	-2.26262	0.03284	0.04082	0.01849		179301_at	T26F2.2	-2.66274	0.00683	0.34791	0.13699		180213_at	fbxb-107	-2.46297	0.02758	0.04809	0.02063
177656_at	C43D7.7	-2.33961	0.04005	0.03945	0.01798		176946_at	Y48G1C.5	-2.19381	0.00231	0.04018	0.01853		174222_at	174222_at	-2.21564	0.0348	0.04143	0.01915		188955_at	srh-73	-2.24734	0.03669	0.0413	0.01937		181029_at	B0507.5	-2.62587	0.00175	0.05042	0.0194		186160_at	Y48C3A.12	-2.43121	0.04995	0.04078	0.01866
174239_at	174239_at	-2.31197	0.04897	0.03778	0.01786		185218_at	F35D11.7	-2.18187	0.04	0.03815	0.01812		190375_at	grd-2	-2.20636	0.04829	0.13677	0.08539		180917_at	W02D7.4	-2.24396	0.01881	0.04119	0.01929		189417_s_at	nlr-1	-2.58281	0.0343	0.04781	0.01995		181860_s_at	ZC328.5	-2.40544	0.01807	0.04858	0.021
191168_at	T11F9.1	-2.30539	0.00926	0.0405	0.018		181188_at	C35B1.4	-2.18055	0.04102	0.04031	0.01834		189745_s_at	Y48E1B.14	-2.20559	0.00154	0.39035	0.16688		184290_at	F22H10.5	-2.21815	0.03942	0.04429	0.01981		190747_s_at	tetraspanin	-2.58195	0.01818	0.10654	0.04179		172052_x_at	K06C4.15	-2.39706	0.00532	0.04323	0.01845
187816_at	srh-34	-2.26989	0.04311	0.03776	0.0175		187167_at	F59B2.11	-2.16135	0.01369	0.04056	0.01898		183931_at	C47D12.4	-2.15917	0.01447	0.0367	0.01791		181772_s_at	Y48E1C.2	-2.21749	0.01186	0.22072	0.08991		183397_at	srh-308	-2.58165	0.01842	0.04907	0.0199		187639_at	sdz-15	-2.39121	0.02406	0.04728	0.02096
185285_at	Y39B6A.4	-2.23901	0.02081	0.05648	0.02234		183410_s_at	D2062.4	-2.14686	0.00971	0.03711	0.01738		171720_x_at	Y48E1B.14	-2.12894	1.03127e-13	1.06223	0.49751		180606_at	F40G12.5	-2.19755	0.04636	0.04169	0.0204		185125_at	Y116A8C.8	-2.57685	0.03081	0.0556	0.02142		177337_at	R52.2	-2.37048	0.02933	0.04095	0.0192
185004_at	F23C8.11	-2.21407	0.04867	0.04131	0.0191		186246_at	fbxb-118	-2.11378	0.03254	0.03982	0.01885		172088_x_at	Y73B3B.3	-2.08132	0.01574	0.03745	0.0187		179581_at	C17G1.1	-2.17543	0.00753	0.04152	0.0198		185108_at	F36F12.1	-2.53391	0.03815	0.0484	0.02071		185125_at	Y116A8C.8	-2.35242	0.03277	0.05045	0.02181
189397_at	C16A11.3	-2.18154	0.00879	0.03744	0.01772		190592_at	C04G2.2	-2.1111	0.0396	0.03662	0.02016		184988_s_at	fbxa-110	-2.03913	0.03869	0.0418	0.02116		177349_at	M199.3	-2.17453	0.03344	0.0405	0.01953		190354_at	R13H4.6	-2.51447	0.01112	0.04998	0.02033		185102_at	F55G1.13	-2.35189	0.04602	0.05353	0.0222
185331_at	Y50D7A.9	-2.15499	0.00163	0.44549	0.20038		182194_at	str-214	-2.09768	0.04393	0.03706	0.01836		181238_at	T22B2.3	-2.03415	0.03085	0.0415	0.02123		192406_at	nhr-164	-2.1713	0.03488	0.03859	0.01874		186467_at	VC27A7L.1	-2.49997	0.01199	0.06717	0.02588		176281_at	Y71H2AM.19	-2.33906	0.00995	0.05193	0.02325
192291_at	nhr-75	-2.15462	0.03896	0.03633	0.01866		172688_x_at	F21H12.2	-2.07789	0.01092	0.03828	0.0191		186595_s_at	Y32H12A.6	-2.02725	0.00208	0.15966	0.08163		181860_s_at	ZC328.5	-2.15336	0.01785	0.03927	0.01858		184313_s_at	K11H12.4	-2.49096	0.00015	0.57003	0.21422		183777_at	183777_at	-2.33684	0.02619	0.04784	0.02112
186779_at	K11H3.4	-2.13035	0.02922	0.03875	0.01844		181898_at	F40G9.9	-2.03188	0.02243	0.03576	0.01815		179957_at	179957_at	-2.01301	0.00644	0.03539	0.0179		191166_at	str-44	-2.12892	0.03223	0.05323	0.02519		188286_at	ankyrin	-2.48414	0.04586	0.04578	0.01996		172263_x_at	F38C2.1	-2.31659	0.0417	0.04431	0.02055
181772_s_at	Y48E1C.2	-2.09813	0.00563	0.21999	0.09272		183931_at	C47D12.4	-1.9482	0.01154	0.03276	0.01697		183572_at	F58E2.2	-2.00919	0.04974	0.04203	0.02081		187457_at	B0416.4	-2.11205	0.03519	0.03933	0.01934		179874_at	179874_at	-2.48047	0.04722	0.04527	0.02077		187816_at	srh-34	-2.28977	0.00361	0.04329	0.0191
179212_at	srj-27	-2.022	0.04724	0.04134	0.0201		172651_x_at	C03C10.5	-1.94139	0.03445	0.03469	0.01836		192479_s_at	gar-3	-1.99367	0.00855	0.18143	0.09848		175286_at	175286_at	-2.09303	0.04365	0.03694	0.01895		189906_at	nas-21	-2.4537	0.01652	0.04516	0.02045		180138_at	F36G9.13	-2.2861	0.01928	0.04254	0.01969
186075_at	F52C12.3	-2.00898	0.00975	0.1159	0.05586		187279_at	C03B1.2	-1.92654	0.03803	0.06326	0.03206		185956_at	Y71H2B.5	-1.95193	0.03877	0.18697	0.09101		185496_at	T15B7.11	-2.07381	0.04092	0.04442	0.02187		180671_at	cyp-33E3	-2.44656	0.03788	0.04885	0.02134		173687_s_at	R11A5.3	-2.26061	0.01251	0.2186	0.10724
189745_s_at	Y48E1B.14	-2.00424	0.00081	0.40914	0.19421		178955_at	F45D3.1	-1.85064	0.04177	0.03313	0.01815		178512_at	nlp-39	-1.94232	0.04861	0.03417	0.01782		179011_at	K08E4.4	-2.06414	0.01529	0.0386	0.01904		191558_at	srj-15	-2.44187	0.00166	0.06244	0.02646		183415_at	K01D12.3	-2.22716	0.00359	0.04337	0.02039
172074_x_at	Y69A2AR.8	-1.99108	0.02184	0.03716	0.01905		172505_x_at	Y26D4A.11	-1.83694	0.0362	0.03216	0.0185		185331_at	Y50D7A.9	-1.90235	0.01515	0.47847	0.24908		172769_x_at	cyp-33C4	-2.0616	8.4059e-07	2.11076	0.98542		186148_s_at	F54D10.7	-2.42924	0.01145	0.04727	0.02046		176749_at	K06A5.8	-2.21828	0.04614	0.04425	0.02061
189886_at	C42C1.2	-1.97824	0.00155	0.08651	0.04415		176865_at	176865_at	-1.83072	0.03486	0.04713	0.02618		185006_at	T07F12.3	-1.88604	0.02822	0.08669	0.04591		178965_at	pqn-11	-2.01198	0.02994	0.03907	0.01953		193773_at	snf-2	-2.40239	0.04847	0.04699	0.02122		185618_at	Y49F6A.5	-2.21267	0.04039	0.03918	0.01956
185956_at	Y71H2B.5	-1.95357	0.03853	0.19411	0.09337		179957_at	179957_at	-1.817	0.0268	0.03046	0.01715		189491_at	amidotransferase	-1.87557	5.83933e-07	0.32131	0.17118		189886_at	C42C1.2	-2.01097	0.00028	0.09485	0.04755		180265_at	C03A7.2	-2.38383	0.00012	0.04784	0.02021		174409_at	F45E6.3	-2.20868	0.0428	0.0404	0.02028
180274_at	sru-28	-1.93249	0.01088	0.03955	0.02101		185929_at	F45D11.1	-1.80662	0.04228	0.09801	0.05992		183973_at	F17E9.2	-1.85607	0.01452	0.03369	0.01823		181036_at	srx-20	-1.98974	0.03217	0.03725	0.02053		181129_at	B0507.6	-2.38177	0.00436	0.12314	0.05446		190585_at	ZK970.7	-2.15691	0.00654	2.1405	0.91783
182124_at	182124_at	-1.89424	0.04841	0.03259	0.01788		184313_s_at	K11H12.4	-1.74083	0.00484	0.39777	0.22811		185814_at	185814_at	-1.85472	0.0271	0.0491	0.02629		175422_s_at	Y48E1B.2	-1.97336	6.48891e-09	0.63392	0.31258		181586_at	F42C5.3	-2.34958	0.04254	0.06298	0.02934		181404_at	T01D1.1	-2.1517	0.04665	0.04167	0.02008
193616_at	end-3	-1.85644	0.02474	0.06524	0.03941		176336_at	Y71G12B.8	-1.71864	0.01288	0.08083	0.04499		192652_at	F59B10.3	-1.82966	0.01147	0.26559	0.19149		185351_at	C40A11.7	-1.97297	0.01369	0.03664	0.01916		182815_at	T24C4.4	-2.33369	0.0014	1.37438	0.53339		191865_s_at	F35C11.2	-2.14837	0.04354	0.04214	0.02082
186165_s_at	Y48C3A.18	-1.83284	0.01023	0.15751	0.0825		177383_at	odr-2	-1.64634	0.04678	0.07084	0.04222		176512_at	Y71G12B.8	-1.82867	0.00253	0.65671	0.36814		175240_at	C03F11.4	-1.92271	0.00823	0.11097	0.05644		183526_at	C14C6.5	-2.32484	0.00039	0.96052	0.40752		186148_s_at	F54D10.7	-2.1312	0.0395	0.04068	0.01975
186369_at	C33E10.6	-1.83183	0.04911	0.0324	0.01851		182476_at	K10D2.2	-1.58388	0.04936	0.2073	0.13541		181771_at	Y48E1C.2	-1.81985	0.00045	0.40446	0.22396		185331_at	Y50D7A.9	-1.92203	0.00561	0.3906	0.19515		181898_at	F40G9.9	-2.29898	0.00314	0.04479	0.02007		176307_at	Y22D7AR.14	-2.11892	0.03861	0.03965	0.02056
176281_at	Y71H2AM.19	-1.81507	0.01841	0.04247	0.02325		182815_at	T24C4.4	-1.55266	0.03527	0.84499	0.53307		191438_at	str-148	-1.79832	0.03489	0.1153	0.06198		183752_at	T12A2.1	-1.91302	0.03985	0.32576	0.16408		190602_at	K04C1.5	-2.29774	0.00662	0.04539	0.02049		185133_at	C49D10.8	-2.10439	0.03706	0.04004	0.02014
189491_at	amidotransferase	-1.80633	1.7172e-06	0.31393	0.17212		180432_at	Y48A6C.4	-1.53186	0.04681	0.09907	0.06438		173013_at	Y51F10.4	-1.78819	0.00044	0.26258	0.1496		181334_s_at	C27H5.4	-1.91049	0.0321	0.5619	0.28209		185669_at	Y75B8A.39	-2.27681	0.01826	0.04334	0.02002		182039_at	F37C4.3	-2.09356	0.04795	0.03974	0.01991
172751_x_at	172751_x_at	-1.79104	0.03951	0.03066	0.01702		177750_at	T14B1.1	-1.46347	0.03327	1.73543	1.17463		186270_s_at	F53C3.12	-1.7763	0.03309	0.76478	0.40466		186285_at	srbc-29	-1.87084	0.02966	0.03471	0.0188		182428_s_at	lys-3	-2.25859	0.00045	0.30303	0.13139		186330_at	tag-266	-2.09331	0.02947	0.05536	0.02655
186013_at	Y87G2A.11	-1.7633	0.00018	0.29139	0.16307		174189_at	alg-1	-1.43433	0.02971	0.44644	0.31389		186164_at	Y48C3A.18	-1.75969	0.03091	0.16225	0.09353		191241_at	str-205	-1.86962	0.03896	0.03469	0.01876		185143_at	Y25C1A.2	-2.25284	0.04847	0.04445	0.02022		188812_at	srb-11	-2.07574	0.04786	0.0394	0.01943
185974_s_at	Y64G10A.7	-1.75906	0.03786	0.22196	0.1229		181287_at	C37H5.2	-1.40213	0.0431	0.53858	0.37719		184365_s_at	Y48E1C.1	-1.7499	0.00028	0.27899	0.1604		190849_at	ugt-41	-1.85994	0.03376	0.43504	0.21722		182255_at	math-46	-2.24965	0.02385	0.04919	0.02386		179189_at	srh-17	-2.0614	0.00855	0.03862	0.01953
179577_at	fbxb-57	-1.75454	0.03028	0.08689	0.05111		176577_s_at	sma-2	-1.39992	0.01861	0.44976	0.325		189886_at	C42C1.2	-1.736	0.04465	0.08536	0.04813		185193_at	Y50E8A.12	-1.84084	0.04518	0.04898	0.02671		172502_x_at	F23C8.12	-2.24597	0.01384	0.04237	0.02012		176439_at	F54H12.5	-2.00917	0.04156	0.04008	0.02064
175422_s_at	Y48E1B.2	-1.75082	4.05261e-07	0.51896	0.28635		175885_at	F12E12.11	-1.39965	0.04793	1.99046	1.39776		175422_s_at	Y48E1B.2	-1.7234	7.27169e-07	0.47554	0.27548		176512_at	Y71G12B.8	-1.82007	4e-05	0.6878	0.36021		181581_at	srz-32	-2.24471	0.01648	0.04436	0.02034		184613_at	F07G11.3	-1.96386	0.04233	0.03646	0.0197
184365_s_at	Y48E1C.1	-1.72944	1.80831e-07	0.28778	0.16559		186096_at	C41G11.1	-1.39561	0.04704	0.10177	0.0724		186075_at	F52C12.3	-1.71501	0.00514	0.11673	0.06796		189491_at	amidotransferase	-1.80786	6e-05	0.27571	0.15324		175530_s_at	Y41D4A.5	-2.23855	0.02568	0.04496	0.02128		184184_at	srh-75	-1.96061	0.04463	0.03451	0.01896
185131_at	Y48C3A.16	-1.68747	1.14753e-07	0.932	0.54641		180195_at	T22F3.2	-1.37718	0.04916	0.97676	0.74494		185513_at	Y47D3B.11	-1.70804	0.0266	0.16196	0.09253		179957_at	179957_at	-1.79842	0.04316	0.03218	0.01901		184353_at	Y51H4A.22	-2.21833	0.03728	0.05358	0.02441		183833_at	C31A11.1	-1.96057	0.02191	0.03831	0.0202
176512_at	Y71G12B.8	-1.67093	0.00274	0.65024	0.37624		189852_at	F26B1.2	-1.37708	0.04489	0.62043	0.4446		183923_at	fbxa-137	-1.6605	0.03614	0.06008	0.03662		185131_at	Y48C3A.16	-1.79409	4.30379e-08	0.97049	0.53593		178767_at	C10C5.2	-2.19598	0.01203	0.15398	0.0688		185711_at	T15B7.14	-1.94893	0.04412	0.03514	0.01937
193739_s_at	Y48E1B.3	-1.66586	0.00029	0.5943	0.35302		193142_s_at	rho-1	-1.37623	0.04961	0.38639	0.2774		186609_s_at	lpd-3	-1.64888	5e-05	0.84204	0.50797		171992_x_at	Y38E10A.6	-1.78417	0.00025	0.19834	0.10782		183263_s_at	F59B1.8	-2.18167	0.04254	0.16353	0.07615		186186_at	T22F3.10	-1.94706	0.01925	0.3858	0.2174
185129_at	Y48C3A.14	-1.61886	0.00068	0.33254	0.19864		192914_at	dhp-1	-1.36294	0.01472	0.9467	0.69628		177034_s_at	uaf-1	-1.64128	0.00122	1.25749	0.72358		189745_s_at	Y48E1B.14	-1.78001	0.00331	0.3463	0.18583		183682_at	F37C4.8	-2.16651	0.04057	0.04459	0.0209		192455_at	nhr-169	-1.91805	0.04708	0.0363	0.02075
181771_at	Y48E1C.2	-1.61871	0.00847	0.41405	0.25084		192750_at	let-92	-1.34663	0.0445	1.60695	1.17788		184715_at	C10H11.8	-1.63901	0.01032	0.14834	0.08771		184517_at	Y51H4A.21	-1.77994	0.0406	0.03516	0.01946		172071_x_at	172071_x_at	-2.15982	0.01793	0.03973	0.01919		172901_x_at	hsp-16.48	-1.9062	0.01208	2.17482	1.06562
171830_x_at	Y48E1B.3	-1.58328	2.14447e-22	1.20736	0.75174		182844_s_at	anc-1	-1.31408	0.00305	2.61949	2.01193		194115_s_at	Y75B8A.24	-1.63263	0.01328	0.34774	0.21226		186165_s_at	Y48C3A.18	-1.77887	0.01841	0.15599	0.0836		183777_at	183777_at	-2.15036	0.02773	0.04505	0.02121		172751_x_at	172751_x_at	-1.87305	0.02066	0.03517	0.01882
189656_at	F55C5.6	-1.5782	0.00617	0.12502	0.08008		182309_s_at	sms-2	-1.29469	0.00838	0.43963	0.33893		185131_at	Y48C3A.16	-1.62532	2e-05	0.9649	0.5915		186013_at	Y87G2A.11	-1.76448	0.00013	0.28567	0.15857		183442_at	K10D11.2	-2.13588	0.00256	1.11361	0.49358		172769_x_at	cyp-33C4	-1.87176	2.57871e-08	1.82671	0.96864
185696_at	nhr-280	-1.57751	0.02655	0.07156	0.0458		188351_s_at	Cyclins	-1.27647	0.03746	0.40183	0.31435		172674_x_at	172674_x_at	-1.61865	0.03646	0.34413	0.2111		171830_x_at	Y48E1B.3	-1.729	5.11422e-16	1.34767	0.77019		186665_s_at	F56B3.3	-2.12226	0.01994	0.03968	0.02007		173534_at	sdz-2	-1.82233	0.0463	0.03431	0.01951
180874_at	C04C11.1	-1.56692	0.03674	0.11555	0.07559		187085_s_at	F56A4.3	-1.2492	0.04811	0.5682	0.44671		188695_s_at	Y6B3A.1	-1.6123	0.00204	0.4462	0.28129		172725_x_at	msp-32	-1.69158	0.04229	0.05585	0.03691		186585_at	T28A11.13	-2.11332	0.0463	0.04072	0.02034		185624_s_at	T28H11.7	-1.81667	0.01596	0.05152	0.03
176415_at	Y71G12B.8	-1.56095	1.53598e-06	0.25141	0.1573		187959_s_at	inx-1	-1.24546	0.02526	0.17602	0.14179		184839_at	transferase	-1.61112	0.00021	0.22797	0.14991		185106_at	Y105C5B.5	-1.68145	2.0623e-07	3.44024	2.0375		178955_at	F45D3.1	-2.10882	0.00968	0.04055	0.01978		186971_at	C23G10.11	-1.81281	0.0148	2.74833	1.42715
173013_at	Y51F10.4	-1.55562	0.02258	0.25262	0.14978		191281_s_at	mec-12	-1.24457	0.02462	1.54596	1.2365		177031_at	Y48G9A.1	-1.60697	0.0033	0.64647	0.4046		188962_at	ugt-8	-1.68043	0.00562	0.72433	0.42574		172461_x_at	K09C4.2	-2.09868	0.04408	0.041	0.02011		181615_at	ZC196.1	-1.79324	0.04815	0.03574	0.02019
186609_s_at	lpd-3	-1.54332	0.0002	0.8513	0.54357		183861_at	W02D9.10	-1.24428	0.00638	2.2646	1.80836		185129_at	Y48C3A.14	-1.59429	0.02814	0.30281	0.18702		184365_s_at	Y48E1C.1	-1.65201	5.28263e-07	0.25508	0.1536		184208_at	Y17G7B.14	-2.07337	0.03315	0.22085	0.10749		172494_at	H12I13.3	-1.733	0.02251	0.03568	0.02044
175240_at	C03F11.4	-1.53887	0.01816	0.09458	0.05851		180327_at	F30A10.3	-1.24056	0.04301	0.93331	0.74118		176184_at	Y69A2AR.16	-1.58977	0.0013	0.44263	0.28006		192346_s_at	top-3	-1.63987	0.00952	0.24148	0.14577		179807_at	T20D3.11	-2.05208	0.03239	0.042	0.02098		191568_at	ugt-7	-1.72491	0.04576	0.05607	0.03149
192346_s_at	top-3	-1.51662	0.00365	0.22559	0.14756		192204_s_at	D1046.1	-1.24036	0.04293	0.59124	0.47168		192016_s_at	msi-1	-1.58096	0.01425	0.42665	0.27201		187003_at	Y116A8C.13	-1.6358	0.00253	0.21785	0.13482		182354_at	grl-18	-2.03194	0.04703	0.03767	0.01876		189936_at	189936_at	-1.71174	0.04333	0.07557	0.04145
190673_s_at	F47A4.1	-1.50718	0.04881	0.32516	0.22009		192507_at	mec-8	-1.22387	0.00874	1.67	1.36176		193810_at	F59D12.1	-1.57269	0.00489	0.38069	0.24016		185129_at	Y48C3A.14	-1.63102	0.00117	0.31718	0.1902		179346_at	B0284.1	-2.01662	0.01292	0.09251	0.04806		176125_at	mig-10	-1.68802	0.04431	0.03305	0.02009
193366_at	F31B9.1	-1.50052	0.03631	0.18227	0.11979		184111_s_at	nhl-2	-1.22111	0.00276	0.65124	0.53168		193739_s_at	Y48E1B.3	-1.56745	0.00204	0.59083	0.3802		193739_s_at	Y48E1B.3	-1.6284	0.00022	0.58249	0.3552		178017_s_at	F01D5.1	-1.99291	0.00511	2.18101	1.0365		181334_s_at	C27H5.4	-1.67455	0.01696	0.45362	0.27185
194127_at	epac-1	-1.497	0.02865	0.17863	0.11468		178412_at	R02D5.3	-1.21637	0.00909	0.48184	0.39547		175885_at	F12E12.11	-1.56649	0.02544	2.00349	1.25238		173013_at	Y51F10.4	-1.61537	0.02676	0.24279	0.13891		179914_at	F35E12.8	-1.99217	0.00601	0.35435	0.17353		171864_x_at	171864_x_at	-1.5661	0.0203	0.13978	0.08866
181505_s_at	Y37H9A.3	-1.49698	1.0857e-11	0.81725	0.53358		186257_s_at	C29H12.2	-1.20524	0.03883	2.01222	1.65377		181726_at	inx-18	-1.5533	0.02291	0.20916	0.13572		172987_s_at	Y22D7AL.7	-1.60701	0.00541	0.19836	0.12179		183527_s_at	C14C6.5	-1.98025	0.0019	1.66322	0.82196		185106_at	Y105C5B.5	-1.56352	0.00051	3.09865	1.96189
178023_s_at	K09E4.3	-1.49171	0.01311	0.60212	0.40614		192564_at	nhr-232	-1.20435	0.01482	0.43136	0.35851		171830_x_at	Y48E1B.3	-1.55225	2.94792e-09	1.18551	0.7666		186609_s_at	lpd-3	-1.60413	1.90536e-07	0.86396	0.53285		179511_at	F20G2.5	-1.97505	0.02485	0.30822	0.14637		180724_at	C03C11.1	-1.54523	0.0457	0.08031	0.05365
176375_at	ppgn-1	-1.4766	0.03876	0.11653	0.07832		180597_at	F40E10.6	-1.20412	0.03309	2.72582	2.24526		173701_s_at	T03D3.5	-1.5518	0.01957	0.12996	0.08473		185450_s_at	T20F10.5	-1.5928	5.61547e-06	0.95025	0.59812		176819_s_at	ugt-29	-1.94321	0.02121	1.06649	0.54847		188962_at	ugt-8	-1.48429	0.03083	0.63632	0.42144
186595_s_at	Y32H12A.6	-1.4718	0.01245	0.16751	0.1164		183311_at	F40H3.1	-1.20222	0.04874	2.13537	1.76619		190405_s_at	W07A8.2	-1.53998	0.03983	0.12246	0.08002		178589_at	srh-142	-1.59244	0.02416	0.08202	0.05248		176045_at	Y61A9LA.9	-1.93667	0.02103	0.03944	0.02058		179591_at	far-6	-1.4812	0.03205	0.59643	0.40735
189727_at	F09D1.1	-1.46962	4.73757e-06	0.75101	0.50132		191666_s_at	carboxylesterase	1.20103	0.04274	1.71961	2.05143		178674_at	Y6B3B.9	-1.53985	4.47347e-11	0.43547	0.27848		194127_at	epac-1	-1.5839	0.03098	0.18325	0.11117		175170_s_at	dod-19	-1.92884	6.69732e-12	1.0746	0.54198		180590_s_at	C18B12.6	-1.45473	0.01647	0.17743	0.12148
175419_at	ceh-39	-1.46828	0.01306	0.30132	0.20643		171784_x_at	cyn-7	1.2019	0.04362	1.11918	1.35225		185412_at	T22B11.2	-1.53641	0.04521	0.15559	0.11492		188869_at	Thioredoxins	-1.57292	4.41509e-07	0.48008	0.30585		AFFX-r2-11687-5M_s_at	AFFX-r2-11687-5M_s_at	-1.91374	0.03247	0.04677	0.02908		187158_at	F35D11.10	-1.38879	0.03222	0.23754	0.1667
180132_at	ZK1073.2	-1.46289	0.01177	1.1684	0.8037		177774_at	F31C3.2	1.20365	0.03735	0.74433	0.89377		181045_at	unc-44	-1.53637	0.01008	0.75399	0.48927		173227_at	Y82E9BR.18	-1.57064	0.01779	0.37123	0.24139		173144_at	clec-85	-1.90385	0.00044	1.4156	0.69965		175979_at	nhr-98	-1.36287	0.04906	0.46838	0.35387
175036_at	Y69A2AR.16	-1.45634	0.03681	0.43949	0.30393		171732_x_at	lin-9	1.20726	0.03914	0.70872	0.85897		189167_at	tat-1	-1.53445	9e-05	0.3893	0.25145		171834_x_at	ZC8.6	-1.56142	0.01247	0.10864	0.0667		177845_at	C06C6.6	-1.898	0.00979	0.036	0.01943		181791_at	T06A1.5	-1.36042	0.00672	0.63642	0.47315
181752_at	D1079.1	-1.44198	0.02224	0.23099	0.15736		189031_at	nhr-142	1.21753	0.0058	0.46685	0.56451		189727_at	F09D1.1	-1.53271	1.35977e-07	0.75535	0.49373		174941_s_at	Y105E8A.23	-1.55983	0.00738	0.66754	0.42918		179858_at	C49C8.5	-1.87123	0.00796	0.83073	0.42222		185519_at	swm-1	-1.35569	0.00218	2.54112	1.86342
175525_at	Y18H1A.4	-1.4406	4.71139e-08	1.13334	0.77493		171891_at	171891_at	1.22033	0.00594	1.89336	2.31016		175618_s_at	bcat-1	-1.52861	0.00011	2.75731	1.7631		175933_at	Y73B3A.3	-1.55488	0.03337	0.08967	0.05676		190404_s_at	F37B4.7	-1.86354	0.0003	0.40289	0.222		191784_s_at	Y48E1B.16	-1.34219	0.01834	0.15798	0.11774
178674_at	Y6B3B.9	-1.43799	0.00047	0.42892	0.29141		194248_x_at	Y39G10AR.18	1.22247	0.04768	0.29578	0.36428		179720_at	W10D9.3	-1.51618	8e-05	0.7063	0.47041		189274_s_at	lrk-1	-1.55113	0.0001	0.72069	0.45985		181383_at	181383_at	-1.85617	0.04684	0.03873	0.02121		177116_at	M7.12	-1.33034	0.01091	1.23297	0.91681
174778_s_at	Y71A12B.12	-1.43747	0.00049	0.22294	0.15772		189767_at	phosphoglucomutase	1.23246	0.02176	3.11312	3.87367		187974_s_at	pgl-1	-1.50942	0.0303	0.19921	0.13104		175539_s_at	K06A5.8	-1.55099	0.01938	0.20924	0.13336		184711_at	C49G7.10	-1.8338	0.02088	0.79468	0.42587		175975_at	nhr-201	-1.32811	0.00279	0.51922	0.3919
186667_s_at	Y37E11B.3	-1.43088	0.03139	0.2951	0.19801		175536_s_at	rde-2	1.23387	0.01478	0.58433	0.72242		188628_at	F57A8.1	-1.50822	0.03495	2.10905	1.31775		173280_at	Y37B11A.2	-1.55087	0.00357	0.27443	0.17105		181554_at	F22D3.4	-1.82852	0.03406	0.03746	0.02097		175170_s_at	dod-19	-1.31403	0.02896	1.11341	0.83731
183035_at	ZK180.1	-1.43054	0.00932	0.44922	0.3082		187161_s_at	R107.5	1.25078	0.02299	1.54631	1.9393		181505_s_at	Y37H9A.3	-1.50531	7.99603e-07	0.80855	0.53637		176979_at	Y48G1C.4	-1.54149	0.04766	0.21263	0.1317		193838_s_at	clec-49	-1.82221	0.03788	0.67424	0.37564		181216_s_at	Y53H1B.2	-1.28366	0.00019	9.80366	7.61662
186902_s_at	rom-4	-1.42109	0.00827	0.32467	0.22354		185210_s_at	K11D12.5	1.27153	0.01599	2.78264	3.49703		192793_s_at	cadherin	-1.50194	0.04668	0.46898	0.30807		186209_s_at	Y38E10A.6	-1.53088	9e-05	0.59731	0.38349		189915_s_at	clec-41	-1.81155	4.94333e-06	1.07723	0.58296		179430_s_at	C49C3.9	-1.25794	0.04333	0.74264	0.57276
191281_s_at	mec-12	-1.41553	0.00041	1.5447	1.07934		181582_at	F18C12.3	1.27713	0.01673	0.36151	0.46687		184274_at	Y32B12B.4	-1.50162	0.0187	0.18781	0.13111		191611_at	cdr-1	-1.52616	0.04694	1.11497	0.71686		186826_at	Y111B2A.12	-1.80199	0.01583	0.22257	0.13427		189309_at	cyp-33C7	-1.2541	0.02419	0.71154	0.56902
187702_s_at	sqv-2	-1.41236	0.00816	0.5025	0.34542		181202_at	F26G1.2	1.32969	0.0464	0.35189	0.48064		179093_at	T16G1.4	-1.5006	0.00866	1.65292	1.08189		175036_at	Y69A2AR.16	-1.52366	0.01226	0.45261	0.29679		177383_at	odr-2	-1.78902	0.03648	0.07388	0.04138		193649_s_at	pah-1	-1.24782	0.01942	2.49645	1.98888
172085_x_at	helicase	-1.41105	0.04691	0.31021	0.21294		173924_at	shn-1	1.33563	0.04986	0.31942	0.42922		190427_s_at	ftn-1	-1.49072	0.00457	3.18385	2.13077		181771_at	Y48E1C.2	-1.51866	0.02119	0.36952	0.24017		182733_at	C31A11.5	-1.78519	0.02265	0.31464	0.16733		187337_at	C32D5.7	-1.23321	0.04108	0.69293	0.56875
180097_at	unc-2	-1.40573	0.00146	0.79916	0.56486		178302_at	F58B4.5	1.3412	0.03963	0.57598	0.78317		180097_at	unc-2	-1.48594	0.00012	0.80604	0.54307		188695_s_at	Y6B3A.1	-1.50819	0.02849	0.49316	0.31158		177463_at	dod-19	-1.76833	0.00079	0.29868	0.1645		191104_at	cup-4	-1.21757	0.00948	0.637	0.52193
194035_s_at	nhr-40	-1.40207	0.03564	0.65584	0.46742		184486_at	bath-5	1.34164	0.04613	0.07284	0.09784		175694_s_at	tra-1	-1.47905	0.00022	0.22616	0.15237		187793_s_at	mac-1	-1.50769	0.0448	0.22152	0.14529		179226_at	C06B3.7	-1.76466	0.00365	0.19691	0.10615		192231_at	nhr-56	-1.21455	0.04262	0.2362	0.19345
177921_at	C44H4.4	-1.40122	0.00942	0.16202	0.11604		184452_at	F56F11.1	1.34959	0.03574	0.1586	0.21209		177195_s_at	vha-11	-1.4788	0.0049	0.78737	0.51409		189727_at	F09D1.1	-1.50286	8.37584e-07	0.73325	0.47693		174069_at	tag-234	-1.75196	0.01243	0.37004	0.21076		190610_s_at	JC8.8	-1.21453	0.01555	4.54132	3.74249
184839_at	transferase	-1.39523	0.04066	0.24143	0.17789		188168_at	Lipase	1.36178	0.01551	0.21102	0.28902		186883_s_at	Y32H12A.7	-1.46437	0.00127	0.55842	0.37525		175525_at	Y18H1A.4	-1.49405	1.30116e-06	1.15615	0.76202		181219_at	181219_at	-1.73722	0.03201	0.08676	0.05155		188662_at	Rhomboid	-1.20521	0.03402	0.26652	0.22288
184712_s_at	dcn-1	-1.39519	0.04255	0.76052	0.55415		175975_at	nhr-201	1.3661	1.98348e-06	0.37847	0.51734		190977_s_at	F42D1.2	-1.46278	0.00053	9.69947	6.65215		176184_at	Y69A2AR.16	-1.49381	0.02654	0.44765	0.28448		176044_at	Y41D4B.16	-1.73246	0.01008	0.67626	0.36192		173689_s_at	lpd-6	1.21665	0.03095	0.2734	0.328
191183_at	R106.2	-1.39334	0.02623	0.29104	0.19736		189309_at	cyp-33C7	1.36675	0.00921	0.58533	0.80884		174778_s_at	Y71A12B.12	-1.45948	0.00071	0.22373	0.15407		179867_at	Y75B8A.8	-1.49081	0.01133	0.14411	0.09599		173615_s_at	Y111B2A.8	-1.71455	0.04535	0.21775	0.12862		187548_s_at	C32D5.6	1.22324	0.04287	1.08204	1.30109
186584_s_at	Y76B12C.7	-1.39003	0.02193	0.2543	0.17894		178032_at	acl-13	1.36767	0.04931	0.05159	0.07383		179094_s_at	T16G1.4	-1.4592	0.00767	2.83235	1.88297		173067_at	173067_at	-1.48931	0.00047	0.29298	0.19367		182654_at	C54D10.7	-1.70613	0.02008	0.06896	0.04053		176053_s_at	F09G8.8	1.22966	0.03834	0.20401	0.25247
188399_s_at	jac-1	-1.38652	0.00117	0.55974	0.39538		189334_at	cyp-33C3	1.4142	0.00325	0.2863	0.41128		185448_at	gip-1	-1.45587	0.00035	0.29417	0.20013		173807_at	Y6B3A.1	-1.48705	0.00094	0.78605	0.5242		178262_at	F01D5.5	-1.67929	9.55461e-15	3.78764	2.24697		177340_at	CD4.7	1.23881	0.02494	0.24776	0.30672
176531_at	Y71D11A.3	-1.38509	0.02231	0.41692	0.29491		188934_at	ugt-13	1.44342	0.0224	2.32476	3.32368		180858_at	T09B4.5	-1.45475	0.0007	0.90251	0.61559		193738_s_at	unc-26	-1.48618	0.00611	0.65304	0.42676		189653_s_at	R08E5.2	-1.66993	0.03578	0.2912	0.18169		192034_s_at	D1009.1	1.26031	0.00343	1.0671	1.34985
192228_at	M199.2	-1.37897	0.00295	0.17755	0.12901		176314_at	Y50D4B.6	1.45155	0.00989	0.09919	0.14337		185197_at	Y53G8B.4	-1.44629	0.04673	0.39517	0.26974		175739_s_at	unc-26	-1.47969	0.03514	0.34246	0.22259		179856_at	F22E5.1	-1.66984	0.04154	0.1088	0.06428		181048_at	F54B11.9	1.26637	0.01105	0.99634	1.24025
193738_s_at	unc-26	-1.37725	0.0238	0.59403	0.42289		188031_s_at	vem-1	1.4629	0.03005	2.38662	3.60782		185938_at	Y51A2D.20	-1.44436	0.03812	0.14555	0.1025		188934_at	ugt-13	-1.47275	0.01512	3.23205	2.22573		182476_at	K10D2.2	-1.66899	0.00225	0.20243	0.12622		190508_at	R03G5.5	1.26844	0.00886	0.46479	0.5857
182662_at	Y37H2A.1	-1.37518	3e-05	1.08146	0.77187		177747_at	F58G6.9	1.46748	0.01541	0.61966	0.90039		189933_s_at	H17B01.1	-1.44412	0.02464	0.68461	0.46324		186883_s_at	Y32H12A.7	-1.46961	0.00043	0.57796	0.3904		180703_at	T28B4.3	-1.65428	0.0001	3.76596	2.23254		193917_at	plc-3	1.28718	0.01979	0.31392	0.3964
193713_s_at	tbh-1	-1.37081	0.01256	0.18367	0.13272		182285_at	F13C5.1	1.50918	0.04216	0.07915	0.12149		175525_at	Y18H1A.4	-1.44253	2.40836e-10	1.12101	0.77456		174778_s_at	Y71A12B.12	-1.45344	0.01552	0.22359	0.15901		177115_at	M28.10	-1.65205	0.02626	0.62201	0.37799		193073_at	ifc-2	1.30905	0.0372	1.47231	1.97098
186209_s_at	Y38E10A.6	-1.36801	0.01247	0.52492	0.38075		176198_at	Y71H2AM.19	1.60413	0.03657	0.0433	0.06976		193967_at	gpb-1	-1.44037	0.00836	0.27226	0.18664		191465_at	nhr-230	-1.44799	0.02026	0.27503	0.18974		181695_at	C49G7.7	-1.65074	0.0038	0.35171	0.20873		187497_at	C02C2.4	1.31995	0.021	0.17407	0.22677
177031_at	Y48G9A.1	-1.35941	0.0418	0.66017	0.48128		185106_at	Y105C5B.5	1.65	4.47577e-07	2.17843	3.58361		184394_s_at	Y73F8A.24	-1.43844	2.47902e-06	0.46452	0.32233		181505_s_at	Y37H9A.3	-1.44757	3.88027e-08	0.79023	0.52324		180204_at	F35E12.9	-1.64904	0.03436	0.54342	0.32241		190214_at	C27A12.2	1.32666	0.03316	0.28103	0.36689
186883_s_at	Y32H12A.7	-1.3584	0.00234	0.55597	0.40349		188962_at	ugt-8	1.74246	0.00928	0.42429	0.74258		183035_at	ZK180.1	-1.43082	0.00614	0.42949	0.30094		192408_at	trp-2	-1.43815	0.00084	0.68759	0.47305		182970_at	F55G11.4	-1.64897	0.02736	0.86988	0.49787		190786_s_at	Y16B4A.2	1.32832	0.00012	3.42096	4.50806
189840_at	F38B2.3	-1.35792	0.0204	0.09571	0.0694		187481_at	C27D6.1	1.82352	0.03892	0.01899	0.03301		175942_s_at	Y105E8A.21	-1.42887	0.03016	0.27068	0.18963		186902_s_at	rom-4	-1.43418	0.00148	0.30708	0.21114		175218_at	175218_at	-1.64043	0.01264	1.06873	0.63971		184319_at	cpn-4	1.34319	0.00602	1.25243	1.6674
179867_at	Y75B8A.8	-1.35763	0.02627	0.13002	0.09493		181334_s_at	C27H5.4	1.94133	0.01613	0.30157	0.59084		179360_s_at	T16G1.7	-1.42784	0.00173	5.8749	4.04781		171802_s_at	Y75B8A.24	-1.43292	0.00115	0.6089	0.4181		178927_at	K08D8.5	-1.61631	0.04335	0.89437	0.52856		177195_s_at	vha-11	1.35325	0.00649	0.49775	0.68321
185450_s_at	T20F10.5	-1.35266	0.00813	0.81614	0.60939		190973_at	C46C2.4	1.95819	0.01525	0.0188	0.03541		192206_at	F53B1.8	-1.42778	0.04737	0.23231	0.16245		186667_s_at	Y37E11B.3	-1.42917	0.02821	0.29965	0.20333		177658_at	F46C3.2	-1.60326	0.01908	0.12492	0.07737		189315_at	cyp-14A1	1.35853	0.00761	0.18908	0.25532
172663_x_at	Y57G11C.20	-1.35139	0.03521	0.19865	0.1443		172769_x_at	cyp-33C4	1.97781	1e-05	0.98992	2.02576		175036_at	Y69A2AR.16	-1.426	0.03069	0.44622	0.31705		188031_s_at	vem-1	-1.42457	0.04062	3.60635	2.43269		184840_at	Y46G5A.20	-1.59588	0.03174	0.22921	0.1419		191541_at	cdr-2	1.36861	0.04243	1.1719	1.63546
182163_s_at	F44E7.5	-1.34683	0.0496	0.1341	0.10182		184036_at	184036_at	2.00042	0.04292	0.01822	0.03424		187702_s_at	sqv-2	-1.4259	0.01055	0.49499	0.3455		193607_at	oxi-1	-1.41943	0.00028	0.49057	0.34279		180098_s_at	F49E2.5	-1.59557	0.03024	1.08771	0.6948		179360_s_at	T16G1.7	1.3802	0.00934	4.22765	5.87609
188555_s_at	mec-2	-1.34645	0.02621	0.26129	0.19095		190849_at	ugt-41	2.00864	0.00486	0.2214	0.45828		193372_at	athp-1	-1.42518	0.00118	0.29103	0.20655		184750_at	184750_at	-1.418	0.04925	0.1655	0.11808		180810_at	R10D12.9	-1.59041	0.00161	0.56178	0.35585		174076_at	C17H12.2	1.39216	0.03877	0.16583	0.22258
175963_at	Y67D8A.1	-1.34398	0.00283	0.65633	0.48045		179527_at	Y6E2A.1	2.01892	0.0342	0.0171	0.0331		188781_at	DNA-binding	-1.42201	0.00312	0.69626	0.47108		176531_at	Y71D11A.3	-1.41694	0.01195	0.42354	0.29317		193703_s_at	itr-1	-1.58947	0.01098	0.51879	0.31979		190966_at	C11E4.2	1.4117	0.03332	1.00714	1.38344
179341_at	F15D4.2	-1.34367	0.00478	1.65932	1.22813		192406_at	nhr-164	2.03316	0.02176	0.01783	0.03468		186584_s_at	Y76B12C.7	-1.41841	0.01149	0.25291	0.17976		171838_x_at	age-1	-1.41348	1e-05	0.52182	0.36684		191038_at	tetraspanin	-1.58675	0.00372	0.40622	0.24596		179094_s_at	T16G1.4	1.41342	0.00443	1.82331	2.60744
171802_s_at	Y75B8A.24	-1.34341	0.01353	0.58667	0.42691		172479_x_at	F46F5.8	2.04874	0.03092	0.01789	0.03634		181746_s_at	Y46G5A.1	-1.41657	0.00631	0.84315	0.60412		176415_at	Y71G12B.8	-1.41023	0.01044	0.22151	0.15284		184508_s_at	W09G12.7	-1.58623	0.00904	0.317	0.19726		184587_s_at	spl-1	1.41872	0.0329	0.37921	0.54538
189274_s_at	lrk-1	-1.34229	0.02257	0.66071	0.48783		182449_s_at	C44C8.2	2.05497	0.00299	0.01926	0.03918		177909_at	pqn-18	-1.41618	0.03525	0.3752	0.25669		173453_s_at	kinesin	-1.4074	0.0083	0.53612	0.38273		191527_s_at	C07A9.8	-1.56214	0.02897	0.2925	0.18645		184107_at	K09D9.1	1.42556	0.03838	0.20694	0.28681
192408_at	trp-2	-1.34139	0.0067	0.65673	0.4829		186190_at	F49F1.11	2.06703	0.03129	0.01842	0.03712		177413_s_at	Synaptotagmin	-1.41499	0.00039	1.55565	1.10064		194115_s_at	Y75B8A.24	-1.40613	0.00157	0.36567	0.25768		190220_at	nhr-173	-1.54408	0.0274	0.44996	0.29301		179093_at	T16G1.4	1.51893	0.0014	1.04322	1.5666
185376_s_at	M01B12.4	-1.34115	5e-05	0.93461	0.69357		183638_at	183638_at	2.12796	0.01811	0.01714	0.0346		190673_s_at	F47A4.1	-1.41213	0.01938	0.33476	0.23699		187016_at	Y57A10A.15	-1.40567	0.01635	0.24761	0.1758		194001_s_at	galectin	-1.53916	0.01504	0.36492	0.24167		176074_s_at	Y32G9B.1	1.63337	0.03319	0.08298	0.14121
180618_at	F14D2.7	-1.34002	0.00893	1.4247	1.04735		183243_at	srj-33	2.13073	0.0459	0.02064	0.04386		189895_at	F13H6.1	-1.41105	0.04924	0.25652	0.18076		181880_at	Y59A8A.2	-1.40049	0.0455	0.20099	0.14375		189344_s_at	cyp-14A5	-1.53844	0.01382	2.03165	1.31946		175885_at	F12E12.11	1.64556	0.04814	1.31891	2.24237
181190_at	F54G2.1	-1.33906	0.03056	0.46434	0.34377		182289_s_at	F18E9.7	2.14787	0.03995	0.01936	0.03964		192802_s_at	egl-4	-1.40857	0.00765	0.71034	0.49874		173021_s_at	H06I04.1	-1.39705	0.01917	0.43937	0.31024		183639_at	F13A7.11	-1.53438	0.02745	0.47132	0.29743		180105_at	F32D1.6	1.74214	0.04074	0.03577	0.05912
187024_at	tag-168	-1.33886	0.049	0.31098	0.22644		189982_at	189982_at	2.1483	0.02678	0.01745	0.03658		193936_at	T03G6.3	-1.40765	0.0193	0.97328	0.68983		187702_s_at	sqv-2	-1.39427	0.00469	0.48673	0.3405		187837_at	fkh-7	-1.53262	0.01417	0.4402	0.2873		188921_at	dehydrogenase	1.76432	0.03078	0.67312	1.20893
191109_at	Y39A3B.5	-1.33552	0.00765	0.5808	0.42936		187314_at	C56G2.3	2.18109	0.03309	0.02651	0.05293		171846_x_at	Y48G9A.1	-1.40633	0.04596	0.61674	0.44705		176788_at	Y51H7C.4	-1.39156	5.1866e-13	1.47445	1.04753		185001_at	C08F11.13	-1.5293	0.00083	1.72278	1.11614		190427_s_at	ftn-1	1.76869	0.00011	2.10193	3.72253
179720_at	W10D9.3	-1.33078	1.42666e-07	0.75007	0.56003		189060_at	tag-329	2.19139	0.02765	0.01917	0.04204		188399_s_at	jac-1	-1.40566	0.00026	0.56754	0.40398		180684_s_at	F29C12.3	-1.39134	7.57751e-06	0.89487	0.64045		180157_at	F57G12.1	-1.52389	0.03117	2.3976	1.53101		183973_at	F17E9.2	1.89466	0.04819	0.01949	0.03549
193936_at	T03G6.3	-1.32847	0.03923	0.98331	0.73832		184096_at	fbxb-99	2.19354	0.02646	0.01791	0.03679		186667_s_at	Y37E11B.3	-1.40382	0.02749	0.2842	0.20291		182662_at	Y37H2A.1	-1.3899	1.82245e-06	1.04095	0.73915		181216_s_at	Y53H1B.2	-1.51393	1.30899e-20	9.53895	6.26404		177550_at	srw-37	2.01846	0.04436	0.01908	0.03807
176788_at	Y51H7C.4	-1.32697	2.23912e-10	1.42876	1.06295		192812_at	bath-34	2.19389	0.00682	0.01924	0.04093		190309_at	lin-26	-1.39866	0.00518	0.82405	0.58452		171846_x_at	Y48G9A.1	-1.38971	0.01746	0.60677	0.42956		193931_at	R02E12.4	-1.51172	0.03236	0.21724	0.14319		191146_at	191146_at	2.03315	0.01018	0.01989	0.0392
173280_at	Y37B11A.2	-1.32526	0.0449	0.23934	0.17607		181024_at	C31B8.9	2.23135	0.0241	0.01894	0.03993		186341_at	Y71D11A.5	-1.39863	0.01489	0.41159	0.28798		185024_s_at	Y56A3A.33	-1.38909	0.02215	0.45089	0.32555		184328_s_at	T26C12.6	-1.50646	0.04222	0.77954	0.50381		172176_at	Y61A9LA.10	2.06482	0.04755	0.02086	0.0387
184394_s_at	Y73F8A.24	-1.3249	0.0008	0.46879	0.35069		176078_at	K12H4.6	2.27424	0.03093	0.01757	0.03768		185450_s_at	T20F10.5	-1.39483	0.02308	0.80011	0.58218		182550_at	F52C9.1	-1.38703	0.03394	0.21159	0.14608		177750_at	T14B1.1	-1.49351	0.03536	1.67198	1.14265		189096_at	W03G9.5	2.09788	0.04067	0.01907	0.03852
175539_s_at	K06A5.8	-1.32434	0.02563	0.16857	0.12985		178373_at	T15D6.1	2.28093	0.03995	0.01755	0.03602		176309_at	176309_at	-1.39468	0.01332	0.24671	0.17365		187018_at	Y55B1AL.2	-1.38688	0.03777	0.7139	0.49727		190127_at	rab-11.1	-1.49255	0.03018	0.82389	0.53406		179484_at	str-101	2.1092	0.04826	0.02039	0.03915
188821_at	syd-9	-1.32258	0.04726	0.48074	0.35891		175682_at	lin-22	2.29796	0.03219	0.01834	0.04081		191823_s_at	unc-9	-1.39436	0.01384	0.30807	0.21915		173346_at	npp-13	-1.38604	0.00025	1.07603	0.76336		176349_s_at	T24E12.5	-1.49094	0.00088	0.68872	0.46805		184656_at	T19D12.3	2.1602	0.01725	0.0521	0.118
181746_s_at	Y46G5A.1	-1.32229	0.02444	0.87068	0.65509		174158_at	Y106G6A.4	2.31937	0.0342	0.01753	0.03671		186209_s_at	Y38E10A.6	-1.38896	0.00484	0.50775	0.36726		173024_s_at	Y76B12C.7	-1.38317	0.00047	0.35448	0.25245		183870_at	C01G10.5	-1.4902	0.03288	0.25592	0.17164		180173_at	Y62H9A.4	2.19481	0.04538	0.02029	0.04129
181212_at	unc-57	-1.31731	0.0167	1.19787	0.90303		173060_s_at	C34D4.3	2.32008	0.03056	0.01888	0.04109		193073_at	ifc-2	-1.38178	3e-05	2.08325	1.49674		182127_at	F15A8.4	-1.37635	0.00731	0.17762	0.12712		176141_s_at	Y58A7A.3	-1.49018	0.02166	1.08195	0.73943		192197_at	F31D4.5	2.19749	0.03515	0.0255	0.05094
191489_s_at	unc-13	-1.31241	0.0336	1.27858	0.95657		188374_s_at	tbx-31	2.32086	0.01663	0.01795	0.03775		176647_s_at	afd-1	-1.38147	0.02716	0.1805	0.13075		174752_at	Y39A3CL.1	-1.37403	0.04718	0.256	0.18604		190445_at	F01D4.8	-1.48789	0.03245	0.52904	0.35874		178899_at	sri-7	2.26562	0.04081	0.01878	0.03917
175905_at	Y67D8A.1	-1.3119	0.00209	0.5541	0.41303		173710_at	F58G11.3	2.33052	0.00578	0.01815	0.04098		191489_s_at	unc-13	-1.38087	0.00948	1.27959	0.93159		178023_s_at	K09E4.3	-1.37375	0.01212	0.54721	0.39735		177298_at	M163.1	-1.48447	0.0002	1.31987	0.88963		180123_at	D2092.5	2.26748	0.04397	0.01861	0.04023
177413_s_at	Synaptotagmin	-1.31011	0.02882	1.52295	1.13329		179618_s_at	179618_s_at	2.33215	0.0149	0.01755	0.03866		179515_at	T27F6.7	-1.37692	0.00863	0.68954	0.50435		187104_s_at	Y111B2A.17	-1.37272	0.00772	0.48283	0.34732		182323_at	fbxa-105	-1.47749	0.01083	0.52337	0.35156		191346_at	F11D5.5	2.29215	0.02094	0.02011	0.04333
174642_at	174642_at	-1.30977	0.02681	0.57008	0.43743		192316_at	F38E1.3	2.3324	0.03586	0.01819	0.03832		192750_at	let-92	-1.37129	0.00743	1.56623	1.11582		181746_s_at	Y46G5A.1	-1.37044	0.00113	0.88949	0.6434		180193_at	F14F9.4	-1.47637	0.02089	1.02051	0.67422		181574_at	C55H1.1	2.29593	0.03029	0.01909	0.04071
191715_at	T20F7.6	-1.30929	0.02838	0.62204	0.47624		191523_at	srh-59	2.40854	0.04716	0.01938	0.04547		176531_at	Y71D11A.3	-1.37082	0.04722	0.41684	0.3018		174865_at	F54G2.1	-1.36929	0.00744	3.04405	2.18362		191295_at	E03H4.8	-1.47054	0.03023	0.06867	0.0473		176178_at	176178_at	2.29723	0.00036	0.0196	0.04429
180766_at	F13B6.3	-1.30901	0.00079	2.98861	2.25355		191376_at	C24A8.1	2.41266	0.0349	0.01764	0.03967		182662_at	Y37H2A.1	-1.36877	4.79194e-07	1.04028	0.75544		175975_at	nhr-201	-1.36879	0.00038	0.52074	0.37835		192450_at	cex-1	-1.46873	0.03241	0.81685	0.53939		184870_s_at	Y57G11A.2	2.31033	0.01023	0.02019	0.04482
176696_at	Y66A7A.2	-1.309	0.03687	0.61503	0.45343		192473_at	F23B2.3	2.4173	0.02509	0.01961	0.0434		192249_at	ets-4	-1.36708	0.03058	0.24313	0.17855		174797_at	174797_at	-1.36758	0.03992	1.61033	1.16566		174828_at	cgh-1	-1.46407	0.00014	1.1249	0.76926		180343_at	B0496.1	2.33186	0.0025	0.01961	0.04377
176980_at	mca-3	-1.3084	0.00549	0.37525	0.28194		178850_at	F47G4.8	2.44683	0.02471	0.01785	0.04184		194116_s_at	pkc-1	-1.36596	0.02149	0.29354	0.21475		177031_at	Y48G9A.1	-1.36675	0.01042	0.64705	0.46483		182486_at	E04F6.8	-1.46029	0.01461	0.72956	0.50396		174222_at	174222_at	2.34756	0.03124	0.02009	0.04455
183578_at	M01G5.3	-1.30488	0.003	1.78141	1.34151		182378_s_at	Y43F8C.5	2.45708	0.0045	0.01739	0.04192		184203_at	smc-3	-1.3616	0.02	0.56034	0.45216		181190_at	F54G2.1	-1.36414	0.01183	0.52459	0.37607		183324_at	K10D11.5	-1.45993	0.00913	0.37766	0.2578		182157_at	F28H1.5	2.36989	0.00951	0.01971	0.04444
174941_s_at	Y105E8A.23	-1.30455	0.04332	0.61837	0.4665		172120_x_at	172120_x_at	2.4655	0.02185	0.01754	0.04024		190762_at	alh-4	-1.35651	0.03657	3.1525	2.22537		178674_at	Y6B3B.9	-1.36403	0.00899	0.38988	0.27927		175045_at	175045_at	-1.45221	0.02855	0.16292	0.1164		175882_at	Y73B3A.8	2.37788	0.03063	0.01988	0.04306
181906_at	elks-1	-1.30393	0.01014	0.61267	0.46182		180581_at	cTel7X.1	2.48522	0.00433	0.0191	0.04582		171802_s_at	Y75B8A.24	-1.35541	0.01251	0.58116	0.42905		175781_s_at	pkc-2	-1.36099	0.02816	1.12588	0.8208		182357_at	nlp-26	-1.45208	0.0462	0.48764	0.33697		189219_s_at	cyp-13A11	2.38498	0.04595	0.0838	0.18172
176917_at	C53D5.1	-1.3006	0.03837	0.43977	0.33725		184494_at	ZC204.13	2.49667	0.03165	0.01862	0.04213		191123_s_at	bromodomain	-1.35282	0.00016	0.59517	0.43529		180766_at	F13B6.3	-1.35887	0.00392	3.08952	2.25635		182931_at	C49A9.6	-1.45103	0.01332	0.36794	0.25489		191430_at	gst-32	2.38665	0.01741	0.04981	0.12258
188869_at	Thioredoxins	-1.29708	0.02681	0.40242	0.31306		176987_at	Y54G2A.20	2.51091	0.02365	0.01804	0.04256		193458_s_at	goa-1	-1.35266	0.02194	1.96209	1.43062		188636_at	R05D3.1	-1.35702	0.01116	0.40337	0.29335		181153_s_at	W03G11.4	-1.44041	0.02179	0.50247	0.35053		178766_at	R11D1.4	2.41125	0.03125	0.01944	0.04249
194115_s_at	Y75B8A.24	-1.29674	0.03022	0.3598	0.27563		185491_at	F22E5.13	2.51996	0.01708	0.03353	0.06666		176586_s_at	helicase	-1.35227	0.01578	0.61835	0.46601		188555_s_at	mec-2	-1.35663	0.04848	0.25095	0.18228		177528_at	F15D3.6	-1.42364	0.04606	0.4634	0.32829		183202_at	srbc-18	2.4716	0.04312	0.02046	0.04808
184789_at	Y57A10A.8	-1.2954	0.03069	0.25409	0.19448		187105_at	W10G11.13	2.52736	0.04654	0.0181	0.04363		189315_at	cyp-14A1	-1.3505	0.00206	0.27332	0.2027		191666_s_at	carboxylesterase	-1.35156	0.00071	1.92429	1.42102		177817_at	W01F3.2	-1.41663	0.0109	0.65543	0.46318		182373_at	182373_at	2.48957	0.02041	0.02099	0.04957
171998_x_at	unc-13	-1.2951	0.036	1.53557	1.17737		175923_at	Y73B3A.9	2.54809	0.03443	0.01838	0.04371		193576_at	ceh-32	-1.34887	0.00509	0.64937	0.47461		187024_at	tag-168	-1.35094	0.03608	0.34525	0.2374		189160_at	ZK896.7	-1.4163	0.01684	2.32844	1.5546		190482_s_at	lst-4	2.49724	0.00211	0.02219	0.04276
190997_at	K01A11.2	-1.29414	0.00011	1.00108	0.75666		180852_at	F30A10.2	2.57799	0.00794	0.01831	0.04443		182778_at	Y59A8A.3	-1.34445	0.04431	0.98565	0.78083		188399_s_at	jac-1	-1.34913	0.00317	0.55124	0.39855		175254_at	C05D10.3	-1.41229	0.00446	0.24539	0.17311		179394_at	T03E6.2	2.50129	0.00817	0.01969	0.04465
194251_x_at	unc-13	-1.29301	0.04149	1.43951	1.12978		178675_at	F47G9.6	2.6261	0.02761	0.01776	0.04441		184444_at	Y50C1A.1	-1.34389	0.00627	0.49564	0.37775		184394_s_at	Y73F8A.24	-1.34869	0.00334	0.46735	0.34293		173405_s_at	fumarylacetoacetase	-1.40298	0.02205	0.82281	0.61039		183746_at	str-77	2.5057	0.04401	0.0216	0.05263
175614_at	mec-2	-1.29178	0.04947	0.23274	0.17551		179011_at	K08E4.4	2.63303	0.00022	0.01863	0.04842		185376_s_at	M01B12.4	-1.34061	0.00023	0.86964	0.65142		173098_at	kpc-1	-1.34622	1e-05	3.09874	2.28728		172766_x_at	172766_x_at	-1.39982	0.01207	0.53764	0.38223		182098_s_at	srt-36	2.59188	0.04145	0.01855	0.04387
191191_s_at	hda-3	-1.2908	0.0352	0.4675	0.34769		179646_at	C18E9.8	2.71525	0.04536	0.01743	0.04425		179584_at	W04A4.5	-1.33972	0.0084	0.26111	0.19848		185376_s_at	M01B12.4	-1.34538	9.79896e-06	0.94906	0.70257		179076_at	K10G4.3	-1.39676	0.02927	0.55257	0.3899		186797_s_at	T24E12.11	2.59671	0.03524	0.02088	0.05038
187220_at	D1044.6	-1.29014	0.02517	0.20186	0.15612		186874_s_at	Y65B4BL.3	2.72437	0.00337	0.01824	0.04985		185959_at	frm-8	-1.33948	0.01522	0.32658	0.24227		191109_at	Y39A3B.5	-1.34526	0.00501	0.56974	0.42021		176002_at	M02H5.8	-1.39667	0.00794	0.67535	0.46709		182691_s_at	C36A4.5	2.59897	0.02402	0.02511	0.06657
176806_at	F45E4.3	-1.28746	0.00481	1.19429	0.91895		185728_s_at	F45D11.6	2.72862	0.00593	0.01818	0.04723		172455_x_at	F29G6.3	-1.33262	0.0442	0.18981	0.14348		175744_s_at	uaf-1	-1.34392	0.00788	1.9168	1.41656		188162_at	ATPase	-1.39489	0.04126	0.57709	0.42159		176088_at	npp-8	2.65076	0.00819	0.01981	0.04889
188327_at	ins-6	-1.2815	0.00548	1.05313	0.80983		180316_at	Y37H2C.3	2.75935	0.00784	0.01847	0.04898		193971_at	mpz-1	-1.33185	0.00377	0.47197	0.35343		189309_at	cyp-33C7	-1.34286	0.00793	0.78389	0.58093		180150_at	F54E2.1	-1.39246	0.04941	1.2968	0.91041		186175_at	F41H10.9	2.71572	0.04899	0.01944	0.04873
180684_s_at	F29C12.3	-1.2748	0.0166	0.81369	0.63535		185712_at	Y102A5D.1	2.80968	0.02571	0.01841	0.04874		191756_s_at	R10D12.1	-1.33044	0.02573	0.64396	0.47186		187020_s_at	Y55B1AL.3	-1.3405	0.00109	0.37808	0.27647		183741_s_at	Y73F4A.1	-1.39011	9e-05	0.57769	0.41602		181012_s_at	F49F1.3	2.71732	0.03548	0.0185	0.04648
193978_at	sad-1	-1.27462	0.0327	0.61857	0.48663		184442_at	184442_at	2.81146	0.01993	0.01751	0.04532		190763_at	190763_at	-1.3285	0.00909	0.42529	0.31845		180097_at	unc-2	-1.33628	0.00642	0.77207	0.56994		188927_at	tetraspanin	-1.38954	0.00112	0.86075	0.60848		181075_at	srx-23	2.81928	0.01802	0.01959	0.05182
175660_at	ptl-1	-1.2744	0.03574	0.63409	0.4889		179057_at	lys-9	2.84862	0.00435	0.01835	0.05022		176788_at	Y51H7C.4	-1.32843	5.26018e-08	1.41553	1.06559		175660_at	ptl-1	-1.33502	0.01426	0.64953	0.47909		183940_at	F56D2.5	-1.38832	0.00368	0.38105	0.2701		181599_at	fbxb-19	2.89535	0.01851	0.02025	0.05397
184836_at	H10D18.5	-1.27262	0.02005	0.79197	0.617		180681_at	T22B2.1	2.86412	0.00143	0.01844	0.05003		176389_s_at	ppgn-1	-1.3274	0.01665	0.22015	0.16323		194091_s_at	cua-1	-1.33205	0.02751	0.39334	0.29538		187359_at	F42G9.8	-1.38646	0.03151	0.21882	0.15931		186781_at	F35F10.13	2.90189	0.00103	0.01988	0.05508
185448_at	gip-1	-1.27246	0.01656	0.28625	0.22456		183532_at	srsx-12	2.90543	0.02687	0.01698	0.04549		191375_at	str-131	-1.3263	0.02023	0.19251	0.14669		186302_s_at	Y105C5A.1	-1.32978	0.02951	0.27696	0.20795		183012_at	C18A3.3	-1.38421	0.04483	0.88909	0.62781		187066_at	Y55B1AR.4	3.00791	0.04169	0.02049	0.05491
176952_at	Y105E8A.11	-1.26749	0.04105	1.819	1.42444		189300_at	carboxylesterase	2.92313	0.00331	0.01872	0.05258		187016_at	Y57A10A.15	-1.32546	0.0011	0.22803	0.17326		171998_x_at	unc-13	-1.32965	0.0071	1.47229	1.09868		187178_s_at	D2024.7	-1.38335	0.02847	1.10813	0.82348		186180_at	E02C12.6	3.08738	0.02363	0.09475	0.26329
173346_at	npp-13	-1.26556	0.04538	0.99407	0.77596		174476_at	B0244.11	2.96436	0.02224	0.0193	0.05125		194035_s_at	nhr-40	-1.325	0.04988	0.65921	0.48743		179720_at	W10D9.3	-1.32734	5e-05	0.70612	0.52623		193141_s_at	rnr-2	-1.38299	0.00135	2.19159	1.58871		191236_s_at	glh-3	3.19035	0.04524	0.02149	0.0613
194006_at	unc-25	-1.26459	0.00516	1.5802	1.24868		174322_s_at	F33E11.2	3.05538	0.031	0.01942	0.05344		175905_at	Y67D8A.1	-1.32459	0.0031	0.54895	0.40981		176388_at	ppgn-1	-1.32662	0.00022	0.51625	0.38389		177532_at	F22B5.4	-1.37974	0.03716	0.68669	0.51572		182219_at	K12D12.5	3.25233	0.04314	0.0195	0.05509
189327_s_at	ced-1	-1.26427	0.00556	0.85458	0.66893		185853_at	F36F12.4	3.07297	0.00195	0.01758	0.05076		173807_at	Y6B3A.1	-1.32301	0.03869	0.82482	0.61896		189671_at	cyp-33C9	-1.32569	0.00419	1.03988	0.78033		172136_x_at	172136_x_at	-1.37848	0.0003	0.72249	0.5239		183831_at	srz-29	3.37713	0.00975	0.01914	0.05779
171972_x_at	klp-20	-1.26161	0.02802	0.44995	0.35506		189394_at	cyp-35A5	3.12503	0.02033	0.07969	0.24101		181906_at	elks-1	-1.32284	0.00822	0.61868	0.47028		174170_at	C05D11.7	-1.3246	0.00064	0.52719	0.39542		183327_at	C32H11.3	-1.37795	0.03553	0.20435	0.14787		188842_at	syn-4	3.37859	0.00282	0.01977	0.0626
190309_at	lin-26	-1.2608	0.03683	0.81415	0.64605		190503_s_at	C50E3.16	3.34476	0.02712	0.01799	0.04968		183917_at	gbf-1	-1.32249	0.04324	0.26326	0.19974		193425_at	mgl-1	-1.32452	0.03113	0.57365	0.42965		187992_at	skr-5	-1.37618	0.01259	0.32539	0.23805		192791_s_at	hbl-1	3.96811	0.0322	0.0233	0.06913
175772_s_at	ser-4	-1.25884	0.03118	1.49887	1.17898		187142_at	ZK637.12	3.38747	0.02859	0.01848	0.05343		188869_at	Thioredoxins	-1.32199	0.03499	0.39592	0.30526		180618_at	F14D2.7	-1.32298	0.0056	1.3771	1.03241		186261_at	Y71F9B.9	-1.37296	0.03547	0.58924	0.44122		175888_at	175888_at	4.57468	0.00841	0.06067	0.21241
191760_at	T05H4.4	-1.25732	0.03823	0.32457	0.24981		189815_at	cyp-13A7	3.75723	0.0256	0.15162	0.3957		177522_at	tag-68	-1.3214	0.0264	0.39859	0.30434		172037_x_at	unc-17	-1.31932	0.03942	0.81146	0.60376		178412_at	R02D5.3	-1.37245	0.01565	0.49972	0.36816
193610_s_at	taf-1	-1.25623	0.01269	0.65665	0.51159		172768_x_at	cyp-33C5	4.42437	1.8412e-14	0.36169	1.68134		191191_s_at	hda-3	-1.32049	0.03776	0.47996	0.36065		175772_s_at	ser-4	-1.31669	0.02377	1.43181	1.07738		178688_s_at	K08D8.3	-1.37139	0.03263	0.87708	0.63866
179375_at	B0250.9	-1.25483	0.04877	0.90956	0.72418		189366_at	cyp-35B1	5.35299	0.01061	0.34208	2.43682		180766_at	F13B6.3	-1.32024	0.0041	2.96975	2.248		182065_s_at	T10D4.6	-1.31564	0.01089	0.42563	0.32403		177470_at	T18D3.8	-1.36972	0.03773	0.54104	0.39664
176477_at	Y43H11AL.1	-1.25243	0.01684	0.40865	0.32003		182943_at	C08D8.1	5.50169	2.61367e-09	0.04031	0.21303		176112_at	Y65B4A.2	-1.31973	0.04942	0.30991	0.22988		184452_at	F56F11.1	-1.31525	0.04292	0.20386	0.15531		192459_s_at	arf-1.1	-1.36683	0.03196	0.19654	0.14533
183823_s_at	T08A11.1	-1.24754	0.00174	0.52995	0.41771		190218_at	pgp-13	10.8724	1.83249e-11	0.15919	1.81935		180618_at	F14D2.7	-1.31968	0.00372	1.41097	1.05309		186044_at	H23L24.3	-1.31446	0.02482	0.21443	0.16219		174123_s_at	C25G4.11	-1.36591	0.00072	0.67864	0.49959
179222_at	F19C6.4	-1.2455	0.01132	0.41073	0.32723		189294_at	cyp-33C6	23.7808	1.54496e-39	0.04108	0.9779		189540_at	VT23B5.2	-1.31882	0.00825	1.75133	1.31941		185448_at	gip-1	-1.3143	0.00765	0.29614	0.22472		191662_at	T20G5.4	-1.36455	0.0374	0.78655	0.58376
179539_at	ZK287.1	-1.24415	0.0034	1.18132	0.942		193598_at	C01G12.5	31.0784	1.85941e-13	0.05209	1.56354		190947_s_at	cnt-2	-1.3182	0.01862	0.51989	0.40066		186937_at	ZC168.2	-1.31154	0.03791	0.12887	0.09878		172762_x_at	172762_x_at	-1.36262	0.00226	0.59226	0.43676
183840_at	flt-1	-1.24313	0.02978	0.36169	0.28242		189256_at	cyp-35B2	38.0433	1.24327e-23	0.11368	5.74379		193411_s_at	tag-15	-1.31804	0.00076	0.83112	0.62301		191489_s_at	unc-13	-1.30993	0.01536	1.27632	0.95262		188721_at	aqp-6	-1.36082	0.03043	0.2777	0.20636
185586_at	pll-1	-1.24266	0.02579	0.91398	0.73719		185525_at	cyp-35A1	42.5856	2.43712e-14	0.02966	1.37524		193527_at	unc-18	-1.31412	0.00487	0.73393	0.55909		185586_at	pll-1	-1.30921	0.00828	0.90793	0.6884		172767_x_at	172767_x_at	-1.35045	0.00671	0.51142	0.37689
188401_s_at	cle-1	-1.24141	0.0223	1.03881	0.8284		189398_at	cyp-35B3	67.7425	0	0.10554	9.3159		190092_at	aat-2	-1.31221	0.03875	1.74904	1.36691		174521_at	K08E7.6	-1.30798	0.03032	0.52848	0.3963		172748_x_at	172748_x_at	-1.34407	0.00542	0.61299	0.45311
184423_at	R05C11.1	-1.24124	0.02693	0.45427	0.36341									174694_at	174694_at	-1.30667	0.00018	0.73947	0.56384		189031_at	nhr-142	-1.30735	0.01875	0.56833	0.43195		177152_at	Y45G5AM.3	-1.34267	0.04543	0.73491	0.54795
192071_at	lsy-2	-1.24105	0.04614	1.25469	0.99813									173074_at	Y67D2.1	-1.30264	0.02535	0.37569	0.29339		173259_at	Y37E3.17	-1.30248	6.01149e-06	3.01408	2.30327		194056_s_at	clec-62	-1.33659	0.03921	1.78899	1.31296
187020_s_at	Y55B1AL.3	-1.24091	0.01419	0.36265	0.28665									193490_s_at	hmt-1	-1.29666	0.02294	0.50967	0.40004		176952_at	Y105E8A.11	-1.30066	0.02296	1.82718	1.39443		190183_at	C55A6.4	-1.33581	0.0484	0.30859	0.23447
189728_s_at	F53B6.2	-1.2402	0.00882	4.0496	3.22422									180684_s_at	F29C12.3	-1.29329	0.02296	0.78754	0.60795		188591_at	helicase	-1.30053	0.00174	0.59267	0.45394		192559_s_at	clec-65	-1.33578	0.00314	2.66951	2.0003
187941_at	daf-5	-1.23939	0.01304	1.14021	0.90325									190728_s_at	alh-4	-1.29172	0.00761	6.74069	5.08796		175308_at	gon-2	-1.30024	0.00651	0.56859	0.42712		188026_at	nex-1	-1.33227	0.00157	4.47205	3.33999
185407_at	hot-2	-1.23934	0.00265	0.8192	0.65778									177667_at	T19A6.1	-1.29084	0.02174	0.75367	0.57022		176980_at	mca-3	-1.29942	0.04471	0.34559	0.26499		177700_at	K08D8.6	-1.33181	0.00162	0.8785	0.6557
173967_s_at	Y74C10AL.2	-1.23714	0.00803	1.9995	1.59379									173024_s_at	Y76B12C.7	-1.29075	0.00068	0.32027	0.24872		173074_at	Y67D2.1	-1.29797	0.03729	0.39513	0.30525		185288_at	fbxa-3	-1.33126	0.00121	0.23219	0.17254
191009_s_at	Y45F10A.6	-1.23709	0.02775	0.95452	0.75922									186902_s_at	rom-4	-1.28815	0.02249	0.32787	0.25262		194264_x_at	H01A20.2	-1.29757	5.52923e-07	0.66334	0.50485		183028_s_at	lys-2	-1.3272	0.02929	4.32907	3.13609
188591_at	helicase	-1.23559	0.01639	0.56819	0.45564									187528_s_at	Y71F9AL.14	-1.28754	0.03841	0.96503	0.72128		174560_at	syg-1	-1.29655	0.01603	0.61463	0.47235		180956_at	Y37H2C.1	-1.32537	0.00022	0.82341	0.61858
182497_at	F28B3.1	-1.23246	0.02569	0.80851	0.64779									188821_at	syd-9	-1.28413	0.0002	0.51651	0.39829		175755_at	unc-3	-1.29559	0.01618	0.40491	0.31796		192404_at	C39E9.2	-1.32383	0.00245	3.48162	2.60358
190878_at	twk-29	-1.23092	0.03029	0.73491	0.58449									184978_at	map-2	-1.28276	0.01035	0.63903	0.49977		176477_at	Y43H11AL.1	-1.29475	0.00965	0.41986	0.32202		172797_x_at	172797_x_at	-1.32284	0.01856	0.48969	0.36831
185942_at	C02B10.3	-1.22965	0.04588	0.25986	0.20901									179937_s_at	ketn-1	-1.28142	0.0167	0.68392	0.53757		175693_at	tra-1	-1.29359	0.04187	0.49032	0.37238		182444_at	F18G5.6	-1.32053	0.00073	1.18532	0.91053
187138_at	Y111B2A.17	-1.22791	0.01307	0.53534	0.43205									191942_s_at	vab-10	-1.28056	0.02871	0.5026	0.39613		175963_at	Y67D8A.1	-1.2934	0.01258	0.5568	0.42783		192914_at	dhp-1	-1.32051	0.03158	0.87127	0.67116
186302_s_at	Y105C5A.1	-1.22737	0.01825	0.25986	0.21377									183823_s_at	T08A11.1	-1.2784	0.01109	0.52305	0.41089		176408_s_at	Y71F9AR.3	-1.29275	0.00319	0.51394	0.39416		193133_s_at	ZK337.1	-1.32027	0.00106	1.61703	1.23706
174170_at	C05D11.7	-1.22681	0.01128	0.51379	0.41572									184061_at	T26A5.5	-1.27205	0.03682	0.38967	0.29984		190997_at	K01A11.2	-1.29204	1.07828e-07	0.9925	0.75778		194060_s_at	T01D3.6	-1.31931	0.015	2.9241	2.18122
178335_at	Y41E3.3	-1.22581	0.00996	0.72286	0.57544									174941_s_at	Y105E8A.23	-1.26914	0.02064	0.62739	0.49343		174938_at	Y55B1AR.2	-1.28975	0.023	2.24232	1.7281		193758_at	skr-19	-1.31886	0.03167	0.87491	0.67544
184802_at	F35G12.12	-1.22571	0.01896	0.87264	0.70322									179450_at	T27F6.6	-1.26901	0.0022	0.54159	0.42313		171972_x_at	klp-20	-1.28943	0.02626	0.45203	0.34728		193823_at	R05A10.1	-1.31681	0.02111	1.54036	1.17489
191999_s_at	unc-1	-1.2248	0.03129	3.8045	3.08164									180981_at	Y51H1A.1	-1.26839	0.00464	1.12172	0.88135		185724_s_at	Y73F8A.25	-1.28805	0.00094	0.78003	0.59595		182367_at	K02A6.2	-1.3165	0.01271	0.64155	0.49618
185459_s_at	fre-1	-1.22245	0.02264	0.33852	0.27677									180897_at	Y51H1A.7	-1.26694	0.02334	0.25807	0.20314		193914_at	gbh-2	-1.28783	0.03474	1.42747	1.08283		172913_x_at	172913_x_at	-1.31439	0.00695	0.60465	0.45624
174694_at	174694_at	-1.22231	0.0107	0.74719	0.60194									189480_at	F13E6.4	-1.26689	0.00855	0.61847	0.47961		187262_at	T16H12.3	-1.2842	0.02705	0.6155	0.46704		172731_x_at	172731_x_at	-1.31288	0.01634	0.61659	0.4653
191938_at	C47D12.8	-1.22211	0.03233	0.41652	0.33802									187020_s_at	Y55B1AL.3	-1.26537	0.00039	0.3735	0.29499		185942_at	C02B10.3	-1.28021	0.00977	0.26308	0.20309		190899_at	gst-22	-1.31284	0.00387	0.39027	0.29261
190613_at	Y52D3.1	-1.22145	0.01327	0.72787	0.58626									188492_s_at	actin	-1.26009	0.02822	1.75033	1.37951		173285_s_at	ncx-1	-1.27955	0.00819	1.56062	1.19959		190610_s_at	JC8.8	-1.31054	4.71681e-06	4.49561	3.42918
194120_at	nhr-49	-1.22035	0.02105	2.83231	2.31675									191730_s_at	unc-40	-1.25797	0.00016	0.69425	0.5532		175265_at	175265_at	-1.27895	0.02011	2.15909	1.67482		188099_s_at	tmd-2	-1.30986	0.0223	0.47592	0.3661
176828_s_at	Y40B10A.9	-1.22016	0.02279	0.55033	0.44425									188221_at	spe-15	-1.25759	0.02836	0.32738	0.25991		174509_s_at	Y17G7B.10	-1.27808	0.00484	1.15336	0.89613		177660_at	ZK596.1	-1.30954	0.0197	1.96466	1.50543
182603_at	pqn-41	-1.21862	0.04071	1.39017	1.14181									193610_s_at	taf-1	-1.25726	0.02172	0.65015	0.51563		193713_s_at	tbh-1	-1.2775	0.03371	0.1623	0.12534		181791_at	T06A1.5	-1.30731	0.02337	0.64381	0.49991
191966_at	Y57G11C.22	-1.2181	0.01275	1.8486	1.49607									175963_at	Y67D8A.1	-1.25701	0.00721	0.6862	0.54537		173798_at	T16A9.4	-1.27583	0.02085	0.49755	0.38805		179214_at	F54B8.4	-1.3067	0.01398	2.50025	1.8389
190382_s_at	T12D8.8	-1.21785	0.0404	1.9343	1.56643									189728_s_at	F53B6.2	-1.25596	0.00546	4.03114	3.21339		174805_at	Y18H1A.3	-1.27463	1.9826e-06	1.55742	1.21747		191091_at	T21B6.2	-1.30397	0.04934	0.25548	0.19758
179221_s_at	D1025.1	-1.21658	0.04125	0.60729	0.49836									175744_s_at	uaf-1	-1.25524	0.02171	1.8019	1.41429		178335_at	Y41E3.3	-1.27333	0.00144	0.78125	0.60026		175908_at	Y67D8A.3	-1.30393	0.0144	0.78829	0.61079
192177_s_at	ZK632.4	-1.21595	0.0427	4.5005	3.68846									187220_at	D1044.6	-1.25415	0.0469	0.19729	0.15542		187083_at	Y57A10A.16	-1.27209	0.00152	1.94023	1.50535		181057_at	T14F9.2	-1.30389	0.03516	0.44779	0.34632
173024_s_at	Y76B12C.7	-1.21555	0.00431	0.31417	0.25847									194134_at	ptp-3	-1.25301	0.00024	1.48844	1.18101		183621_at	F31F7.1	-1.27078	0.03775	9.47604	7.38336		180627_at	K04F1.9	-1.30326	0.00052	0.33297	0.25653
186480_s_at	tom-1	-1.2092	0.00672	1.07313	0.88222									187018_at	Y55B1AL.2	-1.25269	0.03491	0.64838	0.52206		172129_x_at	apg-1	-1.26991	0.03566	0.43908	0.34201		182003_at	C42D8.1	-1.30233	0.0283	0.58666	0.44203
179927_at	T07D3.4	-1.20809	0.04766	0.98549	0.80501									176137_at	Y119D3B.12	-1.2502	0.00119	1.00558	0.79859		175785_at	egl-8	-1.26975	0.00199	2.31044	1.79929		171946_x_at	clic-1	-1.29467	0.00206	0.83121	0.64524
173259_at	Y37E3.17	-1.20765	0.00933	2.84839	2.32828									194251_x_at	unc-13	-1.24945	0.01066	1.42328	1.13525		174143_at	VT23B5.2	-1.26817	0.00228	1.88076	1.473		191445_at	UDP-glucoronosyltransferase	-1.29038	0.00033	1.90408	1.46966
173360_at	Y71H2AR.1	-1.20694	0.01507	1.24166	1.00939									176917_at	C53D5.1	-1.24784	0.02517	0.44279	0.34877		193610_s_at	taf-1	-1.26805	0.03963	0.65124	0.50162		193594_at	gpa-12	-1.28743	0.00365	0.65469	0.50873
177070_s_at	vha-16	-1.20487	0.04652	6.77289	5.49098									190683_at	gck-1	-1.24688	0.03904	0.32811	0.25992		173001_s_at	hda-3	-1.26778	0.00019	0.49098	0.38523		178613_at	F36F2.2	-1.28568	0.00849	0.73037	0.57791
188149_s_at	egr-1	-1.20084	0.01113	0.49329	0.40743									192101_at	C37H5.6	-1.24237	0.04436	8.17152	6.44592		173360_at	Y71H2AR.1	-1.26723	0.00808	1.29297	1.00061		184891_at	C39D10.5	-1.28414	0.04123	0.42011	0.33335
181271_s_at	ZK381.5	-1.2	0.00261	1.15489	0.9538									176806_at	F45E4.3	-1.24154	0.01101	1.28165	1.03565		175357_at	gsy-1	-1.26513	0.02309	1.42453	1.11299		177431_at	C53C7.5	-1.28147	0.0046	3.45771	2.71224
193676_s_at	itr-1	1.20189	0.04817	1.66997	1.99088									189103_at	daf-1	-1.24062	0.00053	0.37428	0.2987		175365_at	mig-14	-1.26392	0.04511	1.03753	0.80167		192344_at	C28G1.3	-1.28093	0.00809	0.37377	0.2892
189009_s_at	abcf-1	1.20359	0.01495	0.72136	0.86654									188472_s_at	unc-104	-1.24032	0.04839	0.89621	0.71879		175905_at	Y67D8A.1	-1.26059	0.00657	0.55096	0.43166		172747_x_at	172747_x_at	-1.28078	0.03407	0.48741	0.38016
193847_at	F57C7.1	1.20771	0.00392	0.42061	0.5038									193521_s_at	sem-4	-1.23796	0.00567	0.74749	0.60088		173995_at	C33H5.18	-1.26034	0.03455	2.12935	1.68087		183543_at	Y39A1A.1	-1.28076	0.00886	1.40558	1.11519
185091_at	Y106G6D.6	1.21002	0.04449	0.47652	0.57513									192655_s_at	elt-1	-1.23725	0.03529	0.59525	0.47499		178953_s_at	B0001.2	-1.25945	0.01696	0.22941	0.18066		178603_s_at	T06E6.1	-1.27976	0.02965	0.92069	0.72477
171929_x_at	C18E3.2	1.21035	0.00896	0.55051	0.66762									179274_at	T04F8.6	-1.23721	0.00055	0.58341	0.47056		185915_at	slo-1	-1.25559	0.01394	0.61805	0.48669		192899_at	F54B11.5	-1.27915	0.00425	0.89945	0.70563
187657_s_at	ZK546.14	1.21074	0.0275	0.66864	0.81353									173637_s_at	C05D10.1	-1.23434	0.00584	1.09232	0.87541		184836_at	H10D18.5	-1.25513	0.01254	0.7872	0.62451		188319_at	ins-5	-1.27568	0.01404	1.40652	1.10184
171893_x_at	mcm-3	1.21128	0.03741	0.32941	0.39392									186773_s_at	cab-1	-1.23341	0.00444	7.54641	5.98849		179341_at	F15D4.2	-1.25449	0.00804	1.52547	1.21086		172765_x_at	172765_x_at	-1.2756	0.00352	0.5031	0.39588
187401_at	K10D2.5	1.21185	0.00879	0.30883	0.36985									190782_at	tropomodulin	-1.23306	0.00209	1.41478	1.12655		173458_at	scm-1	-1.25361	0.04242	0.39435	0.30752		191287_at	F52E1.8	-1.27531	0.0059	1.01171	0.80624
186614_at	ZK795.3	1.21287	1.64969e-07	1.40079	1.69008									194120_at	nhr-49	-1.23266	0.0011	2.73821	2.18007		189728_s_at	F53B6.2	-1.25282	0.00055	4.12023	3.26178		193814_at	eif-6	-1.27322	0.04389	2.80785	2.18107
174339_at	174339_at	1.21319	0.0048	0.91858	1.10673									193978_at	sad-1	-1.23189	0.0397	0.61272	0.49807		192008_s_at	T19D12.9	-1.25268	0.03484	0.32552	0.24941		182929_s_at	ZK154.6	-1.27265	0.03221	0.51497	0.40462
190108_at	C48B6.2	1.21365	0.00127	0.94451	1.1335									190878_at	twk-29	-1.23159	0.00256	0.72748	0.59288		193978_at	sad-1	-1.25258	0.0235	0.59302	0.47611		177976_at	C34D1.4	-1.27098	0.02399	0.75526	0.59959
187589_at	C35C5.8	1.21365	0.01145	0.78991	0.9538									193564_s_at	vha-12	-1.23001	0.03174	9.31851	7.56675		174243_s_at	lad-2	-1.24934	0.03404	0.51458	0.40332		187718_at	C01C10.2	-1.27041	0.04281	0.68404	0.53445
189319_at	K08F4.1	1.21377	0.01716	0.38927	0.46313									192428_s_at	unc-17	-1.22867	0.03713	0.77136	0.61897		183840_at	flt-1	-1.24804	0.02272	0.35165	0.27548		189665_at	R06F6.6	-1.27002	6e-05	1.28869	1.01907
172199_x_at	K03B8.4	1.21443	0.02305	0.36692	0.45053									191966_at	Y57G11C.22	-1.22712	0.00606	1.76001	1.40912		188401_s_at	cle-1	-1.24746	0.01223	1.02692	0.81528		180450_at	F52E1.14	-1.26963	0.00487	3.96503	3.08016
180788_at	H21P03.2	1.21542	0.03463	0.20136	0.24642									190176_at	ham-2	-1.2252	0.03878	0.38615	0.31047		174747_s_at	Y34D9A.1	-1.24724	0.00045	1.27852	1.01801		183861_at	W02D9.10	-1.26916	0.0225	2.24723	1.77105
174305_s_at	C47G2.5	1.21574	0.01997	0.26188	0.31716									192311_at	let-60	-1.22476	0.01373	2.29561	1.8497		191009_s_at	Y45F10A.6	-1.24457	0.02792	0.92633	0.73402		186832_at	F27E5.1	-1.2684	0.00505	1.52335	1.21773
172654_x_at	Y71F9B.13	1.21784	0.005	4.22783	5.14588									191672_s_at	lin-45	-1.22439	0.0212	0.74365	0.59502		191938_at	C47D12.8	-1.24442	0.0373	0.41443	0.32498		193467_s_at	eat-16	-1.26836	0.04838	0.94774	0.74484
176607_s_at	Msi3p	1.21824	0.01082	1.65438	1.99534									185570_s_at	Y105E8A.2	-1.22278	4e-05	0.49205	0.40373		184614_s_at	T26C11.4	-1.24408	0.00141	0.3185	0.25426		172968_x_at	172968_x_at	-1.26737	0.02231	0.41655	0.32532
175007_at	F09C8.2	1.21868	7e-05	1.77015	2.1453									175200_s_at	nuo-5	-1.22226	0.00909	1.08836	0.88313		174383_s_at	Y48G1C.9	-1.24403	0.03921	0.87651	0.69294		173222_s_at	nex-1	-1.26504	0.01845	2.28805	1.8083
171953_x_at	ran-1	1.21889	0.00032	3.96233	4.79548									177128_at	H17B01.1	-1.22134	0.00193	3.46296	2.80433		173010_at	helicase	-1.24379	0.00764	1.17531	0.93345		175462_s_at	gem-4	-1.26462	0.00558	0.42814	0.33634
184745_at	C43E11.9	1.22124	0.03091	1.05902	1.28322									173967_s_at	Y74C10AL.2	-1.22116	0.00094	1.87964	1.533		190878_at	twk-29	-1.24345	0.0261	0.7241	0.57346		187065_s_at	ZC434.4	-1.26387	0.01429	1.42931	1.12365
192010_s_at	hsp-4	1.22156	0.04636	0.64972	0.79766									176477_at	Y43H11AL.1	-1.22049	0.02646	0.4168	0.33534		174810_at	Y43H11AL.1	-1.24019	0.02193	0.60736	0.48674		189690_s_at	T14G8.3	-1.26335	0.02711	0.8312	0.66528
187398_s_at	F55F8.3	1.22199	0.00125	0.57393	0.69584									194006_at	unc-25	-1.2199	0.01673	1.58622	1.30306		187248_at	C03C10.6	-1.24017	0.02412	1.42526	1.14686		183954_at	C46F11.3	-1.26164	0.01899	0.4611	0.36211
190164_s_at	dnj-11	1.22344	0.02615	0.87701	1.07139									193115_s_at	C16A3.10	-1.21937	0.04583	0.85823	0.68702		174855_at	tag-15	-1.24004	0.00778	2.9993	2.39658		185026_at	B0238.12	-1.26101	0.01701	1.50181	1.18056
175507_at	Y17G7B.20	1.22415	0.00987	3.54799	4.3246									189327_s_at	ced-1	-1.21925	0.03397	0.78133	0.63084		186861_s_at	snn-1	-1.23914	0.0284	0.38221	0.30848		176126_at	F10E9.4	-1.26098	0.00387	0.99869	0.79282
174188_at	174188_at	1.22651	0.03248	0.5518	0.66641									182509_at	F40F11.2	-1.21666	0.04817	0.74603	0.61191		172920_x_at	kpc-1	-1.23874	0.02184	1.42952	1.14364		185038_at	agt-2	-1.25999	0.00491	0.47178	0.37623
174532_s_at	Cyclophilin	1.23056	0.00486	0.56083	0.68344									186446_at	pnk-1	-1.21647	0.046	2.53563	2.0445		174639_at	sad-1	-1.23864	0.03629	0.97106	0.78057		179704_at	C16D9.4	-1.25965	0.01103	0.55521	0.43989
191833_s_at	K08F4.3	1.23196	0.03319	0.25079	0.3013									173360_at	Y71H2AR.1	-1.21554	6e-05	1.22863	1.01144		174779_s_at	syd-9	-1.238	0.00295	1.84018	1.48421		192564_at	nhr-232	-1.2596	0.00073	0.45681	0.36365
173220_s_at	eif-6	1.23307	0.03709	1.33939	1.66958									190997_at	K01A11.2	-1.21356	0.00487	1.03838	0.85343		175250_at	F47G4.4	-1.23657	0.00565	0.88357	0.71141		178441_at	C34C6.7	-1.25752	0.01844	1.72049	1.37269
174603_at	ets-4	1.23313	0.00244	3.06234	3.75894									173341_at	haf-6	-1.21275	0.00917	0.29639	0.24323		175251_s_at	F47G4.4	-1.23591	0.0258	0.87883	0.70034		181022_s_at	C49A9.9	-1.25576	0.0151	0.83113	0.66261
193035_at	F23B12.7	1.23549	7e-05	0.39554	0.48094									179745_at	F29G9.2	-1.21078	0.02848	0.50958	0.42344		190613_at	Y52D3.1	-1.23463	0.00963	0.72177	0.57522		176991_at	Y54G2A.16	-1.25503	0.02796	0.43827	0.35286
184319_at	cpn-4	1.236	0.00615	1.41557	1.74666									188401_s_at	cle-1	-1.21069	0.03756	1.02729	0.84904		188470_s_at	protease	-1.23425	0.0078	1.59403	1.29099		176304_at	Y52E8A.3	-1.25432	0.02126	1.00988	0.80436
177653_s_at	R11A8.2	1.23766	0.0273	0.52867	0.65428									182497_at	F28B3.1	-1.20997	0.0016	0.79989	0.66306		175742_at	unc-104	-1.23419	0.02749	2.01212	1.62149		174074_at	T14B1.1	-1.25233	0.04481	1.89387	1.52765
174004_at	nrs-1	1.23807	0.01002	3.31856	4.10329									192979_at	tag-172	-1.20789	0.04398	0.3113	0.25959		189540_at	VT23B5.2	-1.23349	0.02869	1.81409	1.43934		184168_at	R02F2.8	-1.25193	0.01123	1.23239	0.9917
188132_at	col-76	1.23924	0.04958	0.92387	1.14071									178039_at	F33H2.7	-1.20737	0.04942	0.18067	0.15035		173376_s_at	apb-1	-1.23307	0.00548	2.64444	2.13002		189148_at	C38C3.4	-1.25077	0.04268	1.97644	1.5899
190786_s_at	Y16B4A.2	1.23969	0.01143	3.78754	4.66909									190099_at	C01B7.1	-1.20589	0.04676	0.89568	0.73754		175518_s_at	Y59A8B.25	-1.23205	0.00202	1.09534	0.87787		193263_at	twk-8	-1.25001	0.03321	0.49207	0.396
173065_at	T21B10.3	1.24077	0.04565	0.23137	0.28061									193148_at	vhp-1	-1.2055	0.01335	1.44404	1.18651		187138_at	Y111B2A.17	-1.23202	0.01502	0.51855	0.41736		184071_s_at	ccg-1	-1.2496	0.02677	6.15864	4.91073
185530_s_at	mel-46	1.24105	0.02551	0.28287	0.34879									181455_s_at	rpm-1	-1.20546	0.03372	1.29261	1.07046		194258_x_at	tol-1	-1.2309	0.01756	0.93116	0.75042		173277_at	173277_at	-1.2495	0.00321	9.32764	7.47309
175178_at	dnj-10	1.24322	0.00496	0.90813	1.13316									184861_at	sax-2	-1.2048	0.03886	1.00798	0.82803		175585_at	lin-10	-1.23044	0.00418	2.00323	1.6144		176673_at	C18B2.1	-1.24788	0.04815	0.18007	0.14438
174162_s_at	hcp-6	1.24546	0.0059	0.22739	0.28364									191275_at	F32A5.3	-1.20421	0.02683	2.11423	1.77429		176959_at	Y105E8A.10	-1.22965	0.00274	1.02002	0.82071		192282_at	nhr-58	-1.24605	0.03897	0.61003	0.48955
172367_x_at	math-26	1.24552	0.02755	0.39434	0.4847									191009_s_at	Y45F10A.6	-1.20323	0.00125	0.96487	0.79835		190233_s_at	klp-12	-1.22959	0.03866	1.58555	1.26902		189623_at	B0491.7	-1.24544	0.00042	0.9882	0.79885
179792_at	F53A3.7	1.24748	0.03212	0.65642	0.81685									192071_at	lsy-2	-1.20239	0.03186	1.17338	0.97547		188265_s_at	ATPase	-1.2287	0.02474	0.74906	0.6042		189995_s_at	fumarylacetoacetase	-1.24299	0.01425	2.03144	1.65108
179989_at	fbxa-99	1.24974	0.04372	0.25732	0.32168									194264_x_at	H01A20.2	-1.20107	0.02705	0.63359	0.52663		194180_x_at	unc-5	-1.2269	0.03459	0.64941	0.52363		187337_at	C32D5.7	-1.24274	0.0223	0.7402	0.59568
171784_x_at	cyn-7	1.25552	0.04818	1.05045	1.32046									177140_s_at	dcr-1	-1.20057	0.03606	0.62658	0.51976		194217_x_at	B0261.1	-1.22442	0.02364	0.68479	0.55592		183615_at	W02D3.4	-1.2418	0.00756	0.77771	0.62104
173713_at	F59B10.4	1.25595	0.04604	0.51107	0.63469									189418_s_at	F25H5.3	-1.20026	0.00456	3.73858	3.09259		185212_at	jip-1	-1.2244	4e-05	1.40595	1.13921		193161_at	K01G5.5	-1.24158	0.00882	5.20619	4.15093
174124_at	174124_at	1.25826	0.00835	1.30905	1.63696									191060_at	T07C12.7	1.20053	0.00756	6.25107	7.4254		174471_at	Y67D8C.9	-1.22399	0.02059	0.5319	0.43203		181762_s_at	pisy-1	-1.24126	0.01025	1.45033	1.16465
173712_s_at	dnj-22	1.26118	0.02912	0.4086	0.5118									186037_s_at	F23H11.7	1.20128	0.00371	1.72133	2.04411		185907_s_at	Y44E3A.6	-1.2228	0.04485	0.74862	0.60641		184243_s_at	W01B11.3	-1.24072	0.0443	3.99504	3.25079
190130_at	C44E4.4	1.26194	0.02061	1.81635	2.26772									190139_s_at	clec-17	1.20138	0.03727	1.25395	1.47058		175161_at	F21D5.5	-1.22206	0.00157	1.47675	1.20457		190983_at	srs-2	-1.23998	0.02504	2.99698	2.4419
182559_at	C01G10.6	1.26845	0.01381	1.6195	2.07367									189623_at	B0491.7	1.20439	0.00769	0.85266	1.0177		175089_at	Y71H2AM.1	-1.22007	0.01995	0.8121	0.66127		191060_at	T07C12.7	-1.23892	0.00019	7.41909	5.99937
178303_s_at	F09C8.2	1.28378	0.00257	0.77099	1.00151									186929_at	ZK265.6	1.20499	0.00391	1.07195	1.30353		184947_s_at	ZC84.3	-1.21949	0.00414	0.87189	0.71479		190226_s_at	cyclin	-1.2386	0.03852	1.5735	1.26992
173284_s_at	R07E5.3	1.2839	0.02178	0.74675	0.94946									190221_at	F07A5.3	1.2094	0.03843	0.82346	0.99335		174033_at	unc-44	-1.21714	0.01241	3.33783	2.71162		187245_s_at	ZK1320.3	-1.23793	0.00921	2.875	2.31342
172765_x_at	172765_x_at	1.28406	0.00874	0.4144	0.53135									193814_at	eif-6	1.21038	0.03463	2.33936	2.82767		193340_at	vps-34	-1.21709	0.00298	1.77407	1.43946		193247_at	flp-3	-1.23666	7e-05	3.68113	2.98621
194190_x_at	ect-2	1.28547	0.02069	0.27013	0.34087									182746_at	B0554.5	1.21092	0.00691	0.45984	0.55214		174312_at	Y25C1A.7	-1.21609	0.03971	0.83258	0.67508		190920_at	alh-12	-1.23592	0.01201	1.65452	1.3547
174270_s_at	F23F1.1	1.28553	0.03546	0.28483	0.37026									174124_at	174124_at	1.21152	0.03447	1.29668	1.57185		171930_x_at	rsd-2	-1.21489	0.04601	0.37239	0.30173		189879_s_at	C47E12.7	-1.23566	0.03148	0.78398	0.63083
178584_at	F14D7.8	1.2895	0.0166	0.15448	0.20054									185690_at	C25E10.8	1.21299	0.02059	1.69819	2.05337		190918_at	ndx-4	-1.21341	0.00201	1.0925	0.89326		191491_at	C33D9.8	-1.23555	0.02398	0.48295	0.39465
183954_at	C46F11.3	1.28957	0.00543	0.41566	0.53939									185227_at	F19F10.4	1.21698	0.00662	0.58262	0.70447		189868_s_at	cho-1	-1.21334	0.04442	0.63733	0.52261		187453_at	K06H7.7	-1.23482	0.00792	0.25776	0.20684
173296_at	173296_at	1.2919	0.04214	0.55496	0.7197									192603_at	nhr-42	1.21744	0.04919	1.0939	1.32721		176806_at	F45E4.3	-1.2127	0.0027	1.11857	0.91549		183597_at	aip-1	-1.2338	0.02419	1.32772	1.07709
175396_s_at	zip-4	1.29734	0.02669	0.19184	0.24574									186950_at	C05B5.8	1.21834	0.02377	2.14609	2.61991		173643_at	sms-3	-1.21254	0.00269	0.64099	0.5235		186648_at	F44G4.1	-1.23238	0.00504	2.12875	1.74178
172762_x_at	172762_x_at	1.2998	0.03849	0.46123	0.60688									171946_x_at	clic-1	1.21875	0.00522	0.71942	0.86769		192597_at	glr-5	-1.21148	0.0179	0.97081	0.78947		183007_at	F59A7.5	-1.23189	0.00623	1.62292	1.3244
172913_x_at	172913_x_at	1.3075	0.03562	0.49977	0.66222									182977_at	cof-2	1.21913	0.01395	0.38216	0.46298		181455_s_at	rpm-1	-1.21025	0.01025	1.28486	1.05686		192180_s_at	ubc-7	-1.23169	0.01833	1.56515	1.27926
176222_at	fbxa-14	1.30907	0.00013	0.54571	0.72163									190896_at	C04G2.1	1.22094	0.04763	1.55052	1.89138		180981_at	Y51H1A.1	-1.20993	0.02295	1.07365	0.8857		183181_at	F28F9.3	-1.23064	0.03281	0.39142	0.32182
188655_s_at	Nucleoporin	1.30921	0.00367	1.494	1.9434									189665_at	R06F6.6	1.22127	0.00171	1.11149	1.34244		179539_at	ZK287.1	-1.20884	0.01531	1.12699	0.92783		187419_at	F54F2.7	-1.22957	0.03022	0.55511	0.44848
175918_at	F41B4.3	1.31325	0.03781	0.73927	0.96478									173220_s_at	eif-6	1.22495	0.00933	1.32609	1.62289		185459_s_at	fre-1	-1.20837	0.02445	0.32476	0.26987		176284_s_at	mdf-2	-1.22947	0.02141	0.66893	0.54052
172767_x_at	172767_x_at	1.3133	0.03987	0.39378	0.52303									172305_x_at	Y40B1B.7	1.22563	0.00938	1.84265	2.22983		188704_s_at	peptidase	-1.20604	7e-05	1.73921	1.4303		174339_at	174339_at	-1.22715	0.03626	1.22977	0.99593
175687_at	mai-1	1.32106	0.03326	0.38338	0.50542									183268_at	Y41C4A.6	1.22594	2e-05	0.79858	0.97901		174236_at	ceh-32	-1.20581	0.01885	2.57262	2.11397		172564_x_at	F26A10.1	-1.22565	0.00191	1.33378	1.0848
172136_x_at	172136_x_at	1.32644	0.01321	0.54966	0.73099									172747_x_at	172747_x_at	1.22629	0.04856	0.40446	0.49725		177582_s_at	rsd-2	-1.20453	0.04897	0.53463	0.4404		192994_s_at	srp-5	-1.22531	0.0059	1.2132	1.00055
176022_at	npp-15	1.32712	0.04823	0.34996	0.46026									174955_at	T13C2.6	1.22702	0.03473	0.95176	1.17448		175658_at	Synaptotagmin	-1.20392	0.01691	2.35447	1.94006		185558_at	T01B10.5	-1.22502	0.02766	0.38896	0.32023
189224_s_at	lem-3	1.33018	0.02543	0.13855	0.18016									187705_at	T25D10.1	1.22712	0.03302	0.87156	1.06238		183681_s_at	M03C11.7	-1.20114	0.00848	0.82502	0.68118		192798_at	C14B1.5	-1.22469	0.00113	1.37709	1.13322
172747_x_at	172747_x_at	1.33033	0.02416	0.42034	0.56421									171893_x_at	mcm-3	1.22968	0.04463	0.34147	0.41931		175656_at	pkc-1	-1.2003	0.00254	0.99416	0.81754		186950_at	C05B5.8	-1.22437	0.03204	2.53924	2.06655
178138_at	F38B7.2	1.3349	0.0239	0.64496	0.84688									177556_at	F35H8.2	1.2302	0.00227	0.78595	0.95607		191840_s_at	T25B9.1	1.20128	0.02688	0.99826	1.18766		186043_at	F20A1.10	-1.22414	0.03261	5.89647	4.81742
189675_at	T01C4.1	1.33504	0.01803	0.47849	0.63639									180450_at	F52E1.14	1.23222	0.03284	3.21874	3.9793		184319_at	cpn-4	1.20433	0.03429	1.4315	1.72553		191616_at	F32G8.4	-1.22262	0.00912	2.32084	1.90742
184587_s_at	spl-1	1.34153	0.04486	0.42203	0.56784									175396_s_at	zip-4	1.23384	0.01959	0.19215	0.23381		189160_at	ZK896.7	1.20586	0.0492	1.56816	1.92045		185968_at	nhr-137	-1.21969	0.03239	0.96534	0.80118
178262_at	F01D5.5	1.34525	9.48919e-06	2.59943	3.48164									187245_s_at	ZK1320.3	1.23619	0.04959	2.3552	2.89756		189623_at	B0491.7	1.20596	0.02695	0.80763	0.97084		187996_s_at	lipase	-1.21919	0.0426	0.97363	0.79613
189924_at	thrombospondin-like	1.34569	0.02413	0.88819	1.21703									192601_s_at	nhr-108	1.23897	0.03206	0.21989	0.27019		180824_at	C05C8.2	1.20709	0.00704	0.70582	0.85271		176212_at	fbxa-151	-1.21849	0.04296	0.26706	0.21828
181202_at	F26G1.2	1.34581	0.01596	0.33482	0.44214									182817_at	D2096.7	1.23944	0.028	0.39814	0.49585		189331_s_at	T26G10.1	1.21396	0.04965	1.40642	1.70936		192628_at	glc-1	-1.21713	0.00738	2.83035	2.33893
193904_s_at	old-1	1.36205	0.00015	0.22132	0.29934									178600_at	F26E4.2	1.24245	0.04646	0.53521	0.66566		178608_s_at	cup-2	1.21472	0.02683	0.83823	1.00905		193586_at	T25G3.3	-1.21642	0.00333	2.2081	1.82758
172731_x_at	172731_x_at	1.3651	0.02131	0.47695	0.65905									193133_s_at	ZK337.1	1.25008	0.00963	1.30009	1.61137		180450_at	F52E1.14	1.21712	0.0004	3.05804	3.72176		188979_at	M04F3.4	-1.21526	0.00078	1.90679	1.57092
177313_at	Y43B11AR.3	1.37244	0.00011	0.62512	0.85087									186043_at	F20A1.10	1.25164	0.01618	4.69245	5.87289		178603_s_at	T06E6.1	1.2178	0.04596	0.81116	0.99143		190139_s_at	clec-17	-1.21477	0.01049	1.46552	1.22405
179076_at	K10G4.3	1.37544	0.00369	0.42434	0.58341									179989_at	fbxa-99	1.25289	0.02577	0.2559	0.31789		179935_at	C27F2.8	1.21937	0.02726	0.5694	0.69769		178214_at	ZC443.2	-1.21279	0.00786	0.34384	0.28583
172596_x_at	fbxa-58	1.37738	0.01036	0.288	0.39356									172913_x_at	172913_x_at	1.25415	0.04135	0.49471	0.6281		190896_at	C04G2.1	1.21983	0.02709	1.51737	1.86295		193975_at	Y43C5A.2	-1.21181	0.00054	3.02718	2.51102
183327_at	C32H11.3	1.37864	0.00268	0.1755	0.24186									177700_at	K08D8.6	1.26046	0.0061	0.70697	0.89299		174188_at	174188_at	1.22337	0.01647	0.51815	0.62736		186528_s_at	F46E10.11	-1.21136	0.03231	1.70252	1.41116
179571_at	C27D8.4	1.38286	0.02254	0.20723	0.27661									177313_at	Y43B11AR.3	1.26077	0.00925	0.61893	0.77497		188027_s_at	cku-80	1.22341	0.04254	0.35929	0.43707		184745_at	C43E11.9	-1.21117	0.01865	1.21167	0.99044
172970_x_at	172970_x_at	1.3958	0.01065	0.45807	0.63831									190610_s_at	JC8.8	1.26106	0.00839	3.62109	4.52886		173712_s_at	dnj-22	1.22401	0.03193	0.43676	0.52767		182895_at	nhr-109	-1.20978	0.02997	0.45945	0.3756
193141_s_at	rnr-2	1.39831	0.00148	1.69916	2.3555									181258_at	F16F9.3	1.26162	0.02409	0.40265	0.50653		184923_at	tag-267	1.22616	0.02934	0.82004	0.99156		187342_s_at	tag-345	-1.20931	0.04107	0.53323	0.44178
175170_s_at	dod-19	1.40133	0.01211	0.58481	0.83473									180956_at	Y37H2C.1	1.26459	0.02546	0.67561	0.85201		193605_at	F16A11.2	1.22637	0.02812	0.22552	0.27564		187524_at	ZK353.7	-1.2088	0.04178	1.00888	0.84189
177038_at	Y94H6A.7	1.40183	0.02698	1.29288	1.8428									191336_at	K06C4.8	1.26508	0.00114	0.37948	0.4734		188927_at	tetraspanin	1.23046	0.0313	0.61356	0.76071		180240_at	T23F4.2	-1.20706	0.03761	2.22364	1.8292
175351_at	Y66D12A.10	1.4092	0.00291	0.11092	0.15579									178613_at	F36F2.2	1.26574	0.03025	0.57484	0.72041		179015_at	F53F1.6	1.23099	0.0348	0.28205	0.3495		189715_s_at	rab-14	-1.20674	0.03741	0.64712	0.53648
191541_at	cdr-2	1.41007	0.03554	1.20375	1.70854									182931_at	C49A9.6	1.27025	0.04854	0.30464	0.38384		190472_s_at	chc-1	1.23199	0.02288	1.56502	1.89499		179167_at	M05D6.6	-1.20642	0.03829	1.36909	1.14873
180211_at	F14H3.12	1.41418	0.00858	0.10584	0.14813									180644_at	C42D4.1	1.27366	0.01669	4.35306	5.56249		193133_s_at	ZK337.1	1.2324	4e-05	1.24995	1.54363		176708_at	F16H6.10	-1.20619	0.02802	0.46045	0.37642
183639_at	F13A7.11	1.42667	0.03919	0.31142	0.44713									178771_at	F59C6.14	1.27447	0.0468	0.49355	0.62951		186648_at	F44G4.1	1.23281	0.04277	1.75598	2.16584		191948_s_at	pab-3	-1.20573	0.03778	0.88237	0.73439
185780_at	haf-7	1.42865	0.03067	0.1193	0.17554									181022_s_at	C49A9.9	1.27667	0.00916	0.66811	0.8446		176475_s_at	mcm-4	1.23644	0.04356	0.70475	0.86853		172305_x_at	Y40B1B.7	-1.20546	0.00154	2.15693	1.80137
183028_s_at	lys-2	1.43267	0.02249	3.0495	4.42812									193104_at	nlp-2	1.27694	0.01283	0.44437	0.5555		180240_at	T23F4.2	1.23654	0.01932	1.8201	2.24683		191336_at	K06C4.8	-1.20522	0.00572	0.46344	0.38525
172600_x_at	fbxa-57	1.44206	0.00968	0.19668	0.28308									187613_at	F22D6.8	1.27853	0.01814	0.14765	0.18839		175657_s_at	bli-3	1.23819	0.00452	0.35058	0.42769		186575_s_at	pro-2	-1.20469	0.02122	1.07265	0.8874
192898_s_at	T01H10.8	1.44437	0.00184	0.12232	0.17669									192898_s_at	T01H10.8	1.27884	0.01208	0.12347	0.15714		192404_at	C39E9.2	1.2401	0.04085	2.62126	3.23254		190896_at	C04G2.1	-1.20327	0.02061	1.82037	1.50349
188163_s_at	ATPase	1.44887	0.00517	0.25121	0.35836									184853_at	C18A11.1	1.28338	0.02401	0.88477	1.12083		192564_at	nhr-232	1.2411	3e-05	0.35396	0.43673		190149_at	K02A11.3	-1.203	0.0368	1.69485	1.41242
177414_at	F58D5.5	1.45288	0.03241	0.15291	0.20925									174339_at	174339_at	1.28749	0.00345	0.90869	1.18053		189665_at	R06F6.6	1.24206	0.01752	1.02985	1.28582		177772_at	T19A6.4	-1.20276	0.00208	1.97598	1.64291
188162_at	ATPase	1.46513	0.00074	0.40162	0.57402									189309_at	cyp-33C7	1.28787	0.01617	0.57274	0.73888		192180_s_at	ubc-7	1.24284	0.00926	1.31077	1.62013		181017_at	C16A3.4	-1.20258	0.01617	4.05195	3.38829
179174_at	gtl-2	1.53062	0.0066	0.21529	0.33109									194060_s_at	T01D3.6	1.29019	0.01449	2.25115	2.9341		192559_s_at	clec-65	1.24588	0.04791	2.01493	2.50903		174286_at	alg-1	-1.2015	0.01501	1.5783	1.31881
174828_at	cgh-1	1.55174	0.00038	0.74281	1.16041									175462_s_at	gem-4	1.2919	0.02	0.33042	0.42777		184111_s_at	nhl-2	1.24632	0.00254	0.51552	0.63987		175754_s_at	tin-9.2	-1.20096	0.03999	1.50197	1.25151
175504_at	F17C11.11	1.55708	0.00975	0.38243	0.61885									172748_x_at	172748_x_at	1.2971	0.01388	0.49383	0.64374		183597_at	aip-1	1.24703	0.04912	1.08855	1.36101		189651_s_at	Methyltransferase	-1.2005	0.00361	0.8625	0.72233
182733_at	C31A11.5	1.63805	0.0459	0.14353	0.2359									172968_x_at	172968_x_at	1.29712	0.01899	0.30416	0.3938		193736_at	aly-1	1.25258	0.02528	1.19179	1.48486		187315_s_at	tag-308	1.20101	0.00312	2.43055	2.92031
183527_s_at	C14C6.5	1.69944	0.01306	0.74438	1.34352									178669_s_at	ins-24	1.30013	0.01488	0.72644	0.94032		176126_at	F10E9.4	1.25382	0.03674	0.80124	1.00102		193066_s_at	gcy-11	1.20354	0.04917	0.59323	0.71394
190834_at	amt-1	1.71844	0.00519	0.08242	0.13303									172762_x_at	172762_x_at	1.30201	0.03172	0.45711	0.60259		172765_x_at	172765_x_at	1.25902	0.02062	0.40466	0.50888		187024_at	tag-168	1.20405	0.01821	0.27955	0.34015
191029_at	srh-20	1.79809	0.01061	0.0512	0.09205									193703_s_at	itr-1	1.30515	0.04026	0.44889	0.57799		193407_at	F39H2.3	1.25908	0.04952	0.44057	0.5618		187350_at	rbf-1	1.20453	0.04954	0.6319	0.75743
194063_at	clec-64	1.80299	0.03673	0.12753	0.24564									172765_x_at	172765_x_at	1.30613	0.00017	0.40566	0.52587		181762_s_at	pisy-1	1.26069	0.03923	1.11367	1.42758		176389_s_at	ppgn-1	1.20496	0.02255	0.15682	0.19158
183526_at	C14C6.5	1.80908	0.00459	0.42362	0.79068									192559_s_at	clec-65	1.30654	0.006	2.07397	2.69439		177431_at	C53C7.5	1.26149	0.01083	2.72638	3.43499		175365_at	mig-14	1.20531	0.03027	0.88899	1.07648
179226_at	C06B3.7	1.81655	0.00958	0.10075	0.19272									177976_at	C34D1.4	1.30726	0.04629	0.62081	0.81272		177313_at	Y43B11AR.3	1.26173	0.00536	0.67879	0.84292		189122_s_at	mtk-1	1.20531	0.00894	0.78613	0.93984
172163_x_at	C06C6.8	1.88055	0.02349	0.03715	0.07254									174270_s_at	F23F1.1	1.30758	0.02673	0.26992	0.35484		184243_s_at	W01B11.3	1.26281	0.00649	3.24134	4.02083		190884_at	C29F4.2	1.20633	0.04526	0.48143	0.58908
181695_at	C49G7.7	1.88694	0.01719	0.23159	0.41778									185968_at	nhr-137	1.3085	0.01116	0.76617	0.98028		184745_at	C43E11.9	1.26334	0.00867	1.01693	1.26561		179219_at	F25C8.3	1.20667	0.00927	1.47398	1.76379
177124_at	Y19D10B.6	1.89247	0.02759	0.01747	0.0305									193141_s_at	rnr-2	1.30964	0.00826	1.69766	2.21547		172516_x_at	Y39G8B.1	1.26437	0.01631	1.51789	1.92557		181048_at	F54B11.9	1.20831	0.00479	0.98796	1.19205
178060_at	F11F1.4	1.90602	0.04673	0.01764	0.03138									175254_at	C05D10.3	1.31158	0.02707	0.19565	0.25181		193161_at	K01G5.5	1.26557	0.00027	4.16329	5.24572		187204_at	Y54E10A.11	1.20871	0.01787	0.46625	0.55738
180069_s_at	F44F1.6	1.91232	0.01986	0.0188	0.03422									176222_at	fbxa-14	1.31282	0.00325	0.54069	0.7213		172654_x_at	Y71F9B.13	1.26635	0.0213	3.96797	5.05476		191966_at	Y57G11C.22	1.2099	0.00485	1.38947	1.69333
182705_at	F55F1.2	1.93243	0.03241	0.0193	0.04409									174156_s_at	Y111B2A.12	1.31455	0.00115	0.38071	0.4965		173277_at	173277_at	1.26712	3e-05	7.72655	9.75339		186133_s_at	F39C12.1	1.21078	0.00041	1.28178	1.55101
188352_at	col-85	1.94109	0.03591	0.06179	0.12747									193749_at	nhr-8	1.31673	0.04868	0.6235	0.80711		189171_at	F32A5.8	1.26712	0.00467	1.11628	1.41546		174590_s_at	sax-7	1.2126	0.02038	1.02269	1.22715
179197_s_at	fbxa-136	1.98306	0.00567	0.11982	0.24545									181236_at	bath-47	1.3204	0.01759	0.17242	0.22375		186575_s_at	pro-2	1.26795	0.0114	0.87503	1.09024		193978_at	sad-1	1.21296	0.02717	0.48744	0.58743
186548_at	nhr-229	1.98562	0.01646	0.01811	0.03491									180427_at	ZC395.5	1.32395	0.04996	2.14404	2.72211		190508_at	R03G5.5	1.27093	0.01036	0.49233	0.62003		187262_at	T16H12.3	1.21348	0.02427	0.46256	0.55976
180691_at	F11D11.4	1.99692	0.03977	0.01775	0.03333									193904_s_at	old-1	1.32504	0.02116	0.2102	0.27502		187657_s_at	ZK546.14	1.27331	0.03104	0.60972	0.77851		174779_s_at	syd-9	1.21429	0.00358	1.5052	1.82521
173032_at	173032_at	1.99767	0.02131	0.01716	0.03301									175975_at	nhr-201	1.32521	8e-05	0.38788	0.50972		172517_x_at	Y39G8B.1	1.27382	0.02449	1.5233	1.95236		176150_at	Y50D4A.1	1.21484	0.01933	0.19469	0.23461
173372_at	173372_at	2.041	0.00996	0.52167	1.09779									185288_at	fbxa-3	1.32589	0.01975	0.18509	0.242		178303_s_at	F09C8.2	1.27563	3e-05	0.789	1.00316		190997_at	K01A11.2	1.215	0.00122	0.86224	1.04244
187540_at	ZK177.9	2.08008	0.04137	0.01755	0.03568									172970_x_at	172970_x_at	1.32599	0.01075	0.45417	0.60257		192403_s_at	sph-1	1.27655	0.03978	1.11124	1.40529		173122_s_at	T04B8.5	1.21526	0.04904	0.91886	1.1072
175218_at	175218_at	2.08298	1.23641e-06	0.6867	1.44248									183324_at	K10D11.5	1.3312	0.0198	0.28713	0.38582		175507_at	Y17G7B.20	1.28204	0.00902	2.96199	3.79266		190880_at	twk-30	1.21547	0.04814	0.22997	0.27586
180343_at	B0496.1	2.09484	0.01161	0.0178	0.03614									172766_x_at	172766_x_at	1.33167	0.04249	0.40714	0.54821		174123_s_at	C25G4.11	1.28437	0.03732	0.50374	0.64562		191009_s_at	Y45F10A.6	1.21641	0.00176	0.78059	0.94972
176198_at	Y71H2AM.19	2.12731	0.0237	0.0352	0.078									179076_at	K10G4.3	1.33233	0.04979	0.40578	0.5507		182844_s_at	anc-1	1.2883	0.02306	1.99037	2.51943		177266_s_at	map-1	1.2171	0.03291	1.09492	1.33984
184009_at	K03H9.1	2.13261	0.03605	0.01907	0.03761									172767_x_at	172767_x_at	1.33393	0.00634	0.3908	0.52197		176284_s_at	mdf-2	1.28859	0.02233	0.54535	0.69257		192809_s_at	cul-2	1.21841	0.04448	0.22682	0.27959
185471_at	srh-203	2.138	0.02961	0.0177	0.03455									187161_s_at	R107.5	1.33469	0.02933	1.49049	2.00639		177186_s_at	let-805	1.2917	0.00138	1.04477	1.32714		188401_s_at	cle-1	1.21968	0.01875	0.83529	1.01593
176618_at	skr-7	2.14373	0.02434	0.01829	0.03507									183741_s_at	Y73F4A.1	1.33534	7e-05	0.45519	0.60512		190983_at	srs-2	1.29234	0.03224	2.45668	3.22635		184614_s_at	T26C11.4	1.22086	0.03292	0.26879	0.32549
181574_at	C55H1.1	2.14392	0.00257	0.01722	0.0356									175979_at	nhr-98	1.33634	0.02524	0.38707	0.49868		192303_s_at	zen-4	1.29393	0.02681	0.32435	0.40968		176843_s_at	F41H10.6	1.22169	0.03811	0.33234	0.40794
172374_x_at	172374_x_at	2.14646	0.03721	0.01866	0.03666									191038_at	tetraspanin	1.343	0.04991	0.31385	0.428		192120_s_at	T07A9.14	1.29461	0.04813	0.78004	1.00274		194217_x_at	B0261.1	1.22233	0.02027	0.55795	0.67821
186493_at	Y116A8C.37	2.21432	0.0379	0.01966	0.03992									193171_at	R07B7.6	1.34392	0.01769	0.26154	0.35014		190164_s_at	dnj-11	1.30048	0.01211	0.81578	1.0558		174383_s_at	Y48G1C.9	1.22249	0.03436	0.73481	0.90117
174947_s_at	W03F11.3	2.22031	0.03108	0.01831	0.03824									187598_at	C35C5.8	1.34703	0.03573	2.11018	2.8295		180902_s_at	F25B5.7	1.30472	0.00862	1.19712	1.5451		173636_at	rpm-1	1.22255	0.00022	3.12337	3.81126
190426_at	W04A4.4	2.22054	0.03268	0.01879	0.04059									172731_x_at	172731_x_at	1.35245	0.01524	0.45916	0.62802		190226_s_at	cyclin	1.30621	0.02007	1.28848	1.6734		187248_at	C03C10.6	1.22368	0.04073	1.15868	1.4123
191033_at	srd-25	2.23963	0.03134	0.01749	0.03839									181216_s_at	Y53H1B.2	1.35842	1.26049e-06	7.16146	9.69155		192475_s_at	ile-2	1.30623	0.01186	0.83298	1.07448		175693_at	tra-1	1.22492	0.03501	0.42157	0.51432
173060_s_at	C34D4.3	2.25428	0.0142	0.01815	0.03922									175687_at	mai-1	1.36301	0.0016	0.37911	0.51899		191491_at	C33D9.8	1.30836	0.02538	0.39779	0.52335		190233_s_at	klp-12	1.22651	0.00086	1.32757	1.62562
193786_at	193786_at	2.26917	0.00537	0.02851	0.05386									179430_s_at	C49C3.9	1.36633	0.02413	0.56749	0.78872		184916_at	Y49F6B.2	1.31111	0.01784	0.44188	0.57632		187548_s_at	C32D5.6	1.22701	0.01727	1.08821	1.31473
172397_x_at	K09E3.4	2.28869	0.03365	0.01787	0.03528									183028_s_at	lys-2	1.36858	0.02779	2.89402	4.07859		192344_at	C28G1.3	1.31495	0.01528	0.29075	0.3834		174310_at	174310_at	1.22727	0.01039	0.57461	0.70348
175916_at	F54A3.3	2.31442	0.03583	0.02884	0.06107									180627_at	K04F1.9	1.37216	0.01717	0.26161	0.35071		189924_at	thrombospondin-like	1.31701	0.01465	0.9334	1.24772		175361_at	sig-7	1.2274	0.00874	0.35615	0.43882
185733_at	F46E10.2	2.35223	0.00638	0.02421	0.05615									178355_at	C29F7.1	1.37377	0.01383	0.2402	0.32514		172748_x_at	172748_x_at	1.31851	0.03027	0.45665	0.60041		182673_at	T23F2.2	1.2276	0.01865	0.3497	0.43044
AFFX-r2-Bs-lys-5_at	AFFX-r2-Bs-lys-5_at	2.36133	0.02822	0.02024	0.04555									181791_at	T06A1.5	1.37473	0.01043	0.49595	0.6773		172136_x_at	172136_x_at	1.32552	0.01178	0.54007	0.71848		191075_s_at	egl-8	1.22772	0.02002	0.52321	0.65131
174225_s_at	R07C3.7	2.36912	0.04542	0.01853	0.04233									174123_s_at	C25G4.11	1.37693	0.00481	0.50422	0.69065		177274_s_at	pro-1	1.32827	0.03535	0.34367	0.45314		194251_x_at	unc-13	1.22774	0.00555	1.11841	1.3731
178226_at	srab-17	2.37411	0.02452	0.01846	0.04061									172136_x_at	172136_x_at	1.37916	0.00039	0.53523	0.73493		172731_x_at	172731_x_at	1.32895	0.02312	0.48368	0.64721		189929_at	C50D2.2	1.22852	0.0289	0.31351	0.38181
179618_s_at	179618_s_at	2.39862	0.01868	0.01698	0.03792									176600_s_at	mai-1	1.3809	0.02922	0.21842	0.30452		178504_at	atx-2	1.33215	0.03264	0.27707	0.37179		192290_s_at	tag-59	1.22991	0.00922	0.44125	0.53803
178831_at	C31C9.4	2.40575	0.02244	0.01808	0.04125									187589_at	C35C5.8	1.38709	0.04556	0.74287	1.04411		189690_s_at	T14G8.3	1.33323	0.02078	0.67168	0.88345		178450_at	D1043.1	1.23011	0.02376	0.32968	0.40256
174322_s_at	F33E11.2	2.41109	0.03755	0.01882	0.04043									180112_at	C10E2.4	1.39292	0.03854	0.19168	0.26891		178412_at	R02D5.3	1.33465	0.03916	0.37399	0.48941		186341_at	Y71D11A.5	1.23145	0.03064	0.2499	0.30916
183719_at	R07C3.9	2.43451	0.02734	0.01827	0.0411									172600_x_at	fbxa-57	1.40243	0.02133	0.17401	0.24356		172767_x_at	172767_x_at	1.33776	0.03218	0.37931	0.51265		175785_at	egl-8	1.23269	0.01475	1.86258	2.29446
175682_at	lin-22	2.44922	0.04668	0.01789	0.04022									193797_at	clec-42	1.4079	0.04658	0.64249	0.89536		172797_x_at	172797_x_at	1.3434	0.02675	0.37077	0.49949		188673_s_at	peptidase	1.23269	0.04363	1.01873	1.25207
173710_at	F58G11.3	2.46233	0.00309	0.01798	0.04375									172596_x_at	fbxa-58	1.40895	0.00662	0.29909	0.42347		172970_x_at	172970_x_at	1.34353	0.0445	0.44262	0.59094		188591_at	helicase	1.23348	0.0097	0.48058	0.58643
178066_at	fbxb-3	2.50779	0.01428	0.01932	0.04657									189915_s_at	clec-41	1.40908	0.011	0.77891	1.09954		192898_s_at	T01H10.8	1.34985	0.01687	0.13489	0.1808		173376_s_at	apb-1	1.23368	0.01459	2.14684	2.62928
185853_at	F36F12.4	2.53042	0.00441	0.01734	0.04272									193234_at	M05B5.4	1.40941	0.04527	0.4747	0.65747		172600_x_at	fbxa-57	1.35312	0.02927	0.19756	0.26943		175089_at	Y71H2AM.1	1.23395	0.03508	0.65362	0.80364
175010_s_at	F57C2.4	2.54235	0.01383	0.01996	0.04635									173564_at	Y37D8A.4	1.42935	0.01718	0.76405	1.05725		175972_at	E01A2.1	1.35384	0.02033	0.85665	1.17698		182059_s_at	spr-5	1.2342	0.0096	0.21152	0.26243
189300_at	carboxylesterase	2.55248	0.01801	0.01888	0.04632									191066_s_at	ugt-5	1.4318	0.02342	1.57517	2.19593		180703_at	T28B4.3	1.35739	0.02586	2.24749	3.07926		174037_at	lin-26	1.23475	0.01728	1.60812	1.96176
181078_at	K04F1.6	2.70256	0.01802	0.02014	0.04849									173713_at	F59B10.4	1.43378	0.00191	0.51511	0.74148		188655_s_at	Nucleoporin	1.36113	0.00054	1.31357	1.7772		182242_at	T23G11.4	1.23555	0.00335	0.56076	0.68731
193460_at	Y32B12A.1	2.78294	0.01	0.01951	0.05222									184508_s_at	W09G12.7	1.44355	0.01866	0.21976	0.32444		172762_x_at	172762_x_at	1.36835	0.00358	0.44011	0.59647		185202_s_at	C46F11.5	1.2356	0.04573	0.48714	0.60546
194045_at	F15D3.2	2.80836	0.00857	0.01769	0.0469									190676_at	ugt-40	1.44377	0.03213	0.24767	0.34993		188132_at	col-76	1.37115	0.03067	0.77327	1.0637		188221_at	spe-15	1.23622	0.04657	0.25358	0.31055
183831_at	srz-29	2.80848	0.04597	0.01778	0.04588									183009_at	Y38F1A.8	1.46424	0.0426	0.79929	1.15694		176577_s_at	sma-2	1.37221	0.04103	0.31927	0.43917		173098_at	kpc-1	1.2365	0.00034	2.50343	3.08413
179646_at	C18E9.8	2.84903	0.01319	0.0175	0.04772									171886_x_at	171886_x_at	1.46962	0.00829	0.21515	0.31145		188162_at	ATPase	1.37422	0.01507	0.41216	0.56691		190947_s_at	cnt-2	1.23927	0.04566	0.38556	0.47274
181599_at	fbxb-19	2.86145	0.04261	0.01847	0.04658									175504_at	F17C11.11	1.47133	0.01905	0.37003	0.54104		172913_x_at	172913_x_at	1.37784	0.00852	0.46048	0.6385		174747_s_at	Y34D9A.1	1.24131	0.0001	1.00821	1.25214
187676_at	C34E10.9	2.93572	0.01098	0.01851	0.05078									178262_at	F01D5.5	1.48479	1.05787e-07	2.58047	3.81143		183028_s_at	lys-2	1.39046	0.0235	3.28241	4.66479		194021_s_at	gly-2	1.24166	0.01303	0.43702	0.53387
184470_at	Y75B8A.19	3.02676	0.04908	0.01849	0.04887									182323_at	fbxa-105	1.48633	0.02167	0.38541	0.5771		187992_at	skr-5	1.39554	0.038	0.23921	0.34673		173689_s_at	lpd-6	1.2421	0.02938	0.27712	0.34264
186297_s_at	C08F11.10	3.04539	0.02346	0.01818	0.04606									183192_at	nhr-172	1.48712	0.03702	0.07721	0.11414		192151_at	tsn-1	1.39645	0.03851	0.20782	0.29223		193903_at	pgp-9	1.2424	0.03546	0.85488	1.05219
185392_at	F22E5.11	3.06208	0.01228	0.0181	0.04786									172745_x_at	chitinase	1.49516	0.03786	0.13763	0.20181		194056_s_at	clec-62	1.39652	0.03558	1.32524	1.89355		175518_s_at	Y59A8B.25	1.24265	0.00508	0.89617	1.11404
191270_at	C56G3.2	3.34283	0.02645	0.01689	0.0511									188162_at	ATPase	1.49877	0.00784	0.40458	0.58001		175504_at	F17C11.11	1.40146	0.02594	0.42548	0.62941		184947_s_at	ZC84.3	1.2438	0.00031	0.71433	0.88522
188400_s_at	col-178	3.41794	0.00313	0.11878	0.22725									180810_at	R10D12.9	1.50259	0.01053	0.39391	0.59281		172766_x_at	172766_x_at	1.41176	0.0179	0.38493	0.55108		193340_at	vps-34	1.24504	0.00117	1.41327	1.75923
186785_at	Y111B2A.19	3.64973	0.04499	0.01792	0.05384									180703_at	T28B4.3	1.50744	0.00391	2.53098	3.8481		190288_at	AC3.5	1.41198	0.04242	0.34897	0.48398		193103_s_at	mog-4	1.24533	0.03073	0.21192	0.25982
172915_x_at	172915_x_at	3.70393	0.00044	0.01851	0.06493									177414_at	F58D5.5	1.50958	0.0277	0.14809	0.21349		177463_at	dod-19	1.41986	0.0368	0.16469	0.23953		191123_s_at	bromodomain	1.24618	0.03628	0.42595	0.53757
181786_at	C25H3.15	3.95691	0.03246	0.01704	0.05654									188962_at	ugt-8	1.52899	0.04182	0.42866	0.66352		172747_x_at	172747_x_at	1.42062	0.00442	0.38263	0.54258		190878_at	twk-29	1.24668	0.00171	0.58157	0.71702
185221_at	cyh-1	4.0369	0.00996	0.01833	0.06668									185106_at	Y105C5B.5	1.53079	0.00086	2.08141	3.19343		180211_at	F14H3.12	1.42113	0.00353	0.10172	0.14351		190428_s_at	dystrophin	1.24734	0.04862	0.7053	0.88889
189713_at	col-51	4.0796	0.02104	0.01809	0.06276									174776_at	W01B11.6	1.53218	0.03766	0.11559	0.18019		190130_at	C44E4.4	1.42164	0.001	1.52903	2.16909		174420_at	F29C6.1	1.25026	0.03147	2.8117	3.50208
171932_x_at	F09C8.1	4.48028	0.00034	0.01935	0.08194									177038_at	Y94H6A.7	1.53416	0.00659	1.28094	1.95188		190506_s_at	rnp-6	1.43112	0.04756	0.44575	0.61301		174314_at	unc-6	1.25032	0.03775	1.54225	1.90907
185171_at	F19B10.4	5.02152	0.00206	0.02982	0.13509									AFFX-Ce_gly14_3_at	gly-14	1.54586	0.04666	0.01797	0.02681		188099_s_at	tmd-2	1.43584	0.01502	0.35484	0.49275		173259_at	Y37E3.17	1.25041	0.00069	2.39463	3.00007
191749_at	nhr-149	5.06944	0.00018	0.01842	0.08863									174828_at	cgh-1	1.54994	0.00088	0.73502	1.14198		190183_at	C55A6.4	1.43617	0.0266	0.2285	0.34069		174143_at	VT23B5.2	1.25166	0.00322	1.48876	1.86517
														183639_at	F13A7.11	1.55639	0.00698	0.32219	0.50299		177658_at	F46C3.2	1.44623	0.04127	0.07586	0.10904		185915_at	slo-1	1.25197	0.01839	0.52309	0.65042
														177783_at	ZK6.11	1.56642	0.04871	0.43746	0.69874		191038_at	tetraspanin	1.45158	0.0105	0.26636	0.38761		175993_at	C29E4.7	1.25318	0.0112	4.4634	5.57298
														190467_at	R90.4	1.56796	0.04186	0.44929	0.71305		182931_at	C49A9.6	1.45625	0.02659	0.25622	0.37977		187083_at	Y57A10A.16	1.25551	0.00117	1.53874	1.92555
														181202_at	F26G1.2	1.61317	0.00059	0.33228	0.5211		193931_at	R02E12.4	1.45818	0.02565	0.13653	0.19641		188515_s_at	R151.7	1.25559	0.01072	0.44607	0.55995
														183713_at	C24G7.2	1.66182	0.04217	0.04319	0.07067		179076_at	K10G4.3	1.45985	0.00315	0.40429	0.58827		188265_s_at	ATPase	1.25635	0.01907	0.60017	0.74164
														177463_at	dod-19	1.68094	0.01231	0.17599	0.30569		190427_s_at	ftn-1	1.46229	0.03028	2.54911	3.74579		176477_at	Y43H11AL.1	1.25847	0.01036	0.33919	0.42841
														187899_s_at	syp-3	1.68776	0.01839	0.06063	0.09818		175170_s_at	dod-19	1.46502	0.00047	0.56913	0.85406		173010_at	helicase	1.25969	0.03273	0.8972	1.13498
														181129_at	B0507.6	1.72358	0.03123	0.07734	0.12986		174828_at	cgh-1	1.47011	3e-05	0.77716	1.1439		179937_s_at	ketn-1	1.26002	0.00113	0.5168	0.65102
														178927_at	K08D8.5	1.7262	0.0251	0.50614	0.90535		193141_s_at	rnr-2	1.48509	0.00014	1.58649	2.33315		187666_at	F47D12.3	1.26134	0.04581	0.24213	0.3013
														181334_s_at	C27H5.4	1.74455	0.00293	0.28671	0.48096		180810_at	R10D12.9	1.48722	0.04562	0.34675	0.51239		187360_at	vps-41	1.26174	0.04085	0.25391	0.32203
														186971_at	C23G10.11	1.74671	0.02659	1.51306	2.76603		184079_at	R09B5.4	1.50267	0.03012	0.22197	0.33569		175905_at	Y67D8A.1	1.26347	0.00797	0.43402	0.54604
														179914_at	F35E12.8	1.75323	0.00626	0.20079	0.35882		175045_at	175045_at	1.5093	0.01374	0.11562	0.1692		176959_at	Y105E8A.10	1.26441	0.0003	0.79927	1.00941
														173144_at	clec-85	1.77121	0.01604	0.76158	1.40566		176349_s_at	T24E12.5	1.51235	0.00095	0.4768	0.73366		181455_s_at	rpm-1	1.26515	6e-05	1.05436	1.32448
														189643_at	F08H9.3	1.77159	0.01427	0.13072	0.21808		182029_at	K08A2.2	1.52126	0.01686	0.05541	0.08391		174033_at	unc-44	1.26752	0.00634	2.57357	3.26039
														172769_x_at	cyp-33C4	1.79245	4.16396e-06	0.9736	1.75254		183954_at	C46F11.3	1.52392	0.00011	0.33087	0.51345		184861_at	sax-2	1.26902	9e-05	0.83109	1.06246
														182428_s_at	lys-3	1.81574	0.00386	0.16974	0.31855		178262_at	F01D5.5	1.5268	8.30525e-14	2.26171	3.46648		188775_s_at	alp-1	1.27054	0.00016	2.27589	2.89598
														180204_at	F35E12.9	1.81625	0.00722	0.28994	0.54108		182476_at	K10D2.2	1.52857	0.03999	0.12622	0.1873		189728_s_at	F53B6.2	1.27404	0.00016	3.25016	4.10766
														175126_s_at	K08D8.5	1.8299	0.04591	0.46403	0.8778		183527_s_at	C14C6.5	1.53379	0.02151	0.83029	1.3494		174694_at	174694_at	1.27443	0.00141	0.55327	0.70578
														186493_at	Y116A8C.37	1.83677	0.0475	0.0205	0.03639		181287_at	C37H5.2	1.53888	0.01697	0.36988	0.56278		171998_x_at	unc-13	1.2756	0.01128	1.14694	1.45916
														184613_at	F07G11.3	1.84312	0.04196	0.01917	0.03422		178688_s_at	K08D8.3	1.54595	0.00188	0.64499	0.99083		180981_at	Y51H1A.1	1.27654	0.00211	0.85046	1.08286
														175170_s_at	dod-19	1.84895	1.26748e-06	0.55975	1.05936		180157_at	F57G12.1	1.55619	0.01291	1.54436	2.41405		173001_s_at	hda-3	1.27746	0.00316	0.39544	0.50457
														175218_at	175218_at	1.85352	0.0027	0.59527	1.10903		192957_s_at	pri-1	1.57453	0.03911	0.14633	0.22787		184978_at	map-2	1.27988	0.00087	0.48786	0.62337
														172490_at	F39F10.4	1.86151	0.02975	0.03794	0.07349		173144_at	clec-85	1.58104	0.00281	0.7285	1.19147		191191_s_at	hda-3	1.28033	0.04661	0.36261	0.4664
														190849_at	ugt-41	1.87451	0.01501	0.20272	0.37563		187085_s_at	F56A4.3	1.59386	0.00132	0.43768	0.71538		173360_at	Y71H2AR.1	1.28048	0.00015	1.00222	1.28064
														178017_s_at	F01D5.1	1.88562	0.02857	1.07459	2.10452		183327_at	C32H11.3	1.60147	7e-05	0.15017	0.23566		191275_at	F32A5.3	1.282	0.01215	1.73757	2.22748
														180101_s_at	W05F2.3	1.88596	0.03739	0.02392	0.04686		184159_at	T05E12.6	1.60514	0.00058	0.53156	0.83436		191912_at	C13B9.4	1.28218	0.03608	0.58739	0.75656
														184153_at	F15H10.6	1.89243	0.01212	0.01846	0.03399		178017_s_at	F01D5.1	1.61498	0.03304	1.01281	1.69946		190918_at	ndx-4	1.28306	0.00469	0.8038	1.04849
														181165_at	B0507.7	1.89619	0.0074	0.01892	0.03549		194065_at	ZK673.9	1.6188	0.03998	0.17442	0.28511		173272_s_at	Y38C9A.1	1.28429	0.00662	0.45667	0.58506
														176439_at	F54H12.5	1.90141	0.01492	0.02007	0.03609		179346_at	B0284.1	1.62554	0.02946	0.04803	0.07874		180897_at	Y51H1A.7	1.28438	0.03722	0.19759	0.25183
														179226_at	C06B3.7	1.91408	8e-05	0.10381	0.19566		193703_s_at	itr-1	1.6672	0.01711	0.31802	0.53548		190728_s_at	alh-4	1.28464	1.67948e-13	5.0813	6.5313
														186679_at	C27A7.2	1.93783	0.02424	0.01887	0.03388		172374_x_at	172374_x_at	1.67268	0.04105	0.02043	0.03346		171861_x_at	171861_x_at	1.28874	0.03774	2.04084	2.63407
														187045_at	Y57G11C.14	1.94472	0.01575	0.02889	0.05272		189915_s_at	clec-41	1.67999	0.00118	0.5678	0.98677		175996_at	Y105E8A.19	1.29005	6e-05	0.32387	0.4208
														184036_at	184036_at	1.94621	0.01763	0.01833	0.03531		184656_at	T19D12.3	1.68239	0.01071	0.07643	0.12732		178494_at	C27D8.3	1.29015	0.01996	1.05712	1.3554
														179511_at	F20G2.5	1.97353	0.00152	0.16329	0.31568		179856_at	F22E5.1	1.69069	0.04474	0.06301	0.10859		174865_at	F54G2.1	1.29091	0.04578	2.27205	2.94302
														188567_at	chitinase	1.97622	0.03328	0.01908	0.03539		172645_x_at	C28F5.2	1.71465	0.04951	0.01908	0.03213		191465_at	nhr-230	1.29106	0.00125	0.18862	0.24484
														181106_at	srt-41	2.0108	0.04424	0.06529	0.12162		179858_at	C49C8.5	1.7211	0.01695	0.42593	0.74637		188578_at	helicase	1.2929	0.03916	0.27384	0.35743
														191749_at	nhr-149	2.01445	0.00314	0.0287	0.0548		191871_s_at	cdr-4	1.73965	0.01587	1.49254	2.79357		179360_s_at	T16G1.7	1.29512	0.00222	4.01807	5.20965
														193838_s_at	clec-49	2.01758	0.00233	0.36106	0.70164		187802_at	cgh-1	1.77333	0.01418	0.47413	0.84662		177413_s_at	Synaptotagmin	1.29538	0.02918	1.03922	1.35672
														186135_at	C24A11.5	2.02593	0.03396	0.01922	0.03625		190404_s_at	F37B4.7	1.79073	0.00034	0.22772	0.40503		189080_at	dehydrogenase	1.2962	0.03095	2.23333	2.89154
														183726_at	srz-4	2.07081	0.03652	0.01937	0.03943		185929_at	F45D11.1	1.79613	0.00032	0.05879	0.10134		176053_s_at	F09G8.8	1.29659	0.01498	0.20644	0.26572
														174309_at	174309_at	2.08536	0.02673	0.02026	0.03906		182815_at	T24C4.4	1.79764	0.00692	0.52762	0.96938		180577_at	C03H12.1	1.29821	0.01641	0.20012	0.26297
														187004_at	187004_at	2.08798	0.04012	0.01793	0.03567		183526_at	C14C6.5	1.80549	0.01278	0.41105	0.77761		182131_s_at	F29D11.2	1.29837	0.02738	0.37363	0.48325
														175431_at	ZC239.20	2.12192	0.00383	0.01854	0.038		181129_at	B0507.6	1.81523	0.01701	0.05325	0.09493		187092_s_at	F33D11.9	1.30078	0.00365	0.37771	0.48851
														179457_at	B0024.4	2.12286	0.04347	0.09059	0.18942		175218_at	175218_at	1.86642	7.03797e-06	0.7156	1.34593		179093_at	T16G1.4	1.30175	0.00872	1.08182	1.41116
														178060_at	F11F1.4	2.1405	0.01725	0.01874	0.03904		186820_at	E02C12.12	1.90187	0.04093	0.01924	0.03584		171879_x_at	H17B01.4	1.3021	0.02284	1.28376	1.66098
														177579_at	K03D3.5	2.15223	0.0496	0.01902	0.04021		181695_at	C49G7.7	1.92421	0.00279	0.20803	0.40962		186902_s_at	rom-4	1.30384	0.00639	0.23951	0.31085
														182733_at	C31A11.5	2.19968	0.00112	0.14404	0.32823		186686_s_at	tbx-30	1.94853	0.00907	0.01962	0.03785		180618_at	F14D2.7	1.30765	0.00114	1.03706	1.36393
														183527_s_at	C14C6.5	2.20819	0.00179	0.73686	1.66143		173615_s_at	Y111B2A.8	1.95106	0.0469	0.13333	0.25875		174797_at	174797_at	1.30861	0.02503	1.24841	1.62631
														177434_at	177434_at	2.21912	0.03649	0.01815	0.03781		181319_at	srd-5	1.96788	0.03752	0.01947	0.03738		171838_x_at	age-1	1.30908	0.02698	0.41184	0.53869
														186550_at	T28A11.18	2.23074	0.02448	0.01916	0.03986		187269_at	W02B3.7	1.97197	0.00915	0.0192	0.03593		194264_x_at	H01A20.2	1.31253	1.81739e-06	0.51601	0.67356
														178263_at	srh-132	2.24527	0.01992	0.01861	0.04004		183442_at	K10D11.2	1.97228	0.01807	0.50194	1.08081		190711_at	glh-1	1.31557	0.0051	0.20401	0.26827
														180367_at	F41C3.7	2.24586	0.03461	0.01864	0.03964		183964_at	T24A6.7	1.9886	0.03222	0.06256	0.1252		193345_s_at	dhs-19	1.31623	0.0069	5.05835	6.64754
														174229_at	pix-1	2.25053	0.04068	0.01792	0.03633		193041_at	hlh-19	2.00902	0.02152	0.01969	0.03943		190092_at	aat-2	1.31631	0.00695	1.30609	1.70009
														184873_at	F46F5.14	2.25262	0.03951	0.01764	0.03626		190834_at	amt-1	2.01507	0.02152	0.06817	0.13262		184112_at	W06B4.3	1.32059	0.02332	0.27632	0.36773
														179991_s_at	hlh-28	2.29713	0.03126	0.01802	0.03856		184711_at	C49G7.10	2.02243	0.01611	0.42914	0.9049		184144_at	R193.2	1.32216	0.00038	1.78722	2.3495
														185924_at	T20D4.19	2.30231	0.03591	0.01853	0.03929		184009_at	K03H9.1	2.05678	0.02832	0.02033	0.04009		190763_at	190763_at	1.32595	0.01109	0.28289	0.376
														179088_at	str-15	2.30244	0.04288	0.01831	0.03957		184068_at	R05D8.7	2.05797	0.03579	0.64412	1.32222		179515_at	T27F6.7	1.32607	0.00607	0.49429	0.64724
														178867_at	F28B1.4	2.30282	0.03631	0.02027	0.04436		183870_at	C01G10.5	2.08993	0.01725	0.17184	0.36748		188390_at	ptr-11	1.32636	0.02226	0.2128	0.27888
														183526_at	C14C6.5	2.32887	6e-05	0.41942	0.97535		181486_at	181486_at	2.11369	0.04987	0.01978	0.03786		174823_at	bcat-1	1.33298	0.00698	4.08774	5.38628
														175078_s_at	F49C12.15	2.3442	0.01624	0.0205	0.0462		172688_x_at	F21H12.2	2.11661	0.01048	0.01935	0.03928		189167_at	tat-1	1.33479	0.00058	0.24513	0.33001
														181383_at	181383_at	2.35824	0.00088	0.02037	0.04695		178955_at	F45D3.1	2.12867	0.0475	0.01908	0.03711		183035_at	ZK180.1	1.3363	0.03937	0.28032	0.36777
														179984_at	cpx-2	2.36067	0.03844	0.01954	0.04435		194073_at	nhr-26	2.15717	0.03313	0.01985	0.04076		177522_at	tag-68	1.33887	0.03961	0.30219	0.40084
														187676_at	C34E10.9	2.36897	0.03381	0.01981	0.04518		181898_at	F40G9.9	2.15846	0.00306	0.01894	0.03942		181269_at	dpy-28	1.34175	0.02442	0.34803	0.46314
														190585_at	ZK970.7	2.3726	0.01829	0.80014	2.16015		181567_at	F10D11.3	2.2005	0.02486	0.02151	0.04319		185376_s_at	M01B12.4	1.34233	2e-05	0.65312	0.87188
														180255_at	Y26D4A.4	2.38275	0.03238	0.01849	0.04221		181574_at	C55H1.1	2.20261	0.00226	0.01826	0.03895		184444_at	Y50C1A.1	1.34398	0.00746	0.34463	0.45813
														185824_at	F16G10.6	2.39342	0.0414	0.01884	0.0417		185868_at	Y46B2A.3	2.2301	0.01994	0.01871	0.04045		175372_s_at	ipla-1	1.34429	0.01229	0.7663	1.03863
														191471_at	sri-43	2.39896	0.02537	0.02403	0.05594		178636_at	che-13	2.24325	0.04352	0.01932	0.04074		189540_at	VT23B5.2	1.34693	0.00036	1.3271	1.79048
														180379_s_at	C17F4.7	2.40719	0.01013	1.02733	2.7463		172092_s_at	helicase	2.24354	0.04222	0.04597	0.09757		186584_s_at	Y76B12C.7	1.34719	0.04455	0.17469	0.23396
														173042_s_at	groundhog	2.42509	0.03081	0.01977	0.04546		183875_at	K07D4.6	2.27093	0.04689	0.01776	0.03757		188470_s_at	protease	1.34837	0.00057	1.18466	1.58011
														174215_s_at	B0507.8	2.4436	0.03513	0.07057	0.17918		176764_at	srx-5	2.28562	0.04226	0.01907	0.04082		187497_at	C02C2.4	1.35073	0.01353	0.17611	0.2375
														193877_at	clec-38	2.44454	0.04306	0.01911	0.04452		176741_s_at	C28A5.6	2.29959	0.00543	0.01959	0.0428		179584_at	W04A4.5	1.35247	0.00597	0.19305	0.25701
														176879_at	srx-50	2.46409	0.02711	0.01821	0.04309		184313_s_at	K11H12.4	2.30767	6.23454e-06	0.23296	0.54618		193372_at	athp-1	1.35615	0.0057	0.19943	0.2684
														177403_at	F58D5.6	2.47902	0.04391	0.02017	0.044		184107_at	K09D9.1	2.31596	0.01417	0.11507	0.28045		191778_s_at	ugt-12	1.35727	0.02488	1.21145	1.68
														176078_at	K12H4.6	2.47951	0.00735	0.01842	0.04336		175169_at	175169_at	2.31611	0.03028	0.01858	0.0415		189481_at	cyp-34A5	1.35842	0.0473	0.11664	0.15843
														180963_at	Y43F8B.7	2.51085	0.01889	0.02	0.04728		176045_at	Y61A9LA.9	2.38285	0.00508	0.01909	0.04349		173074_at	Y67D2.1	1.35919	0.00468	0.29493	0.39723
														188860_at	str-178	2.51708	0.01855	0.02456	0.05839		178766_at	R11D1.4	2.39806	0.00438	0.01894	0.04427		185724_s_at	Y73F8A.25	1.35962	3e-05	0.55018	0.74575
														176187_at	Y69A2AR.14	2.55297	0.01052	0.01974	0.04897		186921_s_at	186921_s_at	2.39885	0.01838	0.02014	0.04487		186812_s_at	Y32H12A.8	1.35991	0.03062	0.20869	0.28772
														186703_at	F16G10.14	2.56731	0.00316	0.01811	0.04508		186467_at	VC27A7L.1	2.4029	0.03075	0.02515	0.05846		176388_at	ppgn-1	1.36871	0.00114	0.38791	0.52814
														192513_at	kin-24	2.58905	0.01521	0.01839	0.04441		178767_at	C10C5.2	2.4096	0.02727	0.06771	0.16252		188399_s_at	jac-1	1.36995	0.00117	0.40854	0.56001
														194197_x_at	Y46G5A.22	2.59372	0.04751	0.02004	0.04737		192318_at	R03G8.4	2.43625	0.01797	0.01923	0.04204		180766_at	F13B6.3	1.3742	0.00774	2.25833	3.07456
														177753_at	C01A2.6	2.61518	0.00568	0.02844	0.06987		174947_s_at	W03F11.3	2.4472	0.00986	0.01897	0.0451		184203_at	smc-3	1.37639	0.00031	0.43558	0.5983
														180702_at	Y51A2B.2	2.61643	0.01636	0.02234	0.05554		189335_at	189335_at	2.48244	0.04617	0.01943	0.04527		187018_at	Y55B1AL.2	1.37774	0.00192	0.51206	0.70653
														182820_at	C54G10.1	2.6182	0.04124	0.0187	0.04501		191755_at	srd-55	2.50742	0.0143	0.01893	0.04337		173346_at	npp-13	1.37913	0.00087	0.77357	1.06486
														187203_at	C06G4.4	2.62822	0.04179	0.02017	0.05058		188833_at	str-232	2.52303	0.0335	0.01932	0.0435		175744_s_at	uaf-1	1.3802	5.42032e-06	1.39476	1.93955
														174258_at	F09F7.5	2.65007	0.00891	0.01893	0.05056		172181_x_at	Y48G1BL.4	2.52997	0.03839	0.02046	0.04793		188458_s_at	aex-3	1.38269	0.02951	0.17584	0.24275
														178619_at	C55A1.6	2.65985	0.02356	0.07046	0.15294		188286_at	ankyrin	2.53219	0.02587	0.01916	0.04708		184452_at	F56F11.1	1.38372	0.01854	0.14877	0.20306
														178840_at	F46A9.2	2.66679	0.01705	0.01858	0.0454		186860_at	Y59E9AL.5	2.56167	0.01042	0.01917	0.04766		191489_s_at	unc-13	1.3866	0.00287	0.93424	1.28911
														187105_at	W10G11.13	2.67154	0.03346	0.01884	0.04643		185286_at	tag-293	2.5848	0.03163	0.06806	0.12871		173341_at	haf-6	1.38842	0.00431	0.22677	0.31787
														190618_s_at	190618_s_at	2.71556	0.01174	0.01839	0.04631		180671_at	cyp-33E3	2.58624	0.02634	0.0197	0.04661		187020_s_at	Y55B1AL.3	1.38973	7.28562e-06	0.28298	0.39274
														179650_at	K08D8.4	2.72857	0.047	0.08079	0.20819		186856_at	C04E12.10	2.64464	0.00429	0.01968	0.0465		182662_at	Y37H2A.1	1.39002	1.39054e-09	0.74255	1.02999
														182232_at	zim-1	2.75599	0.04867	0.02052	0.04986		182811_at	sdz-36	2.73388	0.02563	0.01859	0.04706		189169_s_at	fmo-5	1.39125	0.00757	2.00079	2.87634
														183313_at	K02B2.6	2.80715	0.017	0.02027	0.0545		181012_s_at	F49F1.3	2.76878	0.02894	0.01869	0.04795		179094_s_at	T16G1.4	1.39353	0.00058	1.89279	2.6404
														181444_at	C13A2.2	2.81129	0.04798	0.01894	0.04692		180879_at	tag-15	2.82073	0.00393	0.02012	0.05171		176788_at	Y51H7C.4	1.39636	8.25917e-11	1.04957	1.4612
														176335_at	F28A10.9	2.85203	0.04091	0.02229	0.05976		193429_at	unc-31	2.8539	0.01444	0.01868	0.04765		176408_s_at	Y71F9AR.3	1.3971	0.00044	0.36998	0.52564
														179646_at	C18E9.8	2.86528	0.04632	0.01796	0.04694		172664_x_at	Y57G11C.18	2.87141	0.00011	0.0191	0.05223		174089_s_at	Y66D12A.15	1.40304	0.00172	0.28634	0.39775
														185067_at	C54F6.12	2.8772	0.01808	0.02413	0.06619		185579_at	R09F10.8	2.92262	0.01027	0.01944	0.05281		187702_s_at	sqv-2	1.40491	0.00925	0.33788	0.47508
														178894_at	fbxa-133	2.93731	0.0233	0.01919	0.05302		189219_s_at	cyp-13A11	2.94078	0.02075	0.06606	0.1819		194261_x_at	Y53G8B.4	1.40503	0.02215	0.42329	0.59732
														185133_at	C49D10.8	2.9916	0.00171	0.01878	0.05162		186901_at	srt-15	2.96941	0.01129	0.02105	0.0588		181045_at	unc-44	1.40741	0.01241	0.49811	0.70489
														188078_at	lipase	2.99893	0.03417	0.13406	0.29545		191307_at	gst-31	3.02011	0.00779	0.46393	1.43076		182474_at	Y59A8B.6	1.41162	8e-05	0.73107	1.0276
														191640_at	srh-282	3.14927	0.01362	0.0203	0.05986		179650_at	K08D8.4	3.06066	0.00404	0.05267	0.16776		180684_s_at	F29C12.3	1.41405	7e-05	0.60967	0.86244
														173163_s_at	mnk-1	3.20935	0.04088	0.03697	0.09892		182951_at	C33G8.3	3.17112	0.00818	0.02024	0.05333		180226_s_at	W10D9.4	1.41711	0.01757	0.41508	0.58961
														176529_at	smf-3	3.21616	0.04609	0.05017	0.13175		191219_at	Y41C4A.11	3.17648	0.04313	0.02491	0.07586		189274_s_at	lrk-1	1.41728	0.00012	0.54409	0.77255
														178675_at	F47G9.6	3.28457	0.00014	0.01919	0.06013		183842_s_at	F19G12.2	3.20419	0.02561	0.01812	0.05222		194091_s_at	cua-1	1.42399	0.01036	0.29293	0.41517
														171932_x_at	F09C8.1	3.29425	0.0116	0.01987	0.05888		190794_at	ZK622.1	3.28905	0.01572	0.01938	0.05457		176531_at	Y71D11A.3	1.42971	0.01695	0.29957	0.4295
														175897_at	ZK105.5	3.39993	0.01382	0.06641	0.18411		179944_at	F53C3.7	3.32183	0.01063	0.02125	0.05778		180097_at	unc-2	1.43169	0.0005	0.53237	0.76402
														189300_at	carboxylesterase	3.46157	0.03006	0.01917	0.05674		179629_at	B0284.2	3.32294	0.01136	0.01985	0.057		186667_s_at	Y37E11B.3	1.43335	0.00829	0.2018	0.28452
														172768_x_at	cyp-33C5	3.47739	2.87929e-24	0.37632	1.29105		185003_s_at	F52F10.3	3.35711	0.04091	0.02384	0.06829		182065_s_at	T10D4.6	1.43559	0.00384	0.28638	0.40737
														182943_at	C08D8.1	3.66106	6.08903e-06	0.04553	0.16912		186321_at	Y38H6C.14	3.4795	0.0486	0.02025	0.05496		193607_at	oxi-1	1.44476	0.00097	0.34461	0.49097
														192266_s_at	hsp-70	4.48415	0.00088	0.04411	0.14918		191749_at	nhr-149	3.53978	0.01819	0.02197	0.072		174778_s_at	Y71A12B.12	1.44607	0.00787	0.16204	0.22808
														178799_at	F14D7.7	4.67154	0.0231	0.07174	0.23558		191383_at	gst-30	3.60346	0.0273	0.21343	0.75705		171802_s_at	Y75B8A.24	1.44626	0.00122	0.41993	0.60342
														190050_at	nhr-155	4.7315	0.01733	0.04129	0.09636		194017_s_at	gln-5	3.76674	0.04965	0.01841	0.06072		177034_s_at	uaf-1	1.4499	0.02025	0.73445	1.09987
														179522_at	B0284.4	4.92103	0.03611	0.02703	0.08486		183196_at	C54F6.4	3.83659	0.03709	0.05623	0.20128		176932_at	Y34D9A.3	1.45783	0.03871	0.15275	0.22401
														185171_at	F19B10.4	4.99143	0.00701	0.02833	0.1157		188245_at	col-184	3.95903	0.0372	0.01808	0.06204		181505_s_at	Y37H9A.3	1.45804	7e-05	0.52581	0.78189
														190218_at	pgp-13	7.48233	1.14995e-09	0.15758	1.15396		180642_at	F53A9.2	4.21309	0.00176	0.11189	0.45324		175130_s_at	Y18H1A.2	1.45885	0.00398	0.12706	0.18722
														189294_at	cyp-33C6	14.207	1.30949e-40	0.03931	0.56731		191596_s_at	W03D8.2	4.46612	0.00277	0.02006	0.07928		178302_at	F58B4.5	1.46512	0.02568	0.50868	0.75762
														193598_at	C01G12.5	17.0074	3.7089e-08	0.05041	0.7373		185221_at	cyh-1	4.50292	0.00643	0.02112	0.08339		175942_s_at	Y105E8A.21	1.46519	0.03132	0.17624	0.25983
														185525_at	cyp-35A1	17.9346	2.08754e-09	0.02888	0.47046		175888_at	175888_at	5.20506	0.00815	0.05217	0.21767		181746_s_at	Y46G5A.1	1.46874	0.00012	0.59255	0.85968
														189256_at	cyp-35B2	22.6863	6.94658e-31	0.11167	2.69227		185171_at	F19B10.4	5.77257	0.00054	0.02954	0.13107		174941_s_at	Y105E8A.23	1.47022	0.00739	0.46959	0.6844
														189398_at	cyp-35B3	45.2313	3.09813e-32	0.08965	4.67736									184394_s_at	Y73F8A.24	1.47245	0.0001	0.31485	0.46377
																												175694_s_at	tra-1	1.47957	0.00293	0.14321	0.21252
																												173024_s_at	Y76B12C.7	1.47995	8e-05	0.24342	0.36449
																												171846_x_at	Y48G9A.1	1.48119	0.00263	0.40267	0.59242
																												177234_at	M57.2	1.48162	0.0008	0.24786	0.36571
																												175036_at	Y69A2AR.16	1.48353	0.00956	0.30626	0.45269
																												178674_at	Y6B3B.9	1.48599	2.12032e-06	0.26273	0.39374
																												188128_at	amylase	1.48637	3.96358e-06	0.57435	0.85913
																												172987_s_at	Y22D7AL.7	1.48668	0.02708	0.13368	0.19759
																												192250_at	F52D10.6	1.4871	0.01354	0.1735	0.26048
																												177217_at	srv-27	1.49194	0.02615	0.06575	0.09898
																												185448_at	gip-1	1.49526	0.00017	0.20521	0.30722
																												176309_at	176309_at	1.49841	0.03768	0.16938	0.25523
																												175525_at	Y18H1A.4	1.49941	1.0202e-07	0.76155	1.14419
																												179720_at	W10D9.3	1.50202	8e-05	0.45115	0.67073
																												176847_at	Y54E10BR.1	1.50253	0.0232	0.08805	0.13276
																												173807_at	Y6B3A.1	1.50297	0.0001	0.54348	0.80941
																												173280_at	Y37B11A.2	1.50818	0.03707	0.18925	0.29094
																												188143_at	skr-18	1.51267	0.01245	0.25252	0.37651
																												193810_at	F59D12.1	1.51508	0.00514	0.23407	0.35468
																												172674_x_at	172674_x_at	1.51732	0.02168	0.26032	0.39937
																												173067_at	173067_at	1.52982	2e-05	0.17121	0.26108
																												187016_at	Y57A10A.15	1.53582	0.00107	0.16838	0.25408
																												193739_s_at	Y48E1B.3	1.53749	0.00257	0.38543	0.58184
																												189196_at	unc-89	1.55219	0.00787	0.71465	1.08506
																												172976_s_at	unc-73	1.55402	0.0454	0.09299	0.14317
																												178562_at	F56G4.6	1.55435	0.00516	0.09495	0.14832
																												185197_at	Y53G8B.4	1.55575	0.01463	0.26493	0.41409
																												181880_at	Y59A8A.2	1.55987	0.02657	0.13082	0.19759
																												186209_s_at	Y38E10A.6	1.56083	4.73335e-06	0.36692	0.57507
																												186883_s_at	Y32H12A.7	1.56629	0.00039	0.36412	0.57558
																												188154_s_at	gex-2	1.57179	0.00712	0.19439	0.30285
																												178991_s_at	F21G4.6	1.58515	0.03253	0.12677	0.19906
																												182550_at	F52C9.1	1.59439	0.02657	0.12743	0.20601
																												189727_at	F09D1.1	1.5949	5.59603e-10	0.45484	0.72575
																												184274_at	Y32B12B.4	1.59847	0.00962	0.12522	0.1933
																												188869_at	Thioredoxins	1.60436	2e-05	0.29831	0.47266
																												177031_at	Y48G9A.1	1.60942	0.00028	0.39591	0.64094
																												185938_at	Y51A2D.20	1.62447	0.02526	0.09513	0.15125
																												185129_at	Y48C3A.14	1.62475	0.03	0.18197	0.29606
																												180718_s_at	K09B11.4	1.62728	0.01254	0.08902	0.14939
																												185450_s_at	T20F10.5	1.62808	0.00045	0.57132	0.92453
																												184365_s_at	Y48E1C.1	1.66262	0.00199	0.1518	0.2499
																												185331_at	Y50D7A.9	1.67632	0.04751	0.24302	0.41709
																												173227_at	Y82E9BR.18	1.6808	0.00328	0.23188	0.38557
																												175890_at	T13G4.3	1.68529	0.0349	0.16381	0.26724
																												186534_at	Y116A8C.25	1.69466	0.00976	0.07073	0.12193
																												178589_at	srh-142	1.69577	0.02276	0.0493	0.0834
																												171830_x_at	Y48E1B.3	1.69708	1.75537e-09	0.77225	1.30236
																												181771_at	Y48E1C.2	1.70581	0.00111	0.21335	0.35909
																												188695_s_at	Y6B3A.1	1.7151	4.75722e-06	0.28937	0.49318
																												186609_s_at	lpd-3	1.71944	3.65833e-08	0.49728	0.85468
																												185131_at	Y48C3A.16	1.726	9.51078e-06	0.58898	1.01415
																												187003_at	Y116A8C.13	1.74083	0.01706	0.12337	0.20965
																												171992_x_at	Y38E10A.6	1.76119	0.00244	0.10161	0.18185
																												186398_at	clec-44	1.77327	0.03401	0.02895	0.05157
																												176184_at	Y69A2AR.16	1.77358	1e-05	0.25522	0.45034
																												186164_at	Y48C3A.18	1.79262	0.04848	0.08492	0.15234
																												194115_s_at	Y75B8A.24	1.80098	0.001	0.2022	0.36388
																												189294_at	cyp-33C6	1.83048	0.00097	0.55278	1.01819
																												189886_at	C42C1.2	1.85106	0.01712	0.04994	0.0931
																												189491_at	amidotransferase	1.87768	2e-05	0.15298	0.28293
																												173013_at	Y51F10.4	1.88432	0.00038	0.13728	0.25071
																												183967_at	B0432.8	1.88891	0.03782	0.05427	0.11076
																												180151_s_at	C09E7.8	1.90574	0.00801	0.05982	0.11793
																												186477_at	F36H12.14	1.91055	0.04847	0.01996	0.03612
																												189745_s_at	Y48E1B.14	1.94969	0.00776	0.16235	0.33463
																												175422_s_at	Y48E1B.2	1.99641	1.96043e-08	0.27825	0.55047
																												173601_s_at	Y56A3A.11	1.99682	0.01064	0.05921	0.12204
																												176512_at	Y71G12B.8	2.00095	3e-05	0.3505	0.69203
																												179156_at	srbc-48	2.00189	0.03787	0.02356	0.04608
																												175082_s_at	F22E5.17	2.01631	0.0465	0.01884	0.03687
																												180852_at	F30A10.2	2.04124	0.00642	0.02003	0.04059
																												175930_s_at	Y73B3A.7	2.04872	0.04724	0.02009	0.03989
																												176178_at	176178_at	2.09119	0.02258	0.01986	0.04029
																												183712_at	Y54G9A.1	2.10369	0.00637	0.02027	0.0433
																												178512_at	nlp-39	2.12245	0.03366	0.01919	0.03947
																												186165_s_at	Y48C3A.18	2.13099	1e-05	0.07289	0.15594
																												174158_at	Y106G6A.4	2.15731	0.0141	0.01868	0.03819
																												178965_at	pqn-11	2.19373	0.00182	0.02096	0.04547
																												180681_at	T22B2.1	2.22098	0.02863	0.02077	0.0433
																												180663_s_at	T20D4.3	2.22379	0.03948	0.02095	0.04419
																												187259_at	C28H8.7	2.24843	0.02707	0.03417	0.07846
																												186527_at	F43C11.10	2.29402	0.00223	0.01934	0.04382
																												181341_at	transposase	2.30449	0.03212	0.02104	0.04535
																												171720_x_at	Y48E1B.14	2.36433	3.90358e-15	0.4995	1.17415
																												181772_s_at	Y48E1C.2	2.37985	0.00041	0.0976	0.22671
																												185339_at	F15E11.5	2.40675	0.01432	0.01914	0.04337
																												183366_at	Y39B6A.40	2.41615	0.04039	0.01978	0.04708
																												190125_s_at	C41D11.7	2.41768	0.01767	0.04965	0.13663
																												180343_at	B0496.1	2.42599	0.01346	0.02014	0.04603
																												175882_at	Y73B3A.8	2.44316	0.03549	0.01981	0.04636
																												183743_at	col-55	2.44767	0.03135	0.01946	0.04464
																												184494_at	ZC204.13	2.52788	0.00647	0.01987	0.04693
																												176088_at	npp-8	2.54918	0.0047	0.02005	0.04879
																												193086_at	M110.7	2.54961	0.02646	0.02011	0.0483
																												189189_s_at	skr-12	2.57558	0.00512	0.01985	0.04777
																												176987_at	Y54G2A.20	2.57668	0.03903	0.02021	0.04559
																												179542_at	srt-11	2.57959	0.02125	0.02037	0.0502
																												179569_at	F55C9.5	2.59978	0.04118	0.02098	0.049
																												178893_at	C08F8.4	2.61425	0.0423	0.02073	0.0484
																												172836_x_at	ZK1248.17	2.63253	0.01246	0.02068	0.05162
																												187659_at	F58F12.3	2.65192	0.02346	0.01928	0.04893
																												177830_at	F43G6.7	2.6669	0.0339	0.02201	0.05626
																												180768_at	F38E9.1	2.75582	0.03796	0.02474	0.06491
																												176409_at	C52D10.3	2.75927	0.03626	0.0206	0.05342
																												182730_at	K08D9.5	2.78068	0.02316	0.02025	0.05098
																												178825_at	C49F5.5	2.80401	0.02271	0.01895	0.04762
																												176191_at	Y71H2AM.7	2.81213	0.03793	0.02125	0.05517
																												186349_at	Y51H7C.1	2.81315	0.04179	0.02173	0.05627
																												192791_s_at	hbl-1	2.81644	0.01858	0.02314	0.06072
																												183015_at	fbxb-81	2.82538	0.00873	0.01942	0.05201
																												185141_at	W09G10.6	2.91336	0.01932	0.01999	0.05345
																												175964_at	F54A3.4	2.99097	0.03017	0.01916	0.05201
																												185998_s_at	Y71A12B.2	3.07525	0.04974	0.01971	0.05576
																												173314_at	Y48G8AL.1	3.42452	1.84383e-20	0.11362	0.39558
																												191236_s_at	glh-3	3.63904	0.00556	0.02188	0.0739
																												179393_at	twk-35	3.86935	0.00496	0.01955	0.07195
																												190318_at	R05D8.9	4.24211	0.02098	0.0876	0.30559
																												178800_at	ZK218.5	4.35487	0.00336	0.05933	0.1324
																												185681_at	Y50D7A.1	4.51154	0.00206	0.02634	0.11266
																												181577_at	F55A4.2	4.60765	0.01971	0.03946	0.15602
																												183197_at	spp-21	4.91125	0.00619	0.03412	0.10797

## Sheet: -25 h DETs
Additional data file 3
This file contains differentially expressed transcripts (defined as fold-change >1.2, p < 0.05 based on Rosetta Resolver analysis) for all pairwise treatment comparisons at the -25 h timepoint.
The fold-change refers to the second intensity over the first; i.e. for control vs UVC (immediately below), ugt-22 is ~7-fold lower in UVC than control
Control vs UVC:							Control vs EtBr:							Control vs UVC + EtBr:							EtBr vs UVC:							EtBr + UVC vs EtBr:							EtBr + UVC vs UVC:
Sequence Code	Primary Sequence Name	Fold Change	P-value	Intensity1	Intensity2		Sequence Code	Primary Sequence Name	Fold Change	P-value	Intensity1	Intensity2		Sequence Code	Primary Sequence Name	Fold Change	P-value	Intensity1	Intensity2		Sequence Code	Primary Sequence Name	Fold Change	P-value	Intensity1	Intensity2		Sequence Code	Primary Sequence Name	Fold Change	P-value	Intensity1	Intensity2		Sequence Code	Primary Sequence Name	Fold Change	P-value	Intensity1	Intensity2
183703_s_at	ugt-22	-7.03206	0.00474	0.20418	0.05417		183418_at	K12B6.3	-44.4749	1.17453e-08	0.46746	0.02536		176939_at	spp-23	-30.8245	3.12587e-06	1.55415	0.0463		189398_at	cyp-35B3	-39.4201	9.78172e-20	2.18271	0.048		173311_s_at	grl-20	-7.52644	0.00858	0.09452	0.02509		189398_at	cyp-35B3	-32.6805	1.22463e-13	1.6928	0.04921
189304_at	cyp-35A3	-6.97256	0.00712	0.54004	0.12301		190706_at	gst-25	-18.1544	0.00337	0.33048	0.03883		183418_at	K12B6.3	-26.6175	4e-05	0.45894	0.04311		189256_at	cyp-35B2	-16.9507	9.24472e-19	0.91081	0.05406		174351_at	grl-25	-5.37544	0.00044	0.06471	0.02353		189256_at	cyp-35B2	-19.6412	1.94093e-15	0.97973	0.05312
179249_at	ZK617.2	-5.62306	0.01828	0.08708	0.0261		189304_at	cyp-35A3	-16.1641	1e-05	0.55483	0.06394		181883_at	clec-2	-15.9691	2.34807e-06	0.48209	0.04403		189294_at	cyp-33C6	-9.48806	4.1118e-07	0.23315	0.02471		182395_at	grl-23	-4.32765	0.02804	0.06495	0.02128		173311_s_at	grl-20	-8.25832	0.00668	0.11187	0.02342
189409_at	cyp-35A4	-5.31417	2.81253e-06	0.23093	0.06319		178843_at	F08G5.6	-15.0562	3e-05	0.99299	0.07783		190706_at	gst-25	-15.8703	0.01162	0.31634	0.04417		180263_s_at	C35E7.5	-5.49908	0.00795	0.08964	0.02124		178799_at	F14D7.7	-3.60356	0.00767	0.34051	0.12301		189294_at	cyp-33C6	-7.73425	1.88136e-07	0.19323	0.0257
181322_at	clec-45	-4.89938	0.04452	0.07105	0.02417		180786_at	K09C6.9	-10.8095	0.00615	0.49278	0.08017		189304_at	cyp-35A3	-14.4218	7.50443e-06	0.51293	0.0733		186765_s_at	F56A4.5	-4.98968	0.02251	0.10748	0.0439		179695_at	F35E12.5	-3.48029	0.04535	0.17266	0.04791		193598_at	C01G12.5	-5.63578	7e-05	0.11565	0.02258
177093_at	Y55F3BR.2	-3.98022	0.02844	0.06993	0.02065		183309_at	K03H6.2	-9.88853	0.00074	0.43351	0.06562		182575_at	C36C5.5	-12.0069	0.00118	0.15507	0.03977		193598_at	C01G12.5	-4.94258	3.04086e-07	0.11111	0.02234		177448_at	R155.3	-3.09127	5.03377e-07	0.06197	0.02		190218_at	pgp-13	-4.85367	0.00027	0.35626	0.07595
184565_at	C18A11.4	-3.91059	0.03885	0.06469	0.02102		181883_at	clec-2	-9.66623	0.00018	0.49589	0.07077		171932_x_at	F09C8.1	-11.9827	0.00034	0.24303	0.03098		182943_at	C08D8.1	-4.39563	0.00031	0.16659	0.03875		181667_s_at	F58A6.5	-3.05369	0.02262	0.06918	0.02428		174351_at	grl-25	-4.20593	0.02905	0.06013	0.02897
185152_at	F36F12.2	-3.51589	0.00026	0.0685	0.02069		183703_s_at	ugt-22	-9.55517	3e-05	0.2479	0.04888		178843_at	F08G5.6	-9.96019	0.00022	0.92509	0.10845		190218_at	pgp-13	-3.84172	0.00142	0.31307	0.07859		187309_at	ZK1128.3	-3.00922	0.01968	0.05741	0.02038		182057_at	K07A12.5	-3.80374	0.02056	0.0672	0.01953
180293_at	Y26D4A.6	-3.40381	0.00054	0.06587	0.02003		194255_x_at	F22A3.6	-9.17004	0.00851	1.62179	0.19386		193359_at	T26H2.5	-9.49854	8e-05	0.16401	0.03087		177027_at	Y48G1A.1	-3.55363	0.03954	0.07518	0.02334		190085_at	col-44	-2.97924	0.04938	0.05633	0.01995		182943_at	C08D8.1	-3.74701	0.00048	0.15258	0.04029
178547_at	R148.7	-3.38198	0.02565	0.08939	0.04285		189409_at	cyp-35A4	-8.57533	4e-05	0.219	0.04069		180786_at	K09C6.9	-9.30132	0.00742	0.53028	0.09187		185525_at	cyp-35A1	-3.45703	0.00032	0.06759	0.02026		183620_at	W06B4.1	-2.84514	0.04832	0.05195	0.01965		178799_at	F14D7.7	-3.62893	0.01997	0.33775	0.12096
184290_at	F22H10.5	-3.26423	0.03838	0.06235	0.02198		193359_at	T26H2.5	-7.54354	0.00492	0.15149	0.03986		183309_at	K03H6.2	-9.16182	0.00237	0.43768	0.0668		176960_at	Y67D8C.4	-3.36576	0.01295	0.06035	0.01945		180369_at	C17E7.4	-2.84168	0.02826	0.05266	0.01946		187309_at	ZK1128.3	-3.61056	0.00802	0.06088	0.01897
183429_at	F02D10.4	-3.18724	0.03088	0.06121	0.01973		176939_at	spp-23	-7.43181	0.01827	1.54782	0.14787		178128_at	F01D5.3	-8.46877	0.00133	0.36772	0.05416		188433_at	cuticlin	-3.20871	0.03106	0.05465	0.01862		193123_s_at	F58G1.3	-2.83568	0.02424	0.05794	0.02194		185525_at	cyp-35A1	-3.58613	0.00232	0.06784	0.02028
179962_at	K05F6.4	-3.08896	0.00467	0.06152	0.02122		172400_x_at	F22A3.6	-6.46054	0.0246	1.74786	0.24101		172400_x_at	F22A3.6	-8.24955	0.01518	1.77224	0.20108		190376_at	190376_at	-3.06983	3e-05	0.05942	0.01974		174172_at	F36H5.10	-2.80648	0.03653	0.06896	0.02551		178985_at	C04B4.1	-3.45848	0.0154	0.08245	0.02531
187491_at	Y110A2AL.1	-3.02076	0.01275	0.05518	0.0203		171932_x_at	F09C8.1	-6.31708	0.00556	0.28584	0.06097		194255_x_at	F22A3.6	-7.92292	0.01086	1.7704	0.21879		189247_at	carboxyesterase	-2.96484	0.00023	0.05436	0.01868		177505_at	T06G6.6	-2.72887	0.00064	0.2172	0.12221		193625_at	F20D1.4	-3.41077	0.04056	0.05706	0.01811
178296_at	F54B3.2	-3.00424	0.00704	0.06403	0.02215		193604_at	ugt-22	-5.70497	0.00056	1.15383	0.23179		184713_at	F35F10.5	-7.88738	0.02389	0.10847	0.0411		179085_at	fbxb-117	-2.95117	0.01195	0.05743	0.02158		178985_at	C04B4.1	-2.68157	0.04307	0.08199	0.03092		190318_at	R05D8.9	-3.26387	0.02119	0.05577	0.01899
193355_at	T09E8.4	-2.95509	0.04076	0.05657	0.02189		177714_at	ZK896.1	-5.55155	2e-05	0.18269	0.03926		190450_s_at	F09C8.1	-7.71118	0.00257	0.31263	0.05662		176641_at	176641_at	-2.76887	0.02595	0.04943	0.01926		188352_at	col-85	-2.66649	0.02827	0.07821	0.03488		190376_at	190376_at	-3.19568	0.00079	0.05678	0.01913
185766_at	srbc-31	-2.93348	0.00441	0.05943	0.02123		188106_at	lipase	-5.24826	0.00053	0.52453	0.13054		176997_at	nhr-277	-7.51299	0.02358	0.14264	0.03571		191056_at	ZK892.4	-2.75936	0.01984	0.0475	0.01873		178278_at	T15D6.7	-2.65699	0.01269	0.05192	0.02035		185152_at	F36F12.2	-3.15916	1.14104e-06	0.05993	0.01884
182750_at	srbc-17	-2.89983	0.00216	0.05908	0.02083		179787_at	H36L18.2	-4.97669	0.02122	0.59198	0.11991		183703_s_at	ugt-22	-7.40002	0.00031	0.23008	0.04518		182753_at	Y43D4A.6	-2.7377	0.00893	0.05307	0.01985		180266_s_at	C03A7.2	-2.64299	0.00752	0.05797	0.02276		176129_at	176129_at	-3.11986	0.00683	0.05624	0.01904
180286_at	W03D8.11	-2.89937	0.01967	0.05549	0.02102		173051_s_at	F22A3.6	-4.90599	0.04276	1.87001	0.28036		172958_s_at	F13D12.6	-7.07396	3e-05	1.28848	0.20013		178933_at	T23D5.3	-2.71586	0.04374	0.04735	0.0184		185613_s_at	T05B4.13	-2.64079	0.04764	0.05323	0.0223		181263_at	C01B7.3	-3.02022	0.02678	0.05487	0.01915
178589_at	srh-142	-2.80856	0.03841	0.06929	0.02441		178663_at	grl-2	-4.72267	0.01344	0.08135	0.02162		189151_s_at	Aminopeptidase	-6.96549	0.00052	0.55549	0.07821		177605_at	srx-119	-2.61637	0.03966	0.05402	0.02065		189383_at	srg-23	-2.63663	0.03888	0.04781	0.01856		181012_s_at	F49F1.3	-3.01493	0.00046	0.05519	0.01837
192595_at	F35E12.1	-2.80633	0.04186	0.05178	0.021		172958_s_at	F13D12.6	-4.65883	0.00246	1.29479	0.28698		179249_at	ZK617.2	-6.42229	0.01731	0.09193	0.02419		176232_at	K02D10.2	-2.59166	0.00804	0.04654	0.01921		190032_s_at	nas-37	-2.62144	0.0329	0.11027	0.06125		180744_at	F22F7.6	-3.01308	0.01151	0.05518	0.01895
176103_at	Y50D4A.1	-2.76552	0.04271	0.05089	0.02025		178128_at	F01D5.3	-4.50397	0.02017	0.37691	0.09076		189409_at	cyp-35A4	-6.17385	0.00031	0.20934	0.05406		182725_at	srbc-61	-2.57008	0.02035	0.04511	0.01864		178439_s_at	F17C8.7	-2.60184	0.00622	0.04897	0.01973		176478_at	Y39G10AR.5	-2.98995	0.00823	0.053	0.01871
190578_at	F02D10.7	-2.72755	0.00654	0.0535	0.0206		184030_at	W06H8.6	-4.36642	0.00452	0.09617	0.02354		191298_s_at	pcp-2	-6.1311	2.8652e-06	1.01768	0.17173		184936_at	K04F1.13	-2.55838	0.03406	0.05196	0.02269		182465_at	Y17D7B.3	-2.59977	0.01737	0.07418	0.02974		172240_x_at	cnc-7	-2.98673	0.04456	0.06337	0.02254
182556_at	F41C6.4	-2.72395	0.02212	0.05598	0.02281		175239_at	F15E11.15	-4.24262	0.0029	0.84721	0.18388		187853_s_at	ung-1	-5.99907	0.02874	0.17645	0.03962		172110_x_at	172110_x_at	-2.55433	0.02681	0.04397	0.0184		189118_at	ver-1	-2.5869	0.01056	0.05013	0.02075		184139_at	ddl-2	-2.91206	0.00907	0.05339	0.0196
191376_at	C24A8.1	-2.70778	0.0244	0.04843	0.02052		180315_at	F44G3.10	-4.10948	0.0303	0.30398	0.07303		179787_at	H36L18.2	-5.84862	0.02196	0.63696	0.11142		190354_at	R13H4.6	-2.53996	0.02362	0.07159	0.03045		178309_at	E03H4.3	-2.5843	0.02626	0.05046	0.02054		176464_at	Y39G10AR.17	-2.86254	0.02337	0.05164	0.01983
186093_at	Y25C1A.1	-2.70363	0.01682	0.05208	0.02139		190085_at	col-44	-3.98971	0.00115	0.0801	0.02183		177825_at	F58E6.4	-5.57283	0.0296	0.16694	0.06235		190325_at	190325_at	-2.51346	0.02195	0.04312	0.01801		178899_at	sri-7	-2.56955	0.01127	0.04777	0.01931		177742_at	F37D6.3	-2.84856	0.04573	0.06694	0.02371
172117_x_at	172117_x_at	-2.70159	0.03561	0.04568	0.0193		183115_at	C34H4.2	-3.96588	0.00027	0.40051	0.11268		193604_at	ugt-22	-5.41072	0.00087	1.13527	0.24159		182750_at	srbc-17	-2.49827	0.04556	0.04541	0.01933		174223_s_at	T05A7.6	-2.56202	0.00835	0.04745	0.02004		189247_at	carboxyesterase	-2.84734	0.0049	0.05128	0.01884
179111_at	srz-12	-2.69484	0.03675	0.05325	0.02036		191522_s_at	osr-1	-3.91356	0.00796	0.1073	0.03983		173051_s_at	F22A3.6	-5.38791	0.03265	1.91128	0.26064		184382_at	184382_at	-2.47516	0.02011	0.04809	0.02069		175005_at	kin-6	-2.55223	0.00677	0.05091	0.02057		189366_at	cyp-35B1	-2.84091	0.03331	0.79694	0.27564
185924_at	T20D4.19	-2.69303	0.02851	0.05542	0.0222		174459_at	grl-25	-3.81686	0.00331	0.18903	0.05457		175239_at	F15E11.15	-5.21479	0.02245	0.84703	0.16977		183899_at	C06A5.2	-2.4699	0.027	0.04796	0.01959		187670_at	C05D11.8	-2.55049	0.00074	0.05207	0.02056		176256_s_at	Y58A7A.4	-2.83283	0.03052	0.41954	0.1318
172420_x_at	C24A3.8	-2.6853	0.00195	0.05357	0.02113		191298_s_at	pcp-2	-3.80444	0.00744	1.01895	0.25328		180315_at	F44G3.10	-5.19732	0.00584	0.29887	0.06144		187811_at	nhr-2	-2.43395	0.02965	0.04481	0.01962		185332_s_at	Y43F8C.15	-2.48292	0.03327	0.04869	0.02028		190578_at	F02D10.7	-2.80545	0.01974	0.04913	0.0192
181012_s_at	F49F1.3	-2.67972	0.0483	0.04799	0.01969		189534_at	Carboxylesterases	-3.7814	0.03285	0.30884	0.10001		180441_s_at	F54A5.1	-5.03031	0.00019	0.18792	0.04078		190083_at	sra-24	-2.42951	0.0059	0.0437	0.01872		172365_x_at	172365_x_at	-2.43402	0.03822	0.04515	0.01991		186763_at	sre-50	-2.77843	0.01076	0.05081	0.01904
172033_x_at	daf-2	-2.67278	0.01988	0.05359	0.02122		189151_s_at	Aminopeptidase	-3.60782	0.04344	0.54399	0.14992		192641_s_at	nhr-244	-5.02223	0.03963	0.36728	0.10711		191289_s_at	srh-274	-2.42214	0.00582	0.04528	0.01933		186629_at	fbxb-48	-2.38659	0.03637	0.05661	0.02412		180266_s_at	C03A7.2	-2.76196	0.02863	0.05451	0.02153
194106_at	nhr-223	-2.66442	0.02895	0.04982	0.02022		186012_s_at	F57H12.6	-3.59927	0.01113	0.09314	0.03502		191383_at	gst-30	-4.89082	0.01184	0.32459	0.10515		180373_at	C35E7.1	-2.42025	0.03531	0.05023	0.02125		179647_s_at	W07G1.7	-2.32233	0.03056	0.04523	0.01921		187491_at	Y110A2AL.1	-2.75575	0.01128	0.04805	0.01891
189247_at	carboxyesterase	-2.62241	0.0083	0.05163	0.02099		184352_at	C17H12.6	-3.54032	0.02569	0.06983	0.02682		181534_s_at	clec-45	-4.73774	0.00767	0.08668	0.02353		192031_at	C53D6.10	-2.41354	0.04796	0.04395	0.0198		178024_at	F19B2.6	-2.27416	0.0083	0.07193	0.03141		176641_at	176641_at	-2.73476	0.01685	0.04937	0.01864
184139_at	ddl-2	-2.60515	0.00828	0.05152	0.02095		194064_at	clec-58	-3.52636	0.00736	0.07347	0.02209		188106_at	lipase	-4.6986	0.04585	0.53512	0.12757		177972_at	ZK520.1	-2.40525	0.04062	0.05392	0.02149		172230_at	F48F5.3	-2.27031	0.01134	0.04578	0.02062		182362_at	F13A2.5	-2.72583	0.03531	0.05062	0.01926
183616_s_at	F47B3.7	-2.60396	0.04877	0.05412	0.02255		181292_at	srv-4	-3.50366	0.03017	0.2242	0.08866		177714_at	ZK896.1	-4.63014	0.00155	0.18115	0.04618		184072_at	tag-200	-2.37563	0.0355	0.04707	0.02077		176957_at	Y105E8A.32	-2.25293	0.00646	0.04641	0.02098		189579_at	cye-1	-2.71349	0.04494	0.04624	0.01886
180754_at	C31H1.5	-2.55767	0.02772	0.05037	0.02214		192194_s_at	asm-3	-3.45559	0.02362	0.09911	0.03389		177389_at	F58E6.8	-4.49897	0.01991	0.12377	0.04334		184426_at	srsx-9	-2.34949	0.03878	0.04198	0.01879		172418_x_at	F47B3.4	-2.22082	0.02537	0.04289	0.01959		183682_at	F37C4.8	-2.69048	0.00645	0.05117	0.01964
186295_at	F36H12.3	-2.51545	0.00645	0.05836	0.0245		173783_at	Aminopeptidase	-3.4508	0.01735	0.63478	0.18669		187346_at	C16C10.3	-4.48167	0.00136	0.08487	0.02206		178845_at	F43G9.8	-2.34458	0.00343	0.04642	0.02023		190528_at	F10F2.5	-2.19548	0.01096	0.04303	0.01988		189617_at	glr-3	-2.67782	0.03492	0.04883	0.01929
178761_at	T02E1.6	-2.50171	0.02714	0.04873	0.02107		177389_at	F58E6.8	-3.44852	0.02269	0.11141	0.04599		193997_at	clec-12	-4.40781	0.00519	0.15071	0.03842		191949_at	C40A11.5	-2.34323	0.01499	0.04223	0.01882		177905_at	177905_at	-2.15295	0.02562	0.04974	0.02371		179647_s_at	W07G1.7	-2.66683	0.00913	0.04921	0.01841
180713_at	srbc-12	-2.49202	0.04828	0.04814	0.02042		187323_at	F13D12.6	-3.40485	0.02555	3.3807	0.7979		178273_at	F01D5.2	-4.30922	0.01947	0.1016	0.02602		176928_at	176928_at	-2.31913	0.0236	0.05298	0.0232		178516_at	C17H1.13	-2.14839	0.02637	0.04205	0.02091		180379_s_at	C17F4.7	-2.66225	0.0433	5.83463	1.84743
189870_at	Y49G5A.1	-2.48112	0.00789	0.04943	0.02063		179984_at	cpx-2	-3.34158	0.01315	0.06601	0.02348		173783_at	Aminopeptidase	-4.29048	0.00361	0.65732	0.14848		186103_at	Y73C8C.8	-2.29682	0.03347	0.04148	0.0195		184492_s_at	B0379.2	-2.11999	0.01596	0.04237	0.0207		187101_at	Y116F11B.8	-2.64657	0.03237	0.04604	0.01891
176391_at	176391_at	-2.46634	0.02544	0.04753	0.02021		172830_x_at	172830_x_at	-3.27637	0.04363	0.05616	0.02134		192076_at	aqp-8	-4.24267	0.00608	0.1613	0.05064		185232_at	F48A11.2	-2.26051	0.04699	0.04474	0.02104		183503_at	R05A10.5	-2.11638	0.04388	0.07485	0.03486		185079_s_at	Y38H6C.19	-2.6423	0.0215	0.21592	0.0838
185718_at	C14C6.13	-2.45293	0.02025	0.04983	0.02108		189109_s_at	C34B2.3	-3.25648	0.04192	0.07302	0.02552		185399_at	Y75B8A.28	-4.12734	0.0127	0.10265	0.02913		189159_at	F56D5.9	-2.22506	0.01376	0.04309	0.01988		177500_at	C04G2.5	-2.1117	0.01356	0.04034	0.01963		178975_at	F41D3.8	-2.6401	0.04116	0.0448	0.01875
192943_at	ZK1251.3	-2.42956	0.00812	0.04923	0.02083		176079_at	Y41D4B.18	-3.20677	0.00537	0.10411	0.03425		192194_s_at	asm-3	-4.06489	0.00849	0.09578	0.02971		186555_at	srz-53	-2.19376	0.00434	0.07247	0.03356		180248_s_at	C34C12.1	-2.10244	0.03634	0.05662	0.02561		190822_s_at	R07B1.3	-2.62143	0.00801	0.25267	0.10396
186103_at	Y73C8C.8	-2.41823	0.00555	0.04896	0.02108		193508_at	nhr-82	-3.2014	0.00118	0.06998	0.02246		186848_at	T24E12.10	-3.93097	0.00264	0.0791	0.02215		186268_s_at	B0513.6	-2.17921	0.04203	0.04049	0.0203		181033_at	F36D4.6	-2.09032	0.00933	0.04152	0.02026		178278_at	T15D6.7	-2.61318	0.01509	0.04971	0.01968
182753_at	Y43D4A.6	-2.40817	0.02432	0.05048	0.02151		180286_at	W03D8.11	-3.19524	0.022	0.06074	0.02254		188460_s_at	daz-1	-3.83287	0.00022	0.09223	0.03419		175879_at	Y67D8A.1	-2.14913	0.01242	0.04638	0.02172		188937_at	Y39A3B.2	-2.06444	0.03203	0.03927	0.01952		192024_s_at	str-154	-2.58718	0.02411	0.06174	0.02484
176081_at	Y41D4B.6	-2.39657	0.04682	0.04811	0.02067		182106_at	C34H4.1	-3.19382	0.02092	0.14043	0.06124		192838_s_at	daf-36	-3.80067	0.04351	0.08394	0.0282		173132_s_at	T06A1.1	-2.14246	0.0345	0.05038	0.02524		183037_at	reps-1	-2.06259	0.03562	0.03988	0.02048		172420_x_at	C24A3.8	-2.58414	0.01189	0.04699	0.01895
191316_at	srj-57	-2.39339	0.04702	0.0474	0.02131		183526_at	C14C6.5	-3.16401	0.02247	1.92195	0.50101		183115_at	C34H4.2	-3.79304	0.00113	0.3895	0.11941		191376_at	C24A8.1	-2.13507	0.03922	0.03952	0.01908		184613_at	F07G11.3	-2.03901	0.02138	0.03739	0.01964		179829_at	Y51A2B.5	-2.57782	0.0122	0.04755	0.01909
181517_at	R07H5.10	-2.39055	0.01105	0.05337	0.02309		189392_s_at	F28B4.3	-3.1321	0.00254	3.88151	1.10329		177846_at	E04D5.4	-3.67799	0.00593	0.16762	0.04928		184094_at	srx-36	-2.13286	0.00912	0.04088	0.01979		191365_at	srj-44	-1.98395	0.03088	0.0395	0.02003		179220_s_at	F53H4.2	-2.57611	0.01144	0.04836	0.01906
171811_s_at	K01D12.15	-2.37715	0.00471	0.04572	0.02031		179034_s_at	M03B6.3	-3.05841	0.04863	0.19476	0.09237		187323_at	F13D12.6	-3.5977	0.01552	3.40502	0.77152		192996_s_at	F46A8.3	-2.12912	0.02446	0.04241	0.01958		187107_s_at	Y106G6H.9	-1.97425	0.03356	0.04	0.02065		179890_at	F59H6.2	-2.56558	0.03027	0.04443	0.01823
185215_at	Y46G5A.28	-2.35003	0.03941	0.04767	0.0225		182257_at	lam-3	-3.01317	0.04498	0.09688	0.05647		182360_at	C06A12.5	-3.51086	0.0036	0.38196	0.13207		188750_at	srg-16	-2.12625	0.03335	0.0396	0.0194		183234_s_at	ZC449.2	-1.87429	0.04056	0.04387	0.02638		177231_at	Y73B6BL.14	-2.5223	0.03033	0.05154	0.02141
190255_s_at	nhr-257	-2.34373	0.02484	0.04547	0.02155		173030_at	BE10.2	-2.96515	0.03256	0.06581	0.02569		177544_at	F58E6.7	-3.4825	0.02887	0.37239	0.13434		184542_at	Y57G7A.5	-2.10177	0.03639	0.03781	0.01888		172623_at	Y105C5A.10	-1.86571	0.04457	0.03378	0.01946		185067_at	C54F6.12	-2.5115	0.02174	0.33196	0.11879
178137_at	C54C6.4	-2.33044	0.03029	0.04196	0.01931		188967_at	188967_at	-2.96122	0.00623	0.07904	0.02729		178491_at	178491_at	-3.42973	0.00172	0.18037	0.05189		187710_at	C17E7.13	-2.09978	0.0377	0.06723	0.0313		182851_s_at	C36C9.4	-1.8466	0.04668	0.03732	0.02112		173572_s_at	T05H10.3	-2.48852	0.00206	0.11311	0.06251
181898_at	F40G9.9	-2.32275	0.01559	0.0471	0.02157		185431_at	B0511.11	-2.95752	0.03837	0.05991	0.02276		186799_at	Y105C5B.15	-3.4249	0.00054	0.48758	0.13992		187966_at	dynein	-2.06647	0.03935	0.03921	0.01988		180192_at	C49G7.5	-1.8027	0.02102	0.66467	0.37392		190528_at	F10F2.5	-2.47419	0.00707	0.04635	0.01913
178780_at	C54C8.3	-2.30734	0.00936	0.04609	0.02066		180082_at	fbxa-131	-2.95743	3e-05	0.06477	0.02233		189534_at	Carboxylesterases	-3.39981	0.04192	0.30143	0.10278		185339_at	F15E11.5	-2.04875	0.0373	0.03911	0.01931		173144_at	clec-85	-1.79952	0.00612	1.1413	0.61295		186409_at	F36F12.6	-2.46271	0.0435	0.04607	0.01936
178509_at	F22B8.4	-2.30684	0.04929	0.04521	0.02165		190450_s_at	F09C8.1	-2.93153	0.02414	0.31654	0.10817		177325_at	R57.2	-3.37398	0.02677	0.91164	0.30195		179238_at	C46C2.3	-2.04499	0.02568	0.0462	0.02349		178210_at	Y69H2.9	-1.78755	0.01042	0.18999	0.11103		177709_at	F57C7.4	-2.45538	0.01995	0.04877	0.02091
178907_at	srg-37	-2.29683	0.02178	0.05163	0.02263		183850_at	Y48E1B.8	-2.91665	0.00135	0.0778	0.02806		184411_at	C12D12.1	-3.30644	0.0027	0.31855	0.10168		174563_at	174563_at	-2.03254	0.014	0.19641	0.09778		177249_at	fbxa-118	-1.75833	0.04309	0.03193	0.01916		176365_at	fbxa-36	-2.45252	0.02435	0.05485	0.02184
191249_at	str-220	-2.28263	0.04359	0.0434	0.02029		187996_s_at	lipase	-2.89716	0.0333	1.80523	0.55889		182990_at	F48C1.4	-3.29557	0.00413	0.07615	0.024		177721_s_at	R09A8.1	-2.02329	0.02988	0.03758	0.01937		177390_at	ZC53.4	-1.68787	0.04919	0.03431	0.02029		183905_at	Y51A2A.1	-2.44769	0.0321	0.04828	0.02012
189068_at	sru-3	-2.26867	0.01531	0.05012	0.02272		181492_at	C39B5.5	-2.85556	0.03616	0.05405	0.02114		192528_at	C35A5.3	-3.21794	0.01218	0.6808	0.21402		172768_x_at	cyp-33C5	-2.01842	0.00093	0.48677	0.24471		192467_at	T01H10.1	-1.64118	0.04238	0.07153	0.04308		174274_at	ced-3	-2.42537	0.03588	0.04486	0.02034
177387_at	M153.2	-2.23889	0.0327	0.04772	0.02181		173142_at	H02I12.1	-2.84344	0.00302	0.05906	0.02223		184352_at	C17H12.6	-3.21509	0.0182	0.06701	0.02881		178842_at	srw-16	-2.01723	0.03064	0.04266	0.02143		181401_at	C54E10.3	-1.59724	0.00543	0.10012	0.06164		185800_at	F55A12.6	-2.4232	0.02846	0.04574	0.01896
187811_at	nhr-2	-2.2249	0.04442	0.04543	0.02125		190032_s_at	nas-37	-2.81677	0.03521	0.13039	0.05885		181517_at	R07H5.10	-3.20696	0.00057	0.06615	0.02282		183093_at	srsx-22	-1.96661	0.04827	0.03728	0.02033		183870_at	C01G10.5	-1.57486	0.04834	0.47558	0.28885		186654_at	F35F10.10	-2.38617	0.01948	0.04202	0.01964
190376_at	190376_at	-2.20255	0.01437	0.04493	0.02118		178538_at	F58B4.4	-2.77742	0.0475	0.05022	0.02132		174564_at	174564_at	-3.20585	0.00139	0.28029	0.09817		172281_at	F31A9.2	-1.92369	0.02147	0.03767	0.01998		175198_at	Y37E11B.1	-1.53226	0.02371	0.09363	0.06005		182321_at	srab-11	-2.38087	0.04291	0.05258	0.0234
189260_at	srh-100	-2.19825	0.02592	0.04493	0.02119		181156_at	spp-4	-2.76112	0.01422	0.47378	0.19505		183526_at	C14C6.5	-3.14438	0.00917	1.92721	0.49697		186620_s_at	fbxb-28	-1.91727	0.02735	0.03648	0.01931		175218_at	175218_at	-1.50069	0.00708	0.69141	0.46067		174563_at	174563_at	-2.37445	0.03129	0.23818	0.09855
191380_at	str-140	-2.19513	0.02419	0.04232	0.02005		184411_at	C12D12.1	-2.75422	0.00392	0.32745	0.13296		190188_s_at	fbf-1	-3.13166	0.01199	0.12238	0.05026		179546_at	srbc-79	-1.82288	0.00632	0.03349	0.01846		183639_at	F13A7.11	-1.49767	0.00218	0.48736	0.32497		172230_at	F48F5.3	-2.37109	0.00602	0.04734	0.02022
173142_at	H02I12.1	-2.16232	0.01054	0.05067	0.02411		184295_at	Y37H2A.11	-2.68505	0.04841	0.3252	0.15327		187996_s_at	lipase	-3.12602	0.01942	1.82992	0.53048		188962_at	ugt-8	-1.73937	0.03953	0.62922	0.36599		186975_at	T05G5.7	-1.43677	0.04354	0.15604	0.10903		182382_at	C26H9A.2	-2.3513	0.00448	0.05151	0.02187
181869_at	C34B2.4	-2.16217	0.04236	0.04106	0.02013		175356_s_at	F56A11.6	-2.66182	0.03123	0.05915	0.0221		186012_s_at	F57H12.6	-3.06492	0.03366	0.09676	0.04095		189402_s_at	pmp-5	-1.64862	0.01593	5.56074	3.24087		171783_x_at	ubc-1	-1.41113	0.02056	0.26718	0.1892		175709_at	nob-1	-2.34992	0.04121	0.04218	0.01894
191448_at	srd-15	-2.15067	0.04722	0.04249	0.02107		176081_at	Y41D4B.6	-2.62387	0.03244	0.05322	0.02136		182051_s_at	clec-2	-3.06385	0.00943	1.529	0.49601		187255_at	elo-3	-1.63785	0.02906	0.25913	0.1562		185288_at	fbxa-3	-1.35622	0.03276	0.32556	0.23575		185766_at	srbc-31	-2.33894	0.04334	0.04201	0.01856
179829_at	Y51A2B.5	-2.1342	0.04786	0.0406	0.02022		173072_at	173072_at	-2.61959	0.0254	0.05051	0.02144		186093_at	Y25C1A.1	-3.02769	0.03044	0.05824	0.02353		192543_at	nhr-230	-1.62101	0.0398	0.09729	0.05682		193792_s_at	rop-1	-1.34567	0.04571	4.24606	3.01755		186103_at	Y73C8C.8	-2.33591	0.00663	0.04191	0.01915
189168_at	srg-9	-2.13027	0.03235	0.05152	0.02449		184313_s_at	K11H12.4	-2.61958	0.01026	0.35167	0.15106		193508_at	nhr-82	-3.02626	0.01673	0.06218	0.02308		179777_at	T08B6.2	-1.62013	0.01294	0.1462	0.08874		182746_at	B0554.5	-1.34127	0.0329	0.64002	0.47093		180192_at	C49G7.5	-2.33036	0.03498	0.65515	0.25012
183994_at	math-48	-2.11053	0.01244	0.04327	0.02063		193797_at	clec-42	-2.61912	0.02093	0.7865	0.27895		178861_at	K02D3.2	-3.01579	0.01286	0.24883	0.0872		186061_at	nac-2	-1.60911	0.02279	1.55653	0.95814		177681_s_at	ZK896.5	-1.32514	0.00413	0.54554	0.40396		189142_at	cyp-29A4	-2.32739	0.00766	0.04377	0.01884
179209_at	Y6E2A.8	-2.11018	0.02405	0.04322	0.02069		184035_at	M02F4.7	-2.61571	0.00032	3.10065	1.15859		194054_s_at	F08A8.3	-2.98645	0.02351	0.29355	0.12312		173012_at	W07E11.1	-1.60297	0.00298	0.3708	0.23305		180342_at	F35E12.6	-1.32443	0.02733	1.16897	0.8678		189482_s_at	col-175	-2.32324	0.04706	0.04764	0.02576
190321_at	C46E10.8	-2.09676	0.02932	0.03978	0.01942		183143_at	srg-67	-2.61448	0.04818	0.05754	0.02517		182257_at	lam-3	-2.96999	0.02398	0.10962	0.05825		173423_at	unc-43	-1.59141	0.01263	0.06719	0.04148		173296_at	173296_at	-1.31495	0.00235	1.11431	0.84145		189126_s_at	srh-2	-2.30035	0.01326	0.44346	0.19814
189159_at	F56D5.9	-2.09078	0.01484	0.04388	0.0213		180207_at	K10C9.4	-2.57334	0.0342	0.054	0.02205		191887_s_at	cpr-5	-2.96262	0.00737	4.60095	1.27283		174431_s_at	C31E10.8	-1.56163	0.026	0.47899	0.29841		189703_at	T04H1.2	-1.31201	0.04711	0.49376	0.38182		191030_at	srh-88	-2.27651	0.03534	0.04007	0.019
174112_at	cogc-2	-2.08089	0.01725	0.04885	0.02281		174234_at	Y32B12C.1	-2.57003	0.03814	0.05692	0.0229		176186_at	176186_at	-2.95646	0.03593	0.05313	0.02142		193670_at	nhr-52	-1.52937	0.01771	0.09756	0.06153		172986_s_at	ZC247.1	-1.30698	7e-05	3.65806	2.77839		183202_at	srbc-18	-2.27337	0.0428	0.05409	0.02429
172477_x_at	K01D12.7	-2.07273	0.04639	0.03969	0.01974		180150_at	F54E2.1	-2.56297	0.00269	0.94036	0.38678		176472_s_at	Y54F10AM.11	-2.94452	0.00763	0.05573	0.02121		171857_x_at	degenerin	-1.49499	0.03736	0.14256	0.09804		189734_at	cpi-1	-1.30126	0.03484	0.99293	0.77542		187925_at	lipase	-2.24374	0.00752	2.76218	1.14542
187924_s_at	sss-1	-2.06292	0.03291	0.04296	0.02175		189023_at	phospholipase	-2.56205	0.04887	0.23335	0.10299		193193_at	C37E2.3	-2.94294	0.02525	0.05695	0.02159		192008_s_at	T19D12.9	-1.47208	0.00071	0.327	0.22462		181844_at	Y45F3A.4	-1.29724	0.03515	0.13576	0.10569		178756_at	T01G5.6	-2.23311	0.03975	0.0425	0.0193
184936_at	K04F1.13	-2.05985	0.01959	0.04754	0.0234		185175_at	Y53F4B.17	-2.56072	0.01883	0.0562	0.0228		189463_at	col-84	-2.93857	0.00509	0.09715	0.03526		187722_at	tdc-1	-1.45357	0.00543	0.38983	0.26786		193104_at	nlp-2	-1.29518	2e-05	0.55909	0.43387		172470_x_at	172470_x_at	-2.22758	0.04587	0.04362	0.01948
182734_at	srw-132	-2.0498	0.04254	0.04095	0.02106		185444_at	T07C12.10	-2.55518	0.00274	0.05285	0.02169		184863_s_at	dod-24	-2.90274	0.03136	7.08004	1.88748		172769_x_at	cyp-33C4	-1.45239	0.00373	0.9656	0.6646		190184_at	nhx-9	-1.29146	0.02721	0.6062	0.47332		182230_at	srg-14	-2.22724	0.00643	0.04893	0.02182
183858_at	ZK355.1	-2.02234	0.04426	0.04018	0.02109		185425_at	clec-4	-2.52964	3.85381e-07	1.37796	0.54265		189127_at	Y69H2.2	-2.88494	0.01444	0.06025	0.02266		175027_at	F14D12.1	-1.42027	0.02301	0.46491	0.33307		181791_at	T06A1.5	-1.28954	0.03437	0.55695	0.42942		177333_at	M70.2	-2.21144	0.02685	0.04056	0.01893
183477_at	Y39B6A.18	-2.01135	0.0429	0.04136	0.02188		182088_s_at	F57F4.4	-2.5053	0.02305	6.29554	1.84071		189023_at	phospholipase	-2.87937	0.03271	0.22215	0.08709		193713_s_at	tbh-1	-1.41926	0.04101	0.14442	0.10065		174339_at	174339_at	-1.28293	4.20648e-07	1.06152	0.82654		183376_at	Y39B6A.28	-2.19741	0.01767	1.49281	0.6229
174110_at	F34D6.1	-1.97113	0.0347	0.03771	0.01985		182212_at	C31E10.4	-2.50084	0.03557	0.07463	0.02971		181245_at	C17F4.1	-2.86793	0.00844	0.05602	0.02139		174281_at	Y77E11A.14	-1.40627	0.01481	1.65842	1.16205		183248_at	R05A10.4	-1.27638	0.0011	1.66499	1.31199		176318_s_at	str-257	-2.18887	0.00062	0.04084	0.01897
183558_at	bath-24	-1.91425	0.0447	0.10322	0.05398		181402_at	math-30	-2.482	0.0023	0.05414	0.02235		179919_at	B0286.6	-2.83415	0.00195	0.06074	0.02213		172849_x_at	172849_x_at	-1.4041	0.02474	0.6914	0.48535		178069_s_at	ZC247.1	-1.27003	0.00048	4.21764	3.29221		177467_at	ZC53.1	-2.15922	0.02516	0.03954	0.01899
183393_at	Y39B6A.22	-1.91374	0.01001	0.04168	0.02193		179900_s_at	C44B7.5	-2.47853	0.04414	0.05314	0.02291		176946_at	Y48G1C.5	-2.82464	0.0314	0.05482	0.02199		176744_s_at	ztf-1	-1.39633	0.00875	0.18638	0.13279		179428_at	Y6E2A.5	-1.25216	0.04502	0.22408	0.1779		186555_at	srz-53	-2.15137	0.00476	0.07167	0.03231
189181_s_at	189181_s_at	-1.87896	0.0259	0.09247	0.05223		180404_at	C09H10.7	-2.47625	0.03693	0.05202	0.02296		191376_at	C24A8.1	-2.80467	0.03805	0.04875	0.02106		184652_at	grsp-3	-1.39003	0.02016	0.59737	0.42389		173954_at	plc-1	-1.24596	0.02437	0.98628	0.79943		184157_at	K09H9.7	-2.13379	0.03769	0.05572	0.02426
181839_at	ZC487.3	-1.86319	0.02669	0.03929	0.02132		176278_at	Y69A2AR.24	-2.46911	0.03618	0.0474	0.02147		183187_at	dod-17	-2.80459	0.01249	2.48308	0.83226		191335_at	C39B10.1	-1.38983	0.0007	0.75007	0.53477		188674_at	Peroxidase	-1.24545	0.0114	0.38435	0.3101		180268_at	C31G12.1	-2.12341	0.01475	0.04144	0.01966
179812_at	sdz-23	-1.84392	0.03896	0.07971	0.04248		184141_at	T09E11.5	-2.4538	0.04426	0.0534	0.02193		185924_at	T20D4.19	-2.78623	0.02587	0.05358	0.02185		191465_at	nhr-230	-1.38883	0.01786	0.28929	0.21059		174821_at	174821_at	-1.24339	0.00846	0.43529	0.35148		189658_at	spe-12	-2.10502	0.02233	0.03736	0.01865
176401_s_at	Y57E12B.4	-1.83805	0.01806	0.03633	0.02038		178436_at	F28G4.5	-2.45117	0.0247	0.05068	0.02108		176050_at	nhr-287	-2.76869	0.023	0.0558	0.02233		177179_at	sos-1	-1.38662	0.04508	0.09779	0.07014		182836_at	C29G2.6	-1.23504	0.00781	2.73881	2.21409		187148_at	187148_at	-2.10335	0.04478	0.04321	0.02117
172311_x_at	F39E9.6	-1.83497	0.02487	0.03599	0.02035		184873_at	F46F5.14	-2.4424	0.03661	0.04796	0.02111		178780_at	C54C8.3	-2.74898	0.00078	0.05564	0.021		175614_at	mec-2	-1.36399	0.00024	0.35484	0.25832		192777_at	nhr-18	-1.23066	0.04712	1.04744	0.83697		191380_at	str-140	-2.07347	0.03091	0.0363	0.0183
184372_at	H18N23.2	-1.70208	0.03386	0.08987	0.05215		191362_at	srh-213	-2.4422	0.01776	0.04879	0.02113		175935_at	fbxa-16	-2.74565	0.03104	0.05222	0.02203		177839_s_at	Y69H2.3	-1.36004	0.00954	2.12744	1.54483		187936_s_at	dig-1	-1.22969	0.0004	1.72415	1.39637		181033_at	F36D4.6	-2.07318	0.00379	0.03839	0.019
185423_at	pqe-1	-1.62872	0.00921	0.1561	0.09695		178373_at	T15D6.1	-2.42157	0.0087	0.04885	0.02056		174423_at	174423_at	-2.74433	0.03023	0.05137	0.02214		189868_s_at	cho-1	-1.35732	0.00211	0.72674	0.53726		184500_s_at	C23H5.8	-1.22875	0.00204	5.98141	4.84147		182750_at	srbc-17	-2.07044	0.03865	0.0589	0.02469
191697_at	srh-246	-1.60901	0.02307	0.08041	0.04987		190321_at	C46E10.8	-2.41757	0.0479	0.04695	0.02076		185601_s_at	185601_s_at	-2.7408	0.02006	0.27951	0.10193		191782_s_at	ncx-4	-1.33858	0.01595	1.36614	1.01458		174345_at	ttn-1	-1.22677	0.01945	2.34544	1.89638		184613_at	F07G11.3	-2.05357	0.02299	0.03709	0.01845
187255_at	elo-3	-1.6064	0.02136	0.25287	0.15534		185835_at	K08B12.1	-2.41539	0.00394	0.54668	0.2395		186571_at	Y106G6H.13	-2.73043	0.02203	0.07956	0.03053		190620_s_at	alh-5	-1.33821	0.0311	2.84312	2.12853		185073_at	K07C11.3	-1.22493	0.04567	0.88133	0.72322		193786_at	193786_at	-2.04939	0.00204	0.04406	0.02249
182783_at	C49A9.3	-1.57839	0.00016	0.48461	0.31807		188350_at	col-149	-2.4113	0.0416	1.26868	0.52491		184208_at	Y17G7B.14	-2.7256	0.04148	0.20709	0.09291		173021_s_at	H06I04.1	-1.32957	0.01248	0.45945	0.34791		175245_at	fmo-4	-1.22197	0.03966	0.53164	0.43524		177249_at	fbxa-118	-1.99813	0.00098	0.03633	0.01831
189599_at	W10G11.16	-1.55454	0.01881	0.18879	0.12064		185708_s_at	F56A4.10	-2.40413	0.03948	0.15205	0.07735		176743_s_at	clec-67	-2.71589	0.00014	1.38247	0.51985		186318_s_at	F55G1.12	-1.32685	0.04169	0.33379	0.25071		189927_at	E04F6.4	-1.22149	0.04108	0.39991	0.32729		179721_at	fbxb-71	-1.97826	0.00652	0.03875	0.01977
177420_s_at	K09E4.2	-1.471	0.04382	0.24018	0.15772		188921_at	dehydrogenase	-2.38411	0.02917	0.74319	0.32857		174112_at	cogc-2	-2.68898	0.00467	0.05894	0.02322		193607_at	oxi-1	-1.32249	0.03477	0.57426	0.43239		180431_at	F40G12.6	-1.22015	0.04177	0.29523	0.2451		182189_at	fbxb-49	-1.94685	0.04701	0.03569	0.01865
182335_at	F17A2.13	-1.46769	0.04358	0.11648	0.0782		183527_s_at	C14C6.5	-2.37908	0.04352	3.27429	0.96096		180403_at	M03E7.3	-2.67056	0.01811	0.05184	0.02141		189374_s_at	F45H7.6	-1.31553	0.04493	0.70674	0.53952		194060_s_at	T01D3.6	-1.21996	0.02948	1.09852	0.88164		182873_at	W03B1.1	-1.93247	0.03471	0.03364	0.01843
181162_s_at	T03F1.1	-1.44283	0.04	0.91902	0.65119		190255_s_at	nhr-257	-2.3773	0.02151	0.04905	0.02333		191431_at	gst-26	-2.65648	0.03308	0.97602	0.35244		186095_at	sre-3	-1.31507	0.04537	0.12799	0.09694		171862_s_at	R08E3.1	-1.21829	0.04805	0.7373	0.59943		185825_s_at	T15B7.15	-1.90009	0.02795	0.03951	0.02058
194081_at	duo-1	-1.4191	0.03677	0.23787	0.16466		185718_at	C14C6.13	-2.37651	0.03603	0.04987	0.02257		181810_at	C56E6.4	-2.65645	0.02011	0.05503	0.0216		171750_x_at	M01F1.7	-1.29476	0.02234	1.90288	1.47988		173090_s_at	clec-65	-1.21631	0.02983	2.15859	1.76687		172768_x_at	cyp-33C5	-1.88282	0.00408	0.48816	0.25585
187757_s_at	F56B3.2	-1.40769	0.04645	0.42707	0.30794		180848_at	C09D4.6	-2.37223	0.02598	0.05133	0.02342		186712_s_at	C17B7.8	-2.65213	0.02423	0.05058	0.02197		188660_s_at	peptidase	-1.29442	0.03706	6.67165	5.20079		182486_at	E04F6.8	-1.21466	0.00198	1.25103	1.03142		174431_s_at	C31E10.8	-1.86468	0.00055	0.58526	0.30973
175444_at	C42C1.7	-1.39383	0.00264	0.3684	0.27345		181565_at	clec-67	-2.36687	0.01438	1.60112	0.67073		188717_at	hil-4	-2.64402	0.02534	0.17796	0.07714		174596_at	Y42H9AR.4	-1.29041	0.01997	0.96974	0.73967		190264_s_at	cadherin	-1.21388	0.01663	0.75307	0.62719		180619_at	180619_at	-1.82125	0.02051	0.0634	0.0368
171992_x_at	Y38E10A.6	-1.37702	0.03714	0.17529	0.12733		184806_at	F46F5.10	-2.36528	0.04549	0.04766	0.02249		180213_at	fbxb-107	-2.64324	0.03569	0.05378	0.02257		175736_at	gsa-1	-1.28905	0.03034	2.38814	1.83259		173186_s_at	Y38F1A.2	-1.21244	0.03263	0.45079	0.37255		172252_x_at	H25K10.4	-1.81971	0.01723	0.15994	0.08685
179133_at	T05F1.1	-1.37386	0.0402	3.05099	2.26304		185601_s_at	185601_s_at	-2.36005	0.04331	0.2826	0.13194		192808_at	K06A4.5	-2.63905	0.02052	0.19655	0.07768		173013_at	Y51F10.4	-1.28736	0.03645	0.29528	0.23243		173718_s_at	B0457.2	-1.20059	0.02662	1.2907	1.07323		179873_at	T20H9.6	-1.81619	0.04017	0.03583	0.01962
187380_at	odd-1	-1.36551	0.02325	0.07953	0.05867		174533_at	T09E8.1	-2.35589	0.0389	0.04618	0.0225		181872_at	sel-7	-2.61816	0.01	0.05177	0.0213		183753_at	T26A8.2	-1.28648	0.00983	0.24209	0.1881		186605_s_at	Y17G7B.10	1.20102	0.01816	1.24899	1.50996		191401_at	sri-40	-1.75935	0.03269	0.09778	0.05444
192677_at	F08F8.2	-1.35266	0.04995	0.73661	0.55431		176042_s_at	nhr-146	-2.34084	0.03825	0.05022	0.02227		189081_at	aminoacylase-1	-2.6144	0.00715	0.05339	0.02161		171891_at	171891_at	-1.27759	0.01653	2.59148	2.03178		182131_s_at	F29D11.2	1.21052	0.01245	0.45583	0.54409		189402_s_at	pmp-5	-1.74791	0.00493	5.81073	3.19121
173628_at	dcap-1	-1.32464	0.03496	0.73518	0.56339		193997_at	clec-12	-2.33689	0.04617	0.13783	0.06566		179514_at	T16G1.3	-2.61438	0.03437	0.05103	0.02177		187234_s_at	Y110A2AL.9	-1.27564	0.02944	2.06539	1.59844		185643_s_at	tnt-2	1.21303	0.00015	4.97031	6.04846		186141_at	Y38H6C.21	-1.74531	0.03352	0.48639	0.26774
178019_s_at	M04B2.4	-1.32258	7e-05	0.56338	0.42401		189408_s_at	chemoreceptor	-2.32414	0.03538	0.0693	0.03083		183319_at	183319_at	-2.61289	0.02207	0.06725	0.02707		173853_at	dop-1	-1.27464	0.01601	0.41024	0.32101		188278_s_at	tni-3	1.21444	0.00166	3.02633	3.6699		186831_s_at	F19B2.7	-1.73324	0.00843	0.16813	0.09801
191252_s_at	guanosine-diphosphatase	-1.31808	0.00245	0.59484	0.45559		191705_at	str-138	-2.32268	0.03029	0.05038	0.02389		172117_x_at	172117_x_at	-2.61156	0.04138	0.04598	0.01991		191109_at	Y39A3B.5	-1.27347	0.03606	0.60062	0.47125		190121_s_at	T25B6.2	1.21812	0.0424	1.03704	1.24328		172281_at	F31A9.2	-1.69559	0.02634	0.03307	0.01945
192762_at	C11H1.3	-1.31579	0.03895	0.49218	0.38204		191418_at	UDP-glucuronosyltransferase	-2.31251	0.04004	0.27622	0.14201		184461_s_at	184461_s_at	-2.61032	0.00991	0.05759	0.02334		192520_s_at	F36H2.5	-1.2733	0.04728	0.56341	0.43505		185070_s_at	pqn-22	1.22405	0.00041	1.23293	1.50696		172469_x_at	nspb-10	-1.68186	0.00689	0.34945	0.22817
175685_s_at	vha-11	-1.30667	0.00867	8.99946	6.84704		174564_at	174564_at	-2.30987	0.03119	0.2836	0.13222		193797_at	clec-42	-2.60814	0.01023	0.7838	0.28663		173658_at	esterase	-1.2708	0.04769	0.91814	0.725		191284_at	asah-1	1.23175	0.02226	3.22528	3.917		183981_at	H37A05.2	-1.67065	0.02091	0.19414	0.11991
175443_at	nfm-1	-1.30084	0.00811	0.38663	0.29738		174112_at	cogc-2	-2.28022	0.01566	0.05902	0.02556		189392_s_at	F28B4.3	-2.60438	0.00773	3.75609	1.32125		192000_s_at	lag-1	-1.27048	2e-05	0.44884	0.34942		189491_at	amidotransferase	1.24424	0.01928	0.24937	0.3099		184652_at	grsp-3	-1.66648	0.00237	0.68386	0.41985
189473_at	abt-4	-1.29788	0.01684	0.41934	0.32669		178936_at	F21G4.3	-2.2787	0.04301	0.04635	0.02131		185708_s_at	F56A4.10	-2.60111	0.03087	0.15382	0.06902		189688_at	phosphodiesterase	-1.27029	0.04343	7.43481	5.97216		173214_s_at	W10C8.5	1.24448	0.04875	2.45192	3.03812		184731_at	srw-94	-1.66583	0.04427	0.07172	0.04081
180040_s_at	C18B2.5	-1.28586	0.006	3.9005	3.02541		176984_s_at	176984_s_at	-2.25555	0.02294	0.04732	0.02163		178070_at	C14B1.2	-2.58372	0.04368	0.12914	0.04662		173551_at	F32B5.7	-1.27016	0.01961	1.02597	0.79842		182742_at	emb-4	1.24593	0.02236	0.30385	0.3791		183870_at	C01G10.5	-1.65034	0.03378	0.49023	0.2822
171732_x_at	lin-9	-1.2829	0.04552	0.83881	0.65552		182970_at	F55G11.4	-2.24947	0.04296	1.24539	0.48202		188921_at	dehydrogenase	-2.56477	0.02392	0.71391	0.2933		192110_at	Y75B8A.5	-1.27012	0.02721	0.67697	0.52585		178785_s_at	F32A11.1	1.27127	0.03241	0.58686	0.73458		189208_at	GARS/AIRS/GART	-1.64537	0.0173	0.76838	0.45475
171891_at	171891_at	-1.27815	0.03888	2.55186	2.01095		180906_s_at	Y38H6C.1	-2.24184	0.0251	6.57056	2.30958		181156_at	spp-4	-2.56306	0.0168	0.48881	0.21169		173067_at	173067_at	-1.26608	0.01594	0.34888	0.27222		180302_at	K02E11.6	1.28614	0.00461	1.80297	2.28864		188309_s_at	nph-1	-1.63218	0.00469	0.14747	0.09373
192072_s_at	D2030.1	-1.27641	0.02486	0.62737	0.49859		185289_at	C24D10.5	-2.2418	0.0117	0.05664	0.02514		185833_at	srr-9	-2.5521	0.04717	0.05529	0.02154		173590_at	F10E7.8	-1.26481	0.039	3.03451	2.35861		171730_x_at	vap-1	1.29585	0.00188	2.57428	3.34666		171923_x_at	Y38F1A.6	-1.63098	0.02675	0.49433	0.29913
173122_s_at	T04B8.5	-1.27075	0.00169	1.31759	1.03907		176743_s_at	clec-67	-2.23657	0.02178	1.40874	0.62765		172528_x_at	R01B10.2	-2.53249	0.04202	0.06176	0.02575		184168_at	R02F2.8	-1.26322	0.00607	1.47733	1.15367		193999_at	ain-1	1.3152	0.04918	0.23968	0.31164		172293_x_at	Y26D4A.5	-1.61265	0.02698	0.10765	0.07092
175587_at	D1005.1	-1.27054	0.04696	1.35485	1.07662		192646_at	H13N06.2	-2.20891	0.03015	0.05765	0.02738		187559_at	D1044.5	-2.52477	0.03735	0.05595	0.02291		183840_at	flt-1	-1.26272	0.01374	0.40502	0.31754		193954_at	ggr-1	1.32639	0.03936	0.19254	0.25014		173012_at	W07E11.1	-1.6042	0.00588	0.36885	0.23034
178018_at	T23D8.7	-1.2653	0.03435	0.27239	0.21452		191753_at	F54F11.2	-2.19943	0.01079	1.82497	0.85008		180725_at	T08A9.6	-2.52431	0.008	0.04877	0.02055		174665_at	syd-1	-1.26227	0.02738	1.34854	1.06858		190644_s_at	C46H3.2	1.34329	0.01609	0.19648	0.26332		179214_at	F54B8.4	-1.58219	0.03042	2.14357	1.27152
177139_s_at	vha-11	-1.25711	0.02685	3.8407	3.06327		186551_at	Y116A8C.33	-2.1956	0.00355	0.04801	0.02251		188350_at	col-149	-2.52286	0.03343	1.26562	0.49966		185586_at	pll-1	-1.26112	0.01462	0.96111	0.75688		191275_at	F32A5.3	1.36501	0.04511	0.70843	0.9578		177496_at	D1086.1	-1.58172	0.02582	0.69157	0.44132
187463_at	C08B11.8	-1.25223	0.04751	0.70605	0.56002		172684_x_at	F23F12.8	-2.17863	0.00253	0.04429	0.02081		185142_at	E02C12.8	-2.50743	0.02186	0.04751	0.0214		191976_at	ser-3	-1.25778	0.01712	1.07488	0.84235		189761_s_at	phosphotransferase	1.37922	0.03935	1.26488	1.74485		174283_s_at	GARS\/AIRS\/GART	-1.57579	0.02698	0.41382	0.25641
187297_s_at	B0495.7	-1.24828	0.03414	1.1143	0.89527		185804_at	Y32B12A.3	-2.17458	0.03245	0.15169	0.07133		181565_at	clec-67	-2.50618	0.00178	1.60149	0.63784		174313_s_at	sox-2	-1.25755	0.02159	1.80556	1.44212		193292_at	C53C7.1	1.40177	0.04872	0.14523	0.203		192200_at	tag-165	-1.56088	0.02151	1.9459	1.2064
173427_at	soc-2	-1.23781	0.03477	2.81797	2.29012		182819_at	F13H8.8	-2.16186	0.02317	0.05429	0.02518		185639_at	C05E11.7	-2.49233	0.01621	0.08896	0.05147		174484_s_at	Y55D9A.1	-1.25561	0.00704	1.45997	1.16107		181447_at	math-38	1.51359	0.02022	0.30536	0.46149		179777_at	T08B6.2	-1.53802	0.02395	0.14003	0.09177
189016_at	alpha-adaptin	-1.23692	0.02851	1.09656	0.89718		180485_s_at	ptr-4	-2.16075	0.04272	0.47435	0.22828		185554_s_at	Y39B6A.1	-2.48399	0.02252	5.3202	1.88737		189745_s_at	Y48E1B.14	-1.25477	0.00145	0.37827	0.29675		189809_at	dsl-4	1.56272	0.04821	0.03318	0.05871		188962_at	ugt-8	-1.53633	0.02146	0.54639	0.35725
180981_at	Y51H1A.1	-1.23092	0.01755	1.18557	0.96607		172598_x_at	C52B11.4	-2.14946	0.03411	0.04753	0.02332		179465_at	str-246	-2.48182	0.00664	0.05034	0.02182		175261_s_at	F25B4.2	-1.2526	0.016	0.98804	0.78486		185867_s_at	Y50E8A.11	1.68514	0.04386	0.01935	0.03134		171857_x_at	degenerin	-1.53317	0.01405	0.15143	0.09676
172974_s_at	col-110	-1.23048	0.04316	7.43868	6.06623		180130_at	B0334.10	-2.13948	0.04625	0.04394	0.02151		180082_at	fbxa-131	-2.47878	0.02213	0.05494	0.02289		173085_at	klc-2	-1.25224	0.00882	0.68781	0.55265		184108_s_at	ZK1225.4	1.72764	0.04618	0.02068	0.03509		185288_at	fbxa-3	-1.52935	0.03013	0.31608	0.1959
191162_s_at	C32F10.8	-1.22848	0.04097	6.63257	5.28664		184207_at	Y17G7B.11	-2.13501	0.00173	0.2981	0.15058		179030_at	C47F8.3	-2.47017	0.03122	0.05018	0.02235		175671_at	gap-2	-1.25132	0.02144	0.60213	0.48355		176594_s_at	Y73B3B.1	1.77636	0.03161	0.04298	0.07922		184012_at	184012_at	-1.51984	0.03496	0.63385	0.4036
171720_x_at	Y48E1B.14	-1.22829	0.04698	1.07758	0.86614		176007_at	176007_at	-2.13104	0.04644	0.05898	0.02881		183858_at	ZK355.1	-2.46897	0.01503	0.0465	0.02096		194043_at	syd-1	-1.25098	0.01574	0.70698	0.57034		172549_x_at	W08E12.9	1.8725	0.02488	0.01981	0.03612		182746_at	B0554.5	-1.51368	0.04518	0.65568	0.4139
183038_at	Y39B6A.39	-1.22378	0.03129	0.69947	0.57613		183393_at	Y39B6A.22	-2.1244	0.03294	0.04814	0.02477		184207_at	Y17G7B.11	-2.44434	0.0121	0.28875	0.12331		187164_at	Y57A10A.25	-1.25057	0.04658	0.30131	0.24267		182566_at	K10C2.6	1.88208	0.04097	0.02023	0.03658		193749_at	nhr-8	-1.50685	0.00342	1.03894	0.69754
173514_s_at	K12C11.1	-1.22359	0.03435	1.52818	1.25541		186295_at	F36H12.3	-2.12186	0.03944	0.05703	0.02892		179951_at	K01H12.4	-2.4387	0.02249	0.0566	0.02491		172030_x_at	csp-3	-1.24654	0.03985	0.53254	0.42596		193207_s_at	Y57G11C.19	2.02334	0.03465	0.02075	0.04143		185337_at	185337_at	-1.50004	0.03663	0.23876	0.1542
183488_s_at	F25B4.5	-1.22348	0.00531	1.07171	0.87773		189112_at	F59A3.8	-2.12042	0.03959	0.04168	0.02088		191753_at	F54F11.2	-2.43213	0.00576	1.8196	0.77313		180370_at	far-8	-1.24606	0.02525	7.32561	5.8031		184889_at	srw-6	2.05152	0.04711	0.02042	0.04215		174281_at	Y77E11A.14	-1.49359	0.01049	1.79746	1.15987
173325_s_at	pcaf-1	-1.22193	0.02628	0.66422	0.53949		186142_at	W08F4.10	-2.10738	0.02421	0.04702	0.02313		177487_at	C29F3.7	-2.42855	0.0113	2.16979	0.92361		186277_at	sop-2	-1.24586	0.04828	0.45868	0.36754		184197_at	H03G16.1	2.07212	0.01353	0.02003	0.04003		189264_s_at	cyp-32A1	-1.47693	0.03642	1.22242	0.80555
171844_x_at	Y94H6A.3	-1.22184	0.03486	0.37663	0.30684		186190_at	F49F1.11	-2.09913	0.04257	0.04345	0.02175		180906_s_at	Y38H6C.1	-2.41771	0.01307	6.87129	2.22018		174938_at	Y55B1AR.2	-1.24424	0.0333	2.19635	1.77283		179030_at	C47F8.3	2.0749	0.01312	0.01941	0.03935		173713_at	F59B10.4	-1.47008	0.01166	0.71237	0.46997
187556_s_at	T09B4.9	-1.21913	0.03838	0.9624	0.78389		175872_at	R06B10.3	-2.09702	0.04747	0.31785	0.14873		179026_at	C17G1.2	-2.41764	0.00215	0.0549	0.02314		181821_at	F20A1.6	-1.24075	0.02868	2.58339	2.08307		178983_at	ZC482.3	2.095	0.03221	0.01958	0.03834		188822_at	acdh-1	-1.46808	0.01343	15.51	10.6884
185914_at	Y48C3A.20	-1.21909	0.00936	0.31114	0.25472		177390_at	ZC53.4	-2.09047	0.00768	0.04412	0.02186		180677_s_at	ZK813.1	-2.40112	0.04223	0.05259	0.0244		174569_at	174569_at	-1.24052	0.03559	2.26862	1.8055		179037_at	F31E9.3	2.10249	0.03185	0.02029	0.03942		176889_at	Y23H5B.3	-1.468	0.00404	0.41929	0.28333
183821_at	F10E7.2	-1.21595	0.04127	0.64303	0.52692		190205_at	F55A3.7	-2.08727	0.00947	0.04589	0.02271		183378_at	F55G11.8	-2.40035	0.01835	0.54798	0.23177		174616_at	174616_at	-1.23929	0.02715	0.95254	0.77496		184771_at	H02F09.2	2.12831	0.03503	0.02097	0.04172		188660_s_at	peptidase	-1.43467	0.00686	7.5766	5.23626
187522_at	F25B5.1	-1.21269	0.04868	1.93928	1.62007		171766_x_at	F29G6.3	-2.08584	0.04604	0.16995	0.09234		184422_at	R13D11.3	-2.39539	0.04945	0.04641	0.02112		175380_at	sop-2	-1.23848	0.04165	0.71288	0.57114		180946_at	C45G7.3	2.14326	0.04681	0.23506	0.46518		174348_at	C26E6.2	-1.43413	0.00216	0.74136	0.51857
172996_s_at	Y59A8B.2	-1.21161	0.04705	0.67699	0.55947		194067_at	clec-66	-2.07411	0.00734	0.81345	0.37837		182668_s_at	polh-1	-2.39103	0.02064	0.09423	0.0405		175427_at	C01G12.1	-1.23845	0.01119	0.70911	0.56693		178364_at	tbx-36	2.14483	0.01392	0.0198	0.04109		173834_at	F28C10.3	-1.41066	0.02719	0.36437	0.25003
192466_at	nhr-33	-1.21128	0.02962	0.18941	0.15684		182921_at	C01G5.3	-2.06132	0.00876	0.04115	0.02118		190570_at	F52D1.1	-2.38569	0.04794	0.74397	0.29141		171720_x_at	Y48E1B.14	-1.23685	0.02065	1.03206	0.83761		179965_at	F32D1.8	2.14614	0.04173	0.02034	0.04225		178771_at	F59C6.14	-1.41002	0.02803	0.78526	0.57757
182580_at	Y47H9C.2	1.20157	0.03479	0.78536	0.94233		176044_at	Y41D4B.16	-2.05837	0.0008	0.68592	0.32986		183469_at	fbxb-37	-2.37118	0.01019	0.04922	0.02286		173890_at	apt-10	-1.2365	0.00035	2.49787	1.99913		183261_at	H03G16.5	2.1538	0.04296	0.02095	0.04114		183645_at	183645_at	-1.39628	0.0393	0.10761	0.07369
184848_at	F20D12.2	1.20774	0.01064	0.70344	0.84593		191440_at	UDP-glucuronosyltransferase	-2.0573	0.04319	0.44394	0.21205		184035_at	M02F4.7	-2.36739	0.00048	3.11102	1.29787		173259_at	Y37E3.17	-1.23603	0.01937	4.00513	3.22699		181321_at	T22D1.8	2.17947	0.04633	0.02031	0.04194		192692_s_at	F54D5.12	-1.39595	0.00019	1.03573	0.74059
172620_x_at	Y105C5B.12	1.21494	0.03237	2.77844	3.36799		176401_s_at	Y57E12B.4	-2.03535	0.03823	0.0406	0.02171		189861_at	Carboxypeptidase	-2.3615	0.00017	1.811	0.75257		175566_s_at	ugt-50	-1.23418	0.0034	2.00054	1.60822		181916_at	fbxb-66	2.2297	0.02433	0.01962	0.04299		193016_s_at	Y38F1A.6	-1.39191	0.00908	3.98509	2.8538
181762_s_at	pisy-1	1.21609	0.02763	1.03727	1.24958		184993_at	H02F09.3	-2.02769	5e-05	0.27851	0.13272		184577_at	tbx-39	-2.3604	0.03241	0.04862	0.02162		175250_at	F47G4.4	-1.23282	0.00068	0.95237	0.76623		191376_at	C24A8.1	2.24067	0.04124	0.01908	0.04017		173088_s_at	twk-5	-1.38811	0.00479	1.14267	0.81429
174124_at	174124_at	1.22231	0.03974	1.30122	1.58162		183324_at	K10D11.5	-2.02116	0.01065	0.35678	0.18775		191275_at	F32A5.3	-2.35615	0.00078	1.57458	0.66858		194180_x_at	unc-5	-1.23169	0.0336	0.73386	0.59202		186527_at	F43C11.10	2.2412	0.04752	0.01985	0.04232		181791_at	T06A1.5	-1.38732	0.04685	0.58712	0.42011
185615_at	dnj-14	1.22518	0.01734	0.94618	1.15966		186710_at	C24H12.11	-2.00343	0.00502	0.04433	0.02226		179209_at	Y6E2A.8	-2.34208	0.00802	0.04879	0.02136		184666_at	pcaf-1	-1.2313	0.02455	0.43883	0.35405		185364_at	R13D11.1	2.26629	0.00244	0.02057	0.04547		186647_at	186647_at	-1.37687	0.02984	0.08003	0.0574
186802_s_at	fut-3	1.22723	0.00481	0.76504	0.93319		185638_at	srt-30	-1.9995	0.02903	0.04325	0.02225		190255_s_at	nhr-257	-2.33251	0.03172	0.0495	0.02321		174639_at	sad-1	-1.23007	0.00123	1.00905	0.81253		186406_at	F26D11.4	2.27193	0.01593	0.01993	0.04362		192008_s_at	T19D12.9	-1.37494	0.03566	0.31134	0.21572
193381_s_at	pak-1	1.22748	0.04487	0.3207	0.39393		181517_at	R07H5.10	-1.98942	0.03174	0.05608	0.02911		176426_at	Y47D7A.3	-2.31663	0.04931	0.04632	0.02094		192692_s_at	F54D5.12	-1.22945	0.0398	0.91909	0.74532		177988_at	W04G5.9	2.32501	0.04516	0.02069	0.0467		189525_s_at	carboxylesterase	-1.37381	0.04712	0.58874	0.44794
184428_at	K11H12.8	1.23517	0.04732	0.8022	0.98606		189168_at	srg-9	-1.97926	0.0384	0.04303	0.02189		172576_x_at	F36H12.5	-2.31499	0.00576	0.0483	0.02144		173812_at	ast-1	-1.22473	0.03062	0.56858	0.46208		182360_at	C06A12.5	2.34305	0.03633	0.13577	0.27578		173197_at	kin-1	-1.37348	0.02842	0.46107	0.33674
183025_s_at	pqn-19	1.24632	0.04926	0.7359	0.9267		177219_at	M28.8	-1.9633	0.01828	0.21528	0.10794		185929_at	F45D11.1	-2.31235	0.03739	0.49989	0.21427		173543_at	C13F10.4	-1.22379	0.00575	1.38919	1.12649		177083_at	177083_at	2.36424	0.02663	0.02031	0.04594		174554_at	pmp-3	-1.367	0.0076	1.4139	1.02706
176246_at	Y119C1B.6	1.25045	0.0373	0.82528	1.01229		183279_at	srb-2	-1.95908	0.02029	0.04425	0.02295		172355_x_at	T20D4.8	-2.3123	0.04843	0.09019	0.04163		174753_at	D1044.6	-1.22366	0.0282	0.35808	0.29224		176406_at	Y47D7A.9	2.38169	0.03969	0.01981	0.04125		187112_s_at	Y57G11C.32	-1.36481	0.00487	0.25862	0.18735
187865_at	ARF	1.25405	0.04859	4.10743	5.25536		182815_at	T24C4.4	-1.95629	0.00268	0.59423	0.32241		176401_s_at	Y57E12B.4	-2.31175	0.01675	0.04529	0.02125		178154_at	C53A5.5	-1.22321	0.01739	0.60918	0.49859		172528_x_at	R01B10.2	2.38564	0.02189	0.02296	0.05138		175251_s_at	F47G4.4	-1.35934	0.0357	0.9113	0.65964
179595_at	F31D4.1	1.25629	0.00671	0.68373	0.85697		186383_at	T19D12.4	-1.95526	0.00125	2.69057	1.34524		184459_at	C50E3.10	-2.28722	0.03942	0.04712	0.02269		178019_s_at	M04B2.4	-1.22139	0.02794	0.52372	0.42867		182383_at	182383_at	2.41838	0.00256	0.01865	0.04403		173738_at	F47B10.8	-1.35838	0.02502	0.3655	0.26972
193049_at	nhr-34	1.25728	0.03429	0.68779	0.85797		179914_at	F35E12.8	-1.94516	0.0294	0.25709	0.1387		180828_at	ZK816.4	-2.28638	0.03413	0.0502	0.02304		178316_at	C29F7.2	-1.22092	0.03476	0.7641	0.62571		181832_at	F37C4.1	2.43309	0.0259	0.02002	0.04621		182102_at	F59A3.7	-1.3549	0.03902	0.16644	0.12004
191651_at	ZC518.1	1.26195	0.04939	0.43241	0.54174		190292_at	Y68A4B.1	-1.93472	0.03665	0.04321	0.02251		181402_at	math-30	-2.27867	0.02743	0.046	0.0216		175211_at	C13B9.4	-1.22068	0.00326	1.07068	0.87504		187966_at	dynein	2.47517	0.00077	0.02074	0.04936		175197_at	grk-1	-1.35428	0.02083	2.06214	1.51613
194040_at	F22F1.3	1.26525	0.02858	0.31845	0.3983		172424_x_at	T15B7.6	-1.93039	0.02628	0.04175	0.02215		178364_at	tbx-36	-2.26909	0.04585	0.04448	0.02161		184947_s_at	ZC84.3	-1.2192	0.03608	0.884	0.72326		173081_s_at	pri-2	2.48056	0.0381	0.02109	0.04706		174680_at	nph-4	-1.35394	0.02561	0.39	0.27919
186549_at	ZK632.9	1.27752	0.00541	0.91069	1.16221		191624_at	acbp-3	-1.91912	0.03291	0.82832	0.42254		179893_s_at	K06A5.2	-2.26642	0.02124	0.04735	0.02199		174118_at	T26A5.5	-1.21767	0.01175	0.96792	0.7932		185277_at	K08D10.5	2.54243	0.00859	0.01976	0.04586		173456_at	aex-3	-1.35345	0.04527	0.43755	0.32096
177977_s_at	C34D1.4	1.28106	0.04761	0.8141	1.02899		184816_at	T27A10.5	-1.89144	0.02041	0.04303	0.02307		180150_at	F54E2.1	-2.25809	0.01376	0.917	0.43207		174570_s_at	taf-4	-1.2171	0.01672	1.09534	0.89332		187895_at	pad-1	2.5559	0.01141	0.02166	0.05479		174816_at	ptr-23	-1.35172	0.04687	1.57074	1.16931
174463_s_at	Y71G12B.23	1.29616	0.02643	0.15976	0.2049		188460_s_at	daz-1	-1.88531	0.01283	0.08737	0.06614		175962_s_at	K12H4.7	-2.25663	0.02327	4.83891	1.76322		183897_s_at	sec-10	-1.21651	0.0103	1.55595	1.28		185596_s_at	T25E12.4	2.56325	0.03417	0.02541	0.06445		174418_at	T19F4.1	-1.34819	0.0074	0.59634	0.44081
188706_at	unc-120	1.30364	0.04552	0.82402	1.06521		175170_s_at	dod-19	-1.88035	0.00596	0.88342	0.44418		191418_at	UDP-glucuronosyltransferase	-2.25479	0.04631	0.27274	0.14825		173319_s_at	T19D12.6	-1.21608	0.01869	2.12034	1.73451		178491_at	178491_at	2.5685	0.04689	0.05705	0.14037		175614_at	mec-2	-1.34345	0.00266	0.34885	0.25278
181127_s_at	tag-213	1.30651	0.00807	0.97235	1.26397		179650_at	K08D8.4	-1.87784	0.01256	0.20825	0.11672		184374_at	184374_at	-2.23066	0.02745	0.04843	0.02253		173075_at	ptp-1	-1.21498	0.01508	1.02346	0.84058		184094_at	srx-36	2.58576	0.01101	0.02108	0.04825		189845_at	beta-galactosidase	-1.34338	0.043	0.39098	0.29849
182849_at	Y37A1B.5	1.31002	0.00679	1.49931	1.92722		184587_s_at	spl-1	-1.87601	0.04225	0.56006	0.31271		184197_at	H03G16.1	-2.20814	0.00139	0.04652	0.02132		175772_s_at	ser-4	-1.21396	0.00108	1.70086	1.39977		184422_at	R13D11.3	2.62248	0.00529	0.01917	0.04818		177477_at	F58A3.4	-1.34272	0.00349	0.27702	0.20521
176484_s_at	cdk-7	1.31421	0.01433	0.294	0.38492		194060_s_at	T01D3.6	-1.87367	8.19763e-21	1.68393	0.8983		182674_at	srab-10	-2.207	0.02274	0.04487	0.02105		179584_at	W04A4.5	-1.21342	0.03728	0.31123	0.25393		174423_at	174423_at	2.65577	0.00076	0.02028	0.05104		173470_s_at	H19N07.4	-1.33989	0.01739	2.31826	1.73858
190211_at	F13E6.2	1.31671	0.04108	0.17308	0.22322		174110_at	F34D6.1	-1.86909	0.04467	0.03701	0.02042		183099_s_at	E02H9.6	-2.19933	0.02104	0.05529	0.02647		174293_at	T12E12.1	-1.20775	0.01764	1.383	1.14989		182631_at	F39G3.2	2.67261	0.00295	0.01816	0.04637		177615_s_at	F36H2.2	-1.33984	0.0462	0.77138	0.5742
188720_at	peptidase	1.33191	0.03586	0.39051	0.51747		175077_s_at	C05D12.3	-1.86415	0.03935	2.54381	1.31765		184993_at	H02F09.3	-2.17982	0.00259	0.26928	0.12552		173413_at	lin-45	-1.20515	0.03366	2.76057	2.28061		185279_at	R08F11.6	2.69006	0.02563	0.02012	0.04938		174922_at	Y105C5A.15	-1.33825	0.03249	0.59808	0.44389
192492_at	sams-1	1.33393	0.03505	4.01514	5.42337		186561_at	Y116A8C.21	-1.86135	0.02101	0.0435	0.02433		189544_at	F57F5.1	-2.17557	0.00988	9.66713	3.31047		173511_at	H37A05.1	-1.20474	0.03581	1.55052	1.28546		192869_at	T01G5.7	2.7174	0.0216	0.02007	0.04828		175775_s_at	lin-49	-1.33679	0.00478	0.72083	0.53467
186776_at	ZK673.3	1.35127	0.02592	0.16414	0.22407		193124_s_at	pdi-2	-1.84446	0.0123	6.96798	3.45344		183527_s_at	C14C6.5	-2.17089	0.04425	3.3784	1.10617		173864_at	hst-1	-1.20419	0.04736	0.8934	0.73199		182312_at	gak-1	2.74054	0.00328	0.02468	0.06002		175443_at	nfm-1	-1.33127	0.00462	0.40064	0.29738
191662_at	T20G5.4	1.36268	0.03245	0.41208	0.57125		180997_at	C34D4.3	-1.84381	0.03758	0.03725	0.02071		177206_at	177206_at	-2.15909	0.03239	0.04663	0.02254		192489_s_at	rpb-2	-1.20365	0.02421	1.08342	0.89805		193780_at	magi-1	2.74587	0.0167	0.01962	0.05082		185130_at	K11D12.8	-1.33013	0.04489	0.13806	0.10381
192611_s_at	lin-48	1.3749	0.01241	0.27526	0.3792		189686_at	T08B1.1	-1.8281	0.0421	1.33764	0.71933		180376_s_at	dao-2	-2.15837	0.00351	1.68057	0.62247		175811_s_at	daf-19	-1.20295	0.0454	2.49797	2.08811		193173_at	kin-1	2.75003	0.04751	0.02281	0.0586		192782_at	nhr-68	-1.32768	0.02389	1.91463	1.45048
189714_at	rab-14	1.37668	0.04025	0.46754	0.63981		178820_at	F54D5.4	-1.8251	1.6923e-07	2.95839	1.65625		190205_at	F55A3.7	-2.14738	0.02654	0.04603	0.02206		188201_at	lipase	-1.20233	0.04218	0.75458	0.62194		187346_at	C16C10.3	2.78706	0.00799	0.01979	0.05263		173800_at	unc-10	-1.32744	0.02095	0.47627	0.35666
190772_s_at	C14B9.8	1.38394	0.03766	0.30113	0.41954		189861_at	Carboxypeptidase	-1.81742	0.02352	1.8076	0.97395		189723_s_at	dpy-3	-2.14088	0.03508	1.01582	0.40019		174120_at	K04G2.2	-1.20146	0.03287	1.35759	1.12644		191815_s_at	odr-1	2.93374	0.00943	0.01945	0.05448		182563_at	R03A10.5	-1.32633	0.04077	0.88279	0.64378
187964_at	lipase	1.39095	0.03137	1.06102	1.44696		172455_x_at	F29G6.3	-1.78957	0.01074	0.19533	0.11442		178236_s_at	lys-4	-2.13826	0.0293	2.86436	1.10242		190880_at	twk-30	-1.20138	0.04702	0.34252	0.28169		193830_at	kin-21	3.16602	0.01063	0.0195	0.05723		173886_at	Y45G5AM.9	-1.32506	0.00026	0.99401	0.74415
193341_at	pal-1	1.39807	0.03981	0.20959	0.28949		188040_at	lipase	-1.78359	0.0332	0.27056	0.15508		182093_at	C18G1.7	-2.13821	0.00625	0.04682	0.02342		184837_at	ftr-1	-1.20112	0.04938	0.30822	0.25258		172590_x_at	C17H11.4	3.23094	0.01183	0.02015	0.06069		174886_at	174886_at	-1.3238	0.01929	1.00679	0.7502
189719_at	rab-7	1.40785	0.03102	1.15467	1.62297		179430_s_at	C49C3.9	-1.77441	0.03512	0.44272	0.27294		176079_at	Y41D4B.18	-2.13719	0.00499	0.10971	0.04911		190522_at	C04C3.3	1.20115	0.00784	2.44258	2.91735		191056_at	ZK892.4	3.25042	0.00094	0.01988	0.0606		173737_at	acl-12	-1.32264	0.0456	2.87009	2.15268
186386_s_at	aph-1	1.41	0.0477	0.41494	0.58242		188756_s_at	pcp-4	-1.76875	0.0109	0.83664	0.48396		175077_s_at	C05D12.3	-2.11575	0.00222	2.54778	1.17114		173727_s_at	F40F4.6	1.20215	0.03352	2.4107	2.87444		184931_at	C33D12.2	3.28507	0.03114	0.02056	0.05941		187722_at	tdc-1	-1.32247	0.01757	0.36038	0.26424
177540_at	C29F4.3	1.4258	0.04448	0.13149	0.19169		192555_s_at	vha-6	-1.76087	0.01862	4.3583	2.25868		179885_at	K05F6.8	-2.11383	0.04767	0.04402	0.02169		187116_s_at	B0513.5	1.2024	0.01044	0.68406	0.81296		185833_at	srr-9	3.5749	0.00123	0.01973	0.06785		189031_at	nhr-142	-1.3192	0.04137	0.44773	0.33281
190208_at	H28G03.1	1.43344	0.03015	2.81641	4.14559		183456_at	fbxa-84	-1.75276	0.03392	0.12916	0.07405		179525_at	F36H1.5	-2.10079	0.03141	0.40773	0.20831		181149_at	F40A3.1	1.20396	0.03364	1.03549	1.23947									175250_at	F47G4.4	-1.31819	0.00014	1.02523	0.76177
186056_s_at	Y71H2B.2	1.43391	0.02993	0.35646	0.50027		179625_at	T14G8.4	-1.73834	0.02769	0.09528	0.05784		185557_s_at	lys-7	-2.10022	0.01738	3.97015	1.64534		179616_at	prx-14	1.20407	0.02729	0.717	0.85466									173954_at	plc-1	-1.31717	0.00073	1.03177	0.78926
186016_s_at	C43E11.13	1.50134	0.00624	0.0857	0.12908		190121_s_at	T25B6.2	-1.73625	0.00271	2.17357	1.23673		171766_x_at	F29G6.3	-2.09922	0.02409	0.17581	0.09704		183567_s_at	C14C6.2	1.20496	0.00837	2.14372	2.56303									171838_x_at	age-1	-1.31285	0.01733	0.61435	0.46197
191468_s_at	nob-1	1.53398	0.04858	0.05792	0.08809		189915_s_at	clec-41	-1.73381	0.00148	1.40285	0.83573		190121_s_at	T25B6.2	-2.09645	7e-05	2.17765	1.0311		184393_at	C33H5.13	1.20638	0.00504	1.58481	1.89537									173658_at	esterase	-1.31276	0.03082	0.94548	0.72041
181992_s_at	daf-16	1.57473	0.03574	0.06989	0.10706		172069_x_at	cpr-3	-1.73087	2.24255e-06	0.91149	0.53743		184009_at	K03H9.1	-2.08267	0.01903	0.04345	0.02236		172203_x_at	Y41E3.8	1.20745	0.01027	0.92016	1.09892									188805_at	transferase	-1.31268	0.04494	1.99701	1.51348
172454_x_at	F18E9.6	1.59777	0.04998	0.05829	0.1107		191275_at	F32A5.3	-1.72889	0.04895	1.5761	0.90791		171883_x_at	K02F6.7	-2.08252	0.00194	0.04398	0.02135		187518_s_at	prx-19	1.20788	0.04733	1.17538	1.40048									173853_at	dop-1	-1.31195	0.04304	0.41176	0.31783
172953_s_at	itr-1	1.61911	0.02934	0.12373	0.20232		193041_at	hlh-19	-1.72217	0.04409	0.03844	0.02298		184587_s_at	spl-1	-2.08075	0.01735	0.56374	0.27593		194228_x_at	T22H2.6	1.2101	0.04713	1.7273	2.06832									174784_at	rgs-7	-1.30982	0.0099	1.01274	0.7864
192158_at	rgs-7	1.63148	0.03806	0.13496	0.22608		192956_at	gst-6	-1.72076	0.01199	1.94586	1.15536		190292_at	Y68A4B.1	-2.07537	0.02629	0.04483	0.02185		183349_s_at	K05B2.2	1.21653	0.02466	0.47874	0.57904									174882_s_at	K06H7.3	-1.30981	0.02545	1.33174	0.97102
175045_at	175045_at	1.66009	0.00606	0.10319	0.17372		193009_at	hpd-1	-1.71909	0.00619	4.46355	2.56864		185116_s_at	R07C12.4	-2.04265	0.00017	0.12834	0.06424		183044_at	F38A5.7	1.21809	0.00771	2.10077	2.54993									191156_at	C08B6.10	-1.3093	0.02687	0.59298	0.44233
172438_x_at	172438_x_at	1.76212	0.00532	0.02961	0.05557		172480_x_at	C41D7.1	-1.70168	0.04872	0.03511	0.02122		191697_at	srh-246	-2.02053	0.03547	0.08403	0.04112		185234_s_at	K02F3.10	1.22014	0.03359	1.89429	2.31431									174667_at	wnk-1	-1.30594	0.01043	1.29027	0.98959
187268_at	F22B7.3	1.88208	0.03785	0.02071	0.03629		188061_s_at	wrt-2	-1.69194	0.02649	1.11827	0.58502		183348_at	F35C12.3	-2.01989	0.04349	0.46635	0.24768		191284_at	asah-1	1.22382	0.03617	3.55774	4.40292									177839_s_at	Y69H2.3	-1.30548	0.03515	2.05694	1.5471
172332_at	T24D8.6	1.89107	0.0344	0.02082	0.03839		191882_at	ugt-32	-1.67566	0.02291	0.36828	0.22011		184064_s_at	W03B1.5	-2.01772	0.03049	0.05474	0.02832		190573_at	F19H6.1	1.22493	0.03487	0.70265	0.85626									175759_at	sma-6	-1.30495	0.00774	1.26666	0.96446
176019_at	Y41D4A.6	1.95493	0.02581	0.07742	0.15845		184431_at	C18A11.3	-1.6737	0.00041	0.97274	0.57694		174344_at	M151.1	-2.01371	0.03692	0.04075	0.02074		189223_at	aminoacylase-1	1.22541	0.00758	0.99455	1.20854									173590_at	F10E7.8	-1.30419	0.00116	3.1359	2.35933
178719_at	F13E9.5	1.9555	0.04303	0.02166	0.04129		172793_x_at	cpr-3	-1.67245	6e-05	0.77242	0.46526		193837_at	C12C8.2	-2.01256	0.00588	0.86618	0.42066		182476_at	K10D2.2	1.22839	0.03817	0.17893	0.21745									173643_at	sms-3	-1.30405	0.01337	0.85168	0.65101
172466_x_at	math-19	1.99791	0.02633	0.02037	0.03892		188398_at	R08D7.7	-1.66888	0.04314	0.23962	0.14108		182928_s_at	C36A4.4	-2.01201	0.03949	0.06939	0.03457		187445_s_at	tag-148	1.22863	0.00414	2.57573	3.16233									174852_at	gei-8	-1.30314	0.03006	1.14079	0.88248
190984_at	C49A1.2	2.03127	0.01714	0.02148	0.04193		177463_at	dod-19	-1.66525	0.019	0.24448	0.14174		176214_at	Y71H2AM.14	-2.01157	0.03565	0.19445	0.11004		183615_at	W02D3.4	1.23009	0.01155	0.59298	0.72146									175371_at	R04E5.8	-1.30219	0.00869	1.15186	0.88192
186671_s_at	Y38C1AB.3	2.04231	0.04608	0.02194	0.04287		181971_at	D1007.3	-1.66518	0.02248	0.09248	0.05697		180694_at	srg-55	-2.00922	0.00496	0.0354	0.02132		173473_s_at	hyl-1	1.23076	0.01296	0.52447	0.63973									174569_at	174569_at	-1.29887	0.00022	2.45195	1.85566
187364_at	B0302.2	2.0489	0.03635	0.01961	0.03786		190366_at	tba-4	-1.66254	0.03221	1.10449	0.67065		172561_x_at	172561_x_at	-2.0045	0.01594	0.04133	0.02112		176951_at	ubc-13	1.23228	0.00917	1.54915	1.88706									174387_at	K03E6.7	-1.29823	0.00119	0.97168	0.74459
179470_at	K08E7.4	2.04914	0.02763	0.01992	0.03969		182154_at	T12F5.1	-1.65994	0.01992	0.2742	0.17848		193009_at	hpd-1	-1.98781	5e-05	4.50121	2.20732		189262_at	haf-4	1.23336	0.0046	0.68472	0.83525									175660_at	ptl-1	-1.29714	0.01054	0.63519	0.48177
172359_x_at	172359_x_at	2.10682	0.00418	0.01887	0.03905		189690_s_at	T14G8.3	-1.65587	0.00754	1.07082	0.66691		188040_at	lipase	-1.98759	0.00304	0.2819	0.14711		191774_at	Y32F6A.5	1.23502	0.03488	1.35868	1.67865									174620_at	tag-241	-1.29493	0.00015	1.00547	0.77616
183622_s_at	T26A5.2	2.12369	0.00677	0.03545	0.07092		181946_at	clec-10	-1.65363	0.04703	0.66752	0.40861		177575_at	sdz-30	-1.98493	0.03513	0.03954	0.0215		184664_at	T15B12.1	1.23653	0.00182	0.49856	0.6091									174720_at	ist-1	-1.2949	0.00438	1.03432	0.7913
172471_x_at	ZC178.2	2.14809	0.03238	0.01998	0.04113		181121_at	C46F2.1	-1.64483	0.01846	0.1184	0.0736		AFFX-r2-Bs-phe-3_at	AFFX-r2-Bs-phe-3_at	-1.98374	0.03411	0.12176	0.06095		184212_s_at	tag-309	1.23657	0.0284	0.96267	1.17758									189628_at	cah-4	-1.29417	0.00932	10.7761	8.16923
183037_at	reps-1	2.14947	0.02307	0.02336	0.04721		176259_at	Y50D4B.3	-1.64285	0.04793	0.18691	0.10701		183261_at	H03G16.5	-1.98368	0.04137	0.04356	0.02302		181804_at	Y40B1B.5	1.23782	0.04377	2.28263	2.80966									173873_at	F53E4.1	-1.2929	0.02652	2.76292	2.10857
172645_x_at	C28F5.2	2.1808	0.0207	0.02075	0.04403		191406_at	F21D5.3	-1.63873	0.01028	0.17276	0.10815		186443_at	F42A10.7	-1.98152	0.03154	4.39978	1.90303		172138_x_at	F52C6.12	1.23863	0.01367	3.49075	4.27275									174956_s_at	T13C2.6	-1.29225	0.01434	1.67435	1.30082
181586_at	F42C5.3	2.19285	0.00085	0.0234	0.0527		183142_at	B0348.2	-1.6347	0.04677	0.31593	0.20298		182819_at	F13H8.8	-1.98006	0.0278	0.04394	0.02296		172974_s_at	col-110	1.24092	0.03304	5.10275	6.30092									175330_at	F18H3.4	-1.29131	0.0007	1.15965	0.89972
184316_at	F15E11.4	2.22065	0.0213	0.02188	0.04757		185423_at	pqe-1	-1.63452	0.04406	0.15206	0.0957		183456_at	fbxa-84	-1.97812	0.03158	0.12766	0.06317		187436_s_at	F02A9.4	1.24451	0.00116	0.75907	0.93562									179053_at	T28F4.4	-1.2913	0.04267	1.02317	0.78919
191207_at	srj-23	2.26684	0.00498	0.0203	0.04476		191407_s_at	F21D5.3	-1.63013	0.00372	0.6648	0.40545		193068_at	opt-2	-1.97239	0.0045	4.65646	2.26423		192783_at	tpi-1	1.24707	0.03391	2.87451	3.56849									173433_s_at	ogt-1	-1.29076	0.02721	4.89063	3.75069
181916_at	fbxb-66	2.27035	0.04031	0.01977	0.04261		193822_at	T19D12.1	-1.62834	0.03609	0.67896	0.43248		172362_x_at	B0350.3	-1.96579	0.04364	0.03699	0.02035		172637_x_at	F56B3.11	1.25002	0.04296	1.60026	2.01381									173064_at	T24H7.2	-1.28995	0.02862	0.30429	0.23607
182287_at	C43H6.3	2.27383	0.00103	0.1544	0.34544		185039_s_at	T25G12.6	-1.62059	0.01906	0.46576	0.30528		188740_at	hil-5	-1.96105	0.01439	1.25886	0.65056		177191_s_at	mdt-29	1.25118	0.0209	0.52877	0.65221									175798_at	opt-3	-1.28988	0.00464	0.76162	0.58889
178121_at	srw-31	2.29152	0.00943	0.02038	0.04496		181162_s_at	T03F1.1	-1.61242	0.00458	0.94151	0.60604		187998_s_at	tfg-1	-1.95948	0.01288	0.49871	0.27456		183025_s_at	pqn-19	1.25442	0.00914	0.74099	0.91527									189688_at	phosphodiesterase	-1.28815	0.044	7.93249	6.23717
191579_at	C43F9.6	2.30253	0.04559	0.02065	0.04606		190837_at	aqp-4	-1.61097	0.00584	0.98665	0.62932		190266_at	C49C3.13	-1.95535	0.02089	0.22271	0.10915		187047_at	lec-6	1.25654	0.04607	4.78764	6.10462									173629_at	F36A2.13	-1.28626	0.01043	1.28394	0.99328
177705_at	fbxb-1	2.32719	0.03243	0.02036	0.04574		189048_at	peptidase	-1.60501	0.02269	0.83942	0.54038		189849_at	Y40H7A.10	-1.93173	0.0352	0.30003	0.16435		182989_at	lys-1	1.25671	0.0067	5.42631	6.82335									173720_at	ced-1	-1.28435	0.00148	0.82425	0.64646
173091_at	173091_at	2.34136	0.01562	0.02223	0.04857		176332_s_at	Y50D4B.3	-1.60091	0.02033	0.41498	0.25179		189761_s_at	phosphotransferase	-1.92301	0.00263	2.33186	1.24186		182844_s_at	anc-1	1.25772	0.01819	2.53116	3.18738									175380_at	sop-2	-1.28359	0.01315	0.7385	0.56667
178270_s_at	srx-53	2.37031	0.00597	0.02021	0.04401		176353_s_at	Y38F2AR.2	-1.59556	0.03077	3.00028	1.83731		186383_at	T19D12.4	-1.89779	0.00506	2.73792	1.43125		192256_at	C26B9.5	1.26062	0.0464	1.19364	1.4787									175142_at	F17C11.12	-1.28314	0.04464	0.80984	0.62504
192230_at	ZC101.1	2.39384	0.02836	0.01964	0.04485		189921_at	C05C10.4	-1.58867	0.03782	2.17691	1.30367		189686_at	T08B1.1	-1.89731	0.03485	1.337	0.69741		189828_s_at	hsp-3	1.26376	0.02537	4.29455	5.42447									186266_at	F02E11.2	-1.28134	0.02332	0.79966	0.63248
172174_x_at	172174_x_at	2.40224	0.04529	0.02009	0.04372		178262_at	F01D5.5	-1.58336	0.00303	3.91917	2.44131		183324_at	K10D11.5	-1.89496	0.01434	0.35105	0.19975		183566_at	C14C6.2	1.26431	0.00414	2.60823	3.26507									174157_at	sea-2	-1.2812	0.00776	2.04954	1.59102
184501_at	C52E12.4	2.44784	0.04707	0.02145	0.05042		178255_at	K08H2.7	-1.58237	0.03531	0.17074	0.1058		190977_s_at	F42D1.2	-1.88897	0.0116	12.4278	6.33616		190516_at	W02D9.2	1.26552	0.03986	0.73032	0.90481									172030_x_at	csp-3	-1.28038	0.01509	0.55288	0.42184
175712_s_at	egl-5	2.45516	0.03206	0.0196	0.04564		172947_at	172947_at	-1.56759	0.02289	2.8824	1.73315		176356_s_at	mppa-1	-1.88775	0.03439	0.29065	0.15649		178653_at	W06B3.1	1.2667	0.02077	0.19791	0.24553									187355_at	C32D5.1	-1.2799	0.02541	0.7735	0.60805
187842_s_at	187842_s_at	2.45542	0.0041	0.01937	0.04639		192032_s_at	tag-320	-1.55881	0.01359	4.92634	3.04301		176434_s_at	Y105E8B.9	-1.88259	0.03804	0.10705	0.0627		184448_at	F41G3.10	1.26679	0.02676	3.17655	4.08533									173927_at	F10G8.8	-1.27989	0.01406	0.6965	0.53966
181377_at	str-78	2.48108	0.03875	0.0224	0.05122		190281_at	lec-10	-1.55523	0.00642	13.5361	8.70827		179914_at	F35E12.8	-1.87217	0.02908	0.25353	0.14719		184777_s_at	K06A9.1	1.26851	0.01942	0.44753	0.56307									173296_at	173296_at	-1.27879	0.02663	1.11075	0.86097
178473_at	F28H7.7	2.50744	0.00578	0.02012	0.04928		175705_s_at	lec-11	-1.55278	6e-05	2.13707	1.37552		181946_at	clec-10	-1.86827	0.00955	0.76341	0.43097		192220_at	F46C5.8	1.27022	0.03636	2.20741	2.79773									188319_at	ins-5	-1.27833	0.02289	0.92873	0.72361
179608_at	fbxb-70	2.53555	0.04032	0.02092	0.04911		189828_s_at	hsp-3	-1.54774	0.01057	6.86057	4.21154		190265_at	C55A6.7	-1.86524	0.01204	0.35715	0.1878		186920_s_at	F37C12.13	1.27949	0.01894	0.62288	0.79108									175440_at	wsp-1	-1.27707	0.04048	0.95015	0.73644
181736_s_at	K05F1.9	2.5401	0.04209	0.02022	0.04751		174684_s_at	H43E16.1	-1.5468	0.00417	1.71599	1.11386		192956_at	gst-6	-1.86465	0.00143	1.94659	1.0655		183908_at	F09F7.5	1.2799	0.00656	0.33562	0.42773									193401_at	H09F14.1	-1.27615	0.03917	0.42551	0.334
177996_s_at	177996_s_at	2.55254	0.00317	0.02029	0.05069		177374_at	LLC1.2	-1.53736	0.00982	2.71555	1.75127		181048_at	F54B11.9	-1.86464	0.01908	0.93012	0.50488		188623_at	ribokinase	1.2799	0.04425	0.62309	0.80061									175454_at	H18N23.2	-1.2754	0.04831	1.67488	1.29697
185335_at	F10D2.10	2.55446	0.00355	0.01977	0.04932		187047_at	lec-6	-1.52951	0.00452	7.36235	4.71172		172455_x_at	F29G6.3	-1.86348	0.01576	0.18866	0.10506		188823_s_at	EGF-repeats	1.28165	0.02242	3.18314	4.05153									175279_s_at	sek-1	-1.2753	0.01647	1.6987	1.32432
AFFX-r2-YEL002c/WBP1-5_at	WBP1	2.63245	0.04319	0.0209	0.05137		176321_s_at	Y71F9AM.6	-1.52185	0.01309	4.44391	2.86696		181162_s_at	T03F1.1	-1.86316	0.00064	0.93463	0.52956		194209_x_at	Y25C1A.7	1.29045	0.0379	0.53219	0.6878									178154_at	C53A5.5	-1.27275	0.02846	0.6411	0.49436
176299_at	Y71G12B.31	2.64757	0.04234	0.0247	0.0579		192946_s_at	pdi-1	-1.51871	0.024	3.49093	2.2519		193124_s_at	pdi-2	-1.86235	0.02067	7.02401	3.47805		173153_s_at	W04B5.3	1.29146	0.03538	0.67639	0.86561									191793_at	tag-225	-1.27193	0.00429	2.90269	2.2573
186921_s_at	186921_s_at	2.65158	0.00749	0.02136	0.05214		172974_s_at	col-110	-1.51257	0.0001	7.35774	4.90538		171966_x_at	calu-1	-1.86179	0.0499	0.81906	0.45326		186816_at	Y76B12C.3	1.29201	0.03849	0.91746	1.1771									175308_at	gon-2	-1.27077	0.03155	0.80334	0.62854
177745_s_at	C28A5.2	2.66882	0.00681	0.0201	0.05062		193003_at	W09D10.3	-1.51244	0.01243	1.28061	0.85732		188756_s_at	pcp-4	-1.84109	0.00349	0.83341	0.46438		179908_at	C06A8.8	1.29835	0.0376	0.44318	0.56793									173511_at	H37A05.1	-1.26976	0.01934	1.64636	1.28488
181687_at	T04A6.3	2.6855	0.00143	0.02102	0.05449		187085_s_at	F56A4.3	-1.50972	0.00058	0.60906	0.4036		185425_at	clec-4	-1.83433	0.03166	1.37678	0.7613		174068_s_at	rab-8	1.2994	0.03951	0.46927	0.60087									175743_at	kin-18	-1.26812	0.00486	1.50817	1.17363
190825_at	C53A5.11	2.70966	0.02948	0.0214	0.0538		189551_s_at	act-5	-1.50709	0.04964	11.2871	7.00813		190711_at	glh-1	-1.83418	0.01158	0.21315	0.12485		187270_at	C34C12.4	1.30474	0.04653	0.46279	0.60626									174990_at	C32E8.11	-1.26597	0.03314	1.48974	1.16882
184153_at	F15H10.6	2.71599	0.00108	0.01949	0.04965		189473_at	abt-4	-1.50535	0.00797	0.43462	0.28979		190586_at	nas-33	-1.82509	0.03838	0.16189	0.09862		180936_at	ZC196.5	1.30523	0.01705	0.35598	0.46179									174866_at	zyg-11	-1.26499	0.02807	3.74615	2.94377
178132_at	C43D7.8	2.73979	0.04948	0.0205	0.04845		183955_at	W04B5.3	-1.50446	0.02884	0.59126	0.41619		189921_at	C05C10.4	-1.81817	0.00208	2.1769	1.12923		191350_s_at	npp-17	1.30731	0.0133	0.58724	0.761									171996_x_at	egl-15	-1.26411	0.01587	0.92595	0.73181
188076_s_at	pkd-2	2.74553	0.04171	0.02331	0.05261		188823_s_at	EGF-repeats	-1.50423	0.04369	4.99628	3.17283		191406_at	F21D5.3	-1.80796	0.00038	0.17076	0.09962		189714_at	rab-14	1.30775	0.03747	0.57241	0.74228									179727_at	Y43C5A.3	-1.26347	0.02424	6.26914	4.97645
179384_at	F26F2.3	2.7885	0.0083	0.02084	0.05538		179730_at	F19C7.1	-1.50122	0.00281	2.88819	1.9497		189048_at	peptidase	-1.80557	0.00079	0.80484	0.47022		184879_at	T14G11.1	1.30788	0.00975	0.45083	0.58197									193104_at	nlp-2	-1.26233	0.01011	0.55498	0.4413
182594_s_at	srh-109	2.7925	0.01128	0.02034	0.05202		172813_x_at	dnj-2	-1.49162	0.02164	0.61176	0.42102		175512_s_at	C12C8.2	-1.79953	0.0389	0.82045	0.45008		174339_at	174339_at	1.31091	0.01633	0.82814	1.0745									174424_at	ten-1	-1.26173	0.04502	1.32687	1.03614
182370_at	K03C7.3	2.84329	0.03688	0.02114	0.05618		189049_s_at	peptidase	-1.49133	0.02034	2.15529	1.43576		193321_at	ifd-1	-1.79697	0.01751	1.10907	0.6325		191965_at	T05E11.3	1.31181	0.00337	5.72803	7.49105									173551_at	F32B5.7	-1.26073	0.02914	1.03758	0.79387
176878_at	Y104H12D.3	2.92283	0.00404	0.02004	0.05791		193165_at	rhr-1	-1.4912	0.02388	3.94665	2.51706		177289_at	177289_at	-1.78789	0.01772	0.05442	0.02973		189719_at	rab-7	1.31561	0.02189	1.18812	1.56039									194180_x_at	unc-5	-1.25882	0.00305	0.74773	0.58743
191509_at	php-3	2.96181	0.01679	0.02055	0.05573		191965_at	T05E11.3	-1.48912	0.01131	8.79127	5.68812		189528_s_at	aminotransferase	-1.77927	0.04516	1.01736	0.54452		192689_s_at	pbs-7	1.32096	0.04901	1.90868	2.55673									175617_at	lag-1	-1.25821	0.01429	1.22414	0.96292
183391_at	R09H10.1	3.01042	0.03827	0.02083	0.05746		180747_s_at	dsc-4	-1.481	0.02612	1.07839	0.75096		183142_at	B0348.2	-1.77534	0.03627	0.29938	0.17875		183458_at	F58F9.3	1.32185	0.04819	0.18301	0.24245									175261_s_at	F25B4.2	-1.25595	9.67048e-06	0.99258	0.78035
194124_s_at	gcy-29	3.0169	0.01164	0.02285	0.06267		181671_s_at	F56C9.7	-1.47304	0.00258	2.49783	1.72474		176259_at	Y50D4B.3	-1.77291	0.03558	0.16896	0.09236		180885_s_at	plsc-2	1.32403	0.04929	0.37207	0.48408									191782_s_at	ncx-4	-1.25568	0.0247	1.30614	1.03457
187545_at	T19C3.6	3.08033	0.0111	0.02059	0.05968		192256_at	C26B9.5	-1.47238	0.01813	1.68367	1.16465		189915_s_at	clec-41	-1.77111	0.0263	1.38928	0.81796		186698_s_at	cdc-14	1.33118	0.02737	0.15949	0.21056									180253_at	C18E3.3	-1.25515	0.00461	0.40221	0.32046
179920_at	fbxb-51	3.13966	0.00417	0.02061	0.06127		189324_s_at	ile-1	-1.47137	0.01865	1.42549	0.9662		188978_s_at	beta-synthase	-1.76596	0.02653	1.26363	0.6865		182866_s_at	F30B5.7	1.3316	0.01627	0.43734	0.56723									174728_at	C36B1.8	-1.25329	0.01372	0.96039	0.75408
193959_at	let-99	3.16091	0.00239	0.02079	0.06248		190439_s_at	cav-2	-1.45778	0.0003	0.9016	0.62202		193822_at	T19D12.1	-1.75507	0.01956	0.67561	0.40046		179167_at	M05D6.6	1.33558	0.02291	1.22386	1.6425									175256_at	C05E11.3	-1.25191	0.00783	0.71756	0.57564
188045_at	col-151	3.18092	0.04901	0.02206	0.06034		172997_s_at	F56C9.7	-1.45543	0.00907	3.37091	2.32215		190786_s_at	Y16B4A.2	-1.7533	0.02118	4.17301	2.2134		191017_at	Y40D12A.2	1.33679	0.00123	2.50711	3.31689									174038_at	C04D8.1	-1.25134	0.00146	3.5814	2.82593
181295_at	T07E3.3	3.2714	0.00242	0.03012	0.11028		178887_at	B0019.2	-1.45478	0.03508	0.13938	0.09621		189527_at	aminotransferase	-1.73719	0.03415	0.69355	0.40141		172516_x_at	Y39G8B.1	1.33742	0.03831	1.17882	1.58154									175067_at	unc-16	-1.2505	0.02626	2.87176	2.29589
192402_at	gsk-3	3.29381	0.00014	0.02635	0.0831		184777_s_at	K06A9.1	-1.45026	0.01234	0.64279	0.45083		193704_at	Y66H1A.4	-1.73222	0.02402	2.00986	1.1881		185477_s_at	AH9.3	1.34107	0.00802	0.27141	0.369									184546_s_at	C34F11.8	-1.24998	0.00978	3.16326	2.48941
191181_at	ZK455.3	3.37245	0.03804	0.02206	0.06302		191732_s_at	gamma-glutamyltranspeptidase	-1.44939	0.02136	0.42885	0.29558		179051_s_at	ZK228.3	-1.72445	0.04664	0.35076	0.22754		188766_at	nucleobindin	1.34643	0.04492	0.65751	0.86757									192786_s_at	B0286.3	-1.24601	0.04984	2.20721	1.7326
192569_at	cdh-5	3.50702	0.00232	0.01993	0.0652		182989_at	lys-1	-1.44798	0.0002	7.82449	5.38899		193293_at	cpr-1	-1.72179	0.02189	15.2164	7.34375		176349_s_at	T24E12.5	1.34697	0.00154	0.59277	0.79803									174659_at	die-1	-1.24582	0.04628	1.11647	0.89662
172507_x_at	shc-1	3.51403	0.02079	0.0213	0.0693		175109_at	Y34B4A.9	-1.44484	0.01828	6.99103	4.79113		176353_s_at	Y38F2AR.2	-1.71928	0.01392	3.09373	1.7232		177961_at	F54F7.2	1.34705	0.04954	0.1531	0.20852									174593_at	T04C9.1	-1.24577	0.00208	2.54709	2.01089
187037_at	cytidylyltransferase	3.58772	0.01614	0.02036	0.06503		187707_at	F57C9.1	-1.44139	0.0296	1.12678	0.74584		191469_at	tag-10	-1.7154	0.01882	2.35312	1.37981		183597_at	aip-1	1.34758	0.03817	1.01447	1.35532									173219_s_at	zak-1	-1.24563	0.0485	0.91267	0.71871
172073_x_at	172073_x_at	4.21067	0.04944	0.02011	0.07774		192545_at	F55A4.1	-1.43966	0.04354	0.81735	0.58185		179424_at	spp-18	-1.70328	0.0432	2.04151	1.04407		183555_at	tag-244	1.3501	0.02985	0.36328	0.49477									185035_s_at	C25A11.2	-1.24461	0.03334	0.30504	0.24328
179522_at	B0284.4	4.21592	0.01364	0.02293	0.07905		187077_s_at	Y105C5B.19	-1.4393	0.00586	0.23291	0.16303		176332_s_at	Y50D4B.3	-1.6977	0.00815	0.41535	0.24174		191662_at	T20G5.4	1.35051	0.00089	0.42791	0.57042									178430_at	C35C5.9	-1.24407	0.04001	2.85739	2.27169
187832_s_at	C38D4.1	4.40319	0.01592	0.02021	0.0749		183549_at	C49A9.5	-1.43909	0.04946	0.16311	0.11024		175705_s_at	lec-11	-1.69616	0.00075	2.17321	1.30586		180747_s_at	dsc-4	1.35691	0.00915	0.81283	1.08144									182026_s_at	ZC581.9	-1.24362	0.01594	0.63421	0.5032
180720_at	K04A8.2	4.58589	0.00077	0.0216	0.0877		190401_s_at	tufm-2	-1.43377	0.00848	0.77524	0.55711		191882_at	ugt-32	-1.69491	0.03001	0.37506	0.22585		182464_s_at	dnj-7	1.35821	0.00029	0.24987	0.3375									175303_at	bath-44	-1.24342	0.00396	2.28739	1.81071
							178653_at	W06B3.1	-1.43129	0.04399	0.23488	0.1734		193937_s_at	let-268	-1.69302	0.03153	0.54593	0.34171		188596_at	helicase	1.3619	0.01474	0.20064	0.26706									174919_at	ttx-1	-1.24307	0.01097	1.08927	0.86852
							191543_at	C04G6.5	-1.42812	0.00343	0.53554	0.37576		192032_s_at	tag-320	-1.68978	0.00881	4.96369	2.8108		183332_at	K09E2.3	1.36201	0.03414	0.75785	1.02846									174658_at	R02D5.1	-1.24195	0.00366	1.13436	0.90711
							190141_s_at	tba-7	-1.42783	0.03397	0.95461	0.7398		192555_s_at	vha-6	-1.68929	0.02329	4.34306	2.35616		175705_s_at	lec-11	1.3644	0.00481	1.38162	1.88344									173085_at	klc-2	-1.24132	0.00393	0.72167	0.57514
							189898_s_at	pmp-1	-1.42073	0.04603	0.95911	0.64754		193652_s_at	Y57G11C.15	-1.68865	0.01071	6.80448	3.71171		190736_s_at	C02B10.1	1.36855	0.04778	1.07445	1.47085									174958_at	174958_at	-1.24125	0.0245	2.00907	1.62707
							174007_s_at	Monooxygenase	-1.41327	0.0068	0.56828	0.3966		183000_at	set-31	-1.68254	0.02795	0.22377	0.13814		187251_at	B0353.1	1.36975	0.01281	0.48918	0.64879									173059_at	lfi-1	-1.24055	0.00728	5.70514	4.55312
							187238_at	F52B11.2	-1.41326	0.02632	0.615	0.43838		175238_s_at	pho-1	-1.68167	0.01942	0.69502	0.40546		189715_s_at	rab-14	1.38608	0.01894	0.60186	0.82053									173988_at	cfz-2	-1.23991	0.01055	1.35487	1.07759
							189021_at	cdc-48.2	-1.41038	0.03266	1.28569	0.91342		185494_at	F42A10.6	-1.67969	0.04354	3.71788	2.01201		192555_s_at	vha-6	1.38841	0.01607	2.25609	3.14243									175030_at	175030_at	-1.23968	0.00113	0.75647	0.61112
							182814_at	tag-292	-1.40896	0.04846	0.46966	0.3418		173214_s_at	W10C8.5	-1.67357	0.02754	4.38366	2.44082		192032_s_at	tag-320	1.38859	0.01087	3.0487	4.28347									174504_at	F28B3.1	-1.23965	0.01043	3.00624	2.40638
							192382_s_at	D2023.5	-1.40589	0.04241	0.59879	0.43058		189316_at	ckc-1	-1.6694	0.03965	0.45763	0.28612		187721_s_at	clc-5	1.39422	0.02368	0.42856	0.5849									182506_at	F58G11.4	-1.23918	0.04941	0.33594	0.26851
							182499_s_at	C24F3.1	-1.40399	0.03605	1.73239	1.24379		177916_at	W04G3.3	-1.66917	0.01194	1.25721	0.64688		193611_at	gst-1	1.39491	0.01874	3.03934	4.36361									174772_at	fem-2	-1.23906	0.03222	1.17937	0.94615
							186241_s_at	F49C12.14	-1.4035	0.01132	0.70125	0.51382		183268_at	Y41C4A.6	-1.66524	0.00437	0.98413	0.58808		189385_s_at	C29F7.3	1.39843	0.02992	0.85445	1.18543									175702_s_at	pld-1	-1.23878	0.04123	0.8365	0.67543
							187526_at	ZK1098.7	-1.40294	0.01268	1.10479	0.7998		190439_s_at	cav-2	-1.66408	0.02212	0.92849	0.58224		189551_s_at	act-5	1.40116	0.04237	7.15347	10.4447									174490_at	C04C11.2	-1.23803	0.0074	2.55285	2.06137
							191017_at	Y40D12A.2	-1.40277	0.01286	3.4067	2.45251		185331_at	Y50D7A.9	-1.66346	0.01355	0.32608	0.2007		185270_at	F53E10.4	1.40459	0.03951	0.78882	1.07638									174336_at	exc-5	-1.23791	0.04813	0.96162	0.77168
							189647_at	F53F1.3	-1.40197	0.00052	0.78783	0.56965		190366_at	tba-4	-1.66321	0.02161	1.10221	0.67078		191407_s_at	F21D5.3	1.41453	0.03737	0.40762	0.57293									174622_at	tpa-1	-1.23771	0.03776	1.74962	1.42714
							173727_s_at	F40F4.6	-1.40015	0.00278	3.36266	2.40094		189227_at	W07B8.1	-1.65996	0.02455	0.46296	0.28474		187397_at	tag-132	1.41725	0.00915	0.75015	1.03871									173543_at	C13F10.4	-1.23681	0.00023	1.30576	1.04632
							194259_x_at	K06A9.1	-1.39946	0.01471	0.67418	0.49406		184248_at	cey-2	-1.65263	0.03946	0.2753	0.18149		187227_at	rom-5	1.41842	0.03288	0.08779	0.12646									175808_s_at	akt-1	-1.23623	0.03263	4.87638	3.92765
							173153_s_at	W04B5.3	-1.39697	0.03271	0.92604	0.67405		189049_s_at	peptidase	-1.651	0.00242	2.11283	1.28222		190545_at	mpk-2	1.41885	0.04797	0.43112	0.61105									175488_at	F54C8.5	-1.2357	0.00792	0.93233	0.75241
							187400_s_at	lsm-4	-1.39608	0.0285	0.79767	0.58974		183214_at	C26F1.7	-1.64674	0.04272	4.28145	2.47788		191361_at	tag-303	1.41988	0.04862	0.18861	0.26172									174129_at	F27D4.2	-1.23563	0.01493	1.13846	0.91852
							172070_x_at	K06A9.1	-1.39382	0.03551	0.66979	0.49018		189551_s_at	act-5	-1.64613	0.01031	11.345	6.4146		176731_at	Y54H5A.2	1.42177	0.00607	0.32896	0.46251									174484_s_at	Y55D9A.1	-1.23404	0.01085	1.43641	1.15893
							181097_at	T21H3.1	-1.38729	0.022	8.15013	5.65977		189828_s_at	hsp-3	-1.63941	0.01001	6.90284	3.98763		174007_s_at	Monooxygenase	1.42223	0.04512	0.38517	0.53585									174845_s_at	Talin	-1.23368	0.03461	3.64526	2.92001
							185524_at	F35D11.5	-1.37891	0.04301	0.66347	0.48886		189690_s_at	T14G8.3	-1.63482	0.0034	1.06726	0.67296		192015_s_at	unc-60	1.42494	0.04122	1.46189	2.10687									174998_s_at	Y49E10.23	-1.23351	0.01286	1.58173	1.26896
							180672_at	C37C3.7	-1.37391	0.03027	0.49074	0.3726		190506_s_at	rnp-6	-1.62947	0.0452	0.41019	0.27763		190746_at	F38E9.5	1.42653	0.04282	1.2502	1.82681									174545_at	ptp-3	-1.23035	0.01999	4.73194	3.80283
							193611_at	gst-1	-1.37283	0.0094	4.38587	3.11804		190332_s_at	hum-4	-1.62553	0.02767	0.79972	0.50503		187998_s_at	tfg-1	1.43934	0.04873	0.31929	0.45159									174519_at	174519_at	-1.22994	0.01572	1.02709	0.83287
							192778_at	pas-2	-1.36746	0.02282	2.77093	2.04846		184431_at	C18A11.3	-1.62348	0.00143	0.97017	0.59453		182108_at	C16D9.1	1.44347	0.00377	0.278	0.4063									194184_x_at	kin-4	-1.22937	0.0005	2.43779	1.98003
							177190_at	Y71H2AL.1	-1.365	0.04287	0.73534	0.55128		188321_at	twk-26	-1.62328	0.03582	0.11675	0.07508		177374_at	LLC1.2	1.44642	0.02493	1.72632	2.5297									174726_at	rskn-1	-1.22922	9e-05	0.92514	0.74311
							182464_s_at	dnj-7	-1.36102	0.02552	0.32252	0.2337		186792_at	C18E9.6	-1.62301	0.00539	0.79216	0.5001		183955_at	W04B5.3	1.44972	0.01684	0.41841	0.59564									193462_at	gpa-1	-1.2291	0.03761	0.5096	0.40634
							182845_s_at	ebp-1	-1.35575	0.03905	0.32575	0.24551		193165_at	rhr-1	-1.62298	0.005	3.8935	2.26679		187177_at	C13G5.2	1.45337	0.0065	0.10984	0.15778									193114_at	C48C5.1	-1.22898	0.02665	0.31652	0.25485
							174061_s_at	C48B6.10	-1.35331	0.01576	5.62688	4.1198		176321_s_at	Y71F9AM.6	-1.62287	0.00507	4.48198	2.69287		172455_x_at	F29G6.3	1.45423	0.00655	0.10384	0.14619									173325_s_at	pcaf-1	-1.22887	0.02322	0.70573	0.56535
							187543_s_at	T17E9.2	-1.34862	0.03024	1.36703	1.02522		192256_at	C26B9.5	-1.62256	0.00054	1.61569	1.01788		189995_s_at	fumarylacetoacetase	1.45626	0.02036	1.08363	1.57176									192000_s_at	lag-1	-1.22809	0.00885	0.41954	0.33596
							193660_at	R10H10.3	-1.34569	0.0089	3.74133	2.7977		185039_s_at	T25G12.6	-1.60739	0.01437	0.47266	0.30973		175956_at	sqv-6	1.45674	0.04993	0.04655	0.06646									181730_at	C48B6.9	-1.22765	0.02457	0.27178	0.21742
							180929_s_at	C10G8.8	-1.34509	0.04278	0.53306	0.40442		AFFX-r2-3487-5_s_at	AFFX-r2-3487-5_s_at	-1.60185	0.02526	2.36919	1.47401		181098_at	ZK563.6	1.45871	0.00331	0.25195	0.36697									174717_at	F16A11.3	-1.22712	0.04706	2.35768	1.89491
							193755_s_at	pdi-3	-1.34497	0.01099	12.5792	9.24165		191382_at	gst-38	-1.60082	0.03259	0.23694	0.15323		190121_s_at	T25B6.2	1.4672	0.00098	1.24275	1.82314									175427_at	C01G12.1	-1.22712	0.03039	0.73361	0.58884
							177482_at	aqp-11	-1.34433	0.0488	0.77329	0.57519		171817_x_at	Y38F2AR.9	-1.60051	0.02032	7.52883	4.39072		176396_s_at	lev-11	1.4709	0.02651	1.99115	3.00283									171801_s_at	W03G11.4	-1.22693	0.04987	1.12126	0.9224
							171936_s_at	F23H12.2	-1.34394	0.04584	1.3548	1.00937		174684_s_at	H43E16.1	-1.6002	0.00069	1.71628	1.08207		184533_at	C17H12.8	1.47511	0.04807	1.30206	1.89553									194256_x_at	ajm-1	-1.22678	0.00456	1.13452	0.92281
							173838_at	ile-1	-1.34375	0.04274	2.45221	1.80608		193162_s_at	F08C6.2	-1.59948	0.00299	0.5994	0.36796		190116_s_at	Y37A1C.1	1.47565	0.03861	0.21317	0.31319									174828_at	cgh-1	-1.22493	0.01709	1.04503	0.85625
							192650_at	dhs-25	-1.34345	0.04274	0.7563	0.56811		192946_s_at	pdi-1	-1.59925	0.01307	3.59295	2.1986		178820_at	F54D5.4	1.48221	0.00971	1.66503	2.47563									174617_at	174617_at	-1.22492	0.01031	3.46135	2.81734
							183555_at	tag-244	-1.3425	0.03201	0.49557	0.36718		191407_s_at	F21D5.3	-1.59769	0.02448	0.68034	0.42092		192004_at	tba-6	1.48381	0.01764	0.09442	0.13889									173958_at	lst-4	-1.22476	0.00126	3.0553	2.46615
							185322_s_at	mlp-1	-1.34148	0.00893	1.30992	0.98313		187249_s_at	crn-6	-1.5943	0.00043	0.34823	0.22107		179441_at	F58H1.4	1.48575	0.02608	0.14655	0.21091									173623_s_at	gei-17	-1.22452	0.04363	1.6595	1.3477
							173946_s_at	ife-2	-1.3401	0.04159	1.16759	0.89683		180747_s_at	dsc-4	-1.59378	0.0112	1.03575	0.67243		181307_at	K02F3.6	1.50433	0.0475	0.16485	0.2372									174743_s_at	ZK1248.10	-1.2233	0.04071	0.57993	0.47499
							190987_at	R13H4.3	-1.33726	0.0056	0.44345	0.33249		181447_at	math-38	-1.59301	0.03044	0.44105	0.29276		185494_at	F42A10.6	1.51057	0.04058	2.10178	3.45405									173075_at	ptp-1	-1.22319	0.04613	1.03684	0.83613
							173702_at	imp-2	-1.33712	0.021	4.68351	3.45299		192454_s_at	ifd-2	-1.5881	0.01473	0.74317	0.49052		172069_x_at	cpr-3	1.51083	0.00095	0.51224	0.76901									173213_s_at	sup-17	-1.2231	0.01475	0.91501	0.73462
							173898_at	tag-320	-1.33702	0.01614	13.1029	9.63736		187707_at	F57C9.1	-1.58789	0.00426	1.12423	0.67252		175885_at	F12E12.11	1.51408	0.03022	0.7312	1.10415									174118_at	T26A5.5	-1.22259	0.01064	0.96803	0.78921
							189262_at	haf-4	-1.33674	0.02888	0.89585	0.68238		172947_at	172947_at	-1.58588	0.01709	2.89003	1.71247		175045_at	175045_at	1.51802	0.00809	0.11687	0.17506									192294_s_at	sdc-3	-1.22237	0.01467	0.97904	0.79227
							189677_s_at	erm-1	-1.33338	0.00392	2.66774	2.01633		173896_s_at	T04G9.5	-1.58477	0.03663	8.05802	4.78542		182815_at	T24C4.4	1.52691	0.00197	0.32032	0.48894									181925_at	Y9C2UA.1	-1.22122	0.02015	2.78981	2.30637
							182223_at	acl-11	-1.33276	0.03163	0.31889	0.24331		190815_s_at	K10C2.1	-1.57541	0.00406	10.6108	6.53381		172793_x_at	cpr-3	1.53284	0.00499	0.45676	0.70005									175211_at	C13B9.4	-1.22103	0.00368	1.07663	0.87098
							193946_s_at	gly-13	-1.33083	0.00078	0.3918	0.29979		187047_at	lec-6	-1.57315	0.00253	7.33877	4.57048		177768_s_at	F31C3.4	1.54034	0.04482	0.27819	0.38382									194258_x_at	tol-1	-1.22036	0.00656	1.17156	0.96006
							183038_at	Y39B6A.39	-1.32594	0.01939	0.71172	0.54601		172069_x_at	cpr-3	-1.56982	0.00459	0.88553	0.58524		193124_s_at	pdi-2	1.54266	0.00994	3.57696	5.5517									174187_s_at	K04D7.4	-1.21989	0.00195	1.07812	0.87323
							192183_s_at	rsp-6	-1.32495	0.00182	1.93636	1.48256		193073_at	ifc-2	-1.56877	0.00301	1.38644	0.90605		178357_at	ZK520.2	1.56181	0.00249	0.26634	0.40645									173319_s_at	T19D12.6	-1.21807	0.03573	2.15605	1.735
							178264_at	F01D5.8	-1.32107	0.02777	0.25747	0.20037		189647_at	F53F1.3	-1.56685	0.00016	0.7227	0.47301		187085_s_at	F56A4.3	1.56522	0.03161	0.41598	0.65027									173864_at	hst-1	-1.21728	0.01047	0.89735	0.72773
							177239_s_at	Y54E10BR.5	-1.32029	0.03672	2.10368	1.60358		190588_s_at	nid-1	-1.56426	0.00932	0.7896	0.52276		192956_at	gst-6	1.56757	0.03839	1.08507	1.73967									174120_at	K04G2.2	-1.2169	0.02891	1.38155	1.12425
							191546_s_at	trs-1	-1.31827	0.04905	2.35335	1.83143		190281_at	lec-10	-1.56371	0.00088	13.5829	8.61222		194008_s_at	drr-2	1.57406	0.02836	0.36395	0.55176									193861_at	trp-1	-1.21606	0.03543	0.6944	0.56119
							184393_at	C33H5.13	-1.31754	0.00828	2.06208	1.57596		193003_at	W09D10.3	-1.56314	0.00704	1.22917	0.79473		189015_at	clec-86	1.57524	0.02985	0.25215	0.40176									184168_at	R02F2.8	-1.21494	0.02897	1.4289	1.15166
							193725_at	cyn-1	-1.31642	0.02681	3.37625	2.60265		182499_s_at	C24F3.1	-1.55229	0.00259	1.80369	1.16669		192336_at	lec-9	1.57828	0.04671	2.32791	4.14522									186758_at	Y39A3CR.5	-1.21484	0.00898	1.29665	1.05305
							180071_at	W10D9.5	-1.31448	0.04119	2.71508	2.0599		183955_at	W04B5.3	-1.55139	0.01523	0.58966	0.39896		189720_s_at	rab-7	1.58163	0.03125	0.81731	1.30206									173532_at	R03D7.4	-1.2146	0.02485	1.04235	0.84332
							193273_at	C25A1.13	-1.31225	0.02334	1.93832	1.48399		187085_s_at	F56A4.3	-1.55122	0.00961	0.6047	0.37737		173539_at	eif-3.E	1.58564	0.0419	0.12378	0.19525									174638_at	rig-4	-1.21439	0.02133	2.02711	1.66558
							174324_s_at	W10G11.19	-1.30886	0.00323	0.56077	0.43196		191987_at	K09A9.6	-1.55003	0.04094	0.55997	0.37217		189861_at	Carboxypeptidase	1.59626	0.01369	0.97739	1.55853									174321_s_at	Y73E7A.1	-1.21368	0.01173	1.89759	1.53105
							191989_at	F20D1.9	-1.30741	0.02402	1.13673	0.88277		187801_at	Y92H12BR.8	-1.54543	0.04383	0.78329	0.52942		178270_s_at	srx-53	1.60323	0.04972	0.01938	0.03062									174890_at	abl-1	-1.21312	0.04865	0.46376	0.38547
							183029_s_at	pam-1	-1.30674	0.03241	1.51986	1.17223		175099_s_at	pqn-59	-1.54476	0.02552	0.54594	0.36382		190837_at	aqp-4	1.60744	0.02293	0.63892	1.00649									173462_s_at	lin-13	-1.21299	0.02715	2.55601	2.09164
							187019_at	F37C12.10	-1.30629	0.03413	0.67312	0.52411		189324_s_at	ile-1	-1.54424	0.00513	1.53225	0.98811		186383_at	T19D12.4	1.61296	0.00609	1.35094	2.18673									183170_at	srab-4	-1.21184	0.02198	0.35269	0.29155
							176095_at	F09G8.3	-1.30607	0.0406	1.656	1.28654		194060_s_at	T01D3.6	-1.54368	1.51726e-09	1.66073	1.09235		190439_s_at	cav-2	1.6244	0.00711	0.62661	1.02082									175652_at	par-6	-1.21105	0.02173	0.54928	0.45036
							171722_x_at	F56B3.11	-1.30375	0.01258	2.08369	1.61334		193115_s_at	C16A3.10	-1.54243	0.01027	0.78805	0.51159		178262_at	F01D5.5	1.62515	0.00408	2.45139	4.03565									174844_at	F40F12.5	-1.2108	0.01911	3.6396	2.95768
							192426_at	F09E5.3	-1.30222	0.01918	2.17993	1.69866		180760_at	transposase	-1.54195	0.02309	2.11185	1.36381		191753_at	F54F11.2	1.63564	0.01757	0.85348	1.38771									174794_at	ceh-38	-1.21038	0.01646	2.58658	2.13261
							188739_at	vha-19	-1.30178	0.01634	2.46373	1.92652		182487_s_at	pho-1	-1.53952	0.03999	1.04741	0.63872		191871_s_at	cdr-4	1.63655	0.00811	1.22374	2.02551									175585_at	lin-10	-1.20999	0.03164	2.16839	1.77588
							177701_s_at	K08D8.6	-1.30145	0.04941	0.60879	0.48245		190989_at	B0303.15	-1.53488	0.01816	1.66082	1.1214		194060_s_at	T01D3.6	1.64151	0.0006	0.86393	1.46153									189868_s_at	cho-1	-1.20988	0.04627	0.64579	0.53216
							192285_at	pfd-3	-1.30071	0.04358	1.14452	0.89487		188669_at	peptidase	-1.53392	0.01265	4.81285	3.10032		183142_at	B0348.2	1.643	0.03542	0.20724	0.32985									173428_at	lin-59	-1.2081	0.0032	4.01426	3.30525
							184923_at	tag-267	-1.30003	0.04331	0.73419	0.56948		190837_at	aqp-4	-1.5295	0.00682	0.99096	0.66357		189915_s_at	clec-41	1.67766	0.00277	0.83838	1.40834									171862_s_at	R08E3.1	-1.20767	0.0243	0.73384	0.59875
							174635_s_at	F48E3.3	-1.29976	0.03824	1.34708	1.04738		182814_at	tag-292	-1.5265	0.00814	0.46536	0.31313		182858_at	T15B7.1	1.67872	0.04327	0.19107	0.30666									187350_at	rbf-1	-1.20701	0.02537	0.82644	0.67974
							193073_at	ifc-2	-1.2997	0.01619	1.38794	1.08892		173118_s_at	F08C6.2	-1.52404	0.0286	0.62167	0.40874		176270_at	ZK1236.7	1.75768	0.02454	0.34218	0.58213									174771_at	cam-1	-1.20692	0.03948	2.67089	2.17505
							179409_at	T13H5.5	-1.29899	0.02444	1.23949	0.97242		187238_at	F52B11.2	-1.51029	0.00068	0.57936	0.38596		183624_at	dod-22	1.78073	0.01694	0.27293	0.49892									174818_at	helicase	-1.20688	0.03882	5.93752	4.90916
							183516_at	F40G9.2	-1.29687	0.03659	0.92356	0.72033		187077_s_at	Y105C5B.19	-1.50896	0.00552	0.23444	0.15736		182287_at	C43H6.3	1.78417	0.04919	0.18492	0.34725									174663_at	2012-03-06	-1.20654	0.01859	0.86	0.71563
							177070_s_at	vha-16	-1.29659	0.01183	6.21816	4.82813		189491_at	amidotransferase	-1.50711	0.03964	0.34049	0.23945		176259_at	Y50D4B.3	1.78479	0.02749	0.11178	0.19569									174767_at	K07G5.1	-1.20556	0.04473	1.74519	1.44463
							190793_s_at	F47B10.1	-1.29647	0.02122	2.65939	2.09169		179946_s_at	E02D9.1	-1.50423	0.03849	1.00404	0.69704		175218_at	175218_at	1.79209	0.0042	0.50907	0.86711									175763_at	clh-2	-1.20473	0.01359	0.63814	0.52499
							191252_s_at	guanosine-diphosphatase	-1.29472	0.0149	0.61787	0.48561		182708_s_at	Y43F8C.8	-1.4994	0.02563	0.61452	0.42141		178694_at	F14H8.2	1.80444	0.02546	0.05691	0.10173									175811_s_at	daf-19	-1.20456	0.03671	2.56642	2.11943
							184319_at	cpn-4	-1.29414	0.00258	1.75344	1.36602		192183_s_at	rsp-6	-1.49647	3e-05	1.85452	1.257		189690_s_at	T14G8.3	1.81179	0.02679	0.65747	1.20351									174896_at	C14H10.3	-1.20382	0.04112	0.99972	0.83449
							193500_s_at	T09A5.11	-1.29298	0.04294	2.85413	2.22163		176053_s_at	F09G8.8	-1.49634	0.04268	0.26459	0.17835		182088_s_at	F57F4.4	1.84347	0.02576	1.81073	3.77446									175226_at	F13E9.1	-1.20348	0.03646	0.39442	0.3282
							190626_s_at	ZK829.4	-1.2913	0.0009	11.5834	9.0473		191820_s_at	K07C5.4	-1.49597	0.03375	3.90467	2.51067		184207_at	Y17G7B.11	1.84724	0.01145	0.13136	0.23953									174669_s_at	atf-6	-1.20329	0.04934	1.46892	1.21251
							189385_s_at	C29F7.3	-1.29091	0.01845	1.07693	0.85173		181060_s_at	F01F1.9	-1.49283	0.00581	3.2541	2.14619		194067_at	clec-66	1.88991	0.00111	0.36343	0.70192									174639_at	sad-1	-1.20252	0.01368	0.94706	0.78207
							176854_s_at	F56B3.11	-1.29067	0.02675	2.1893	1.71101		193509_s_at	gly-7	-1.49146	0.00472	0.52533	0.36002		176786_at	F14H12.3	1.89835	0.01509	0.15374	0.27469									174804_at	alg-2	-1.20243	0.02458	1.50078	1.24822
							189774_at	C07D8.6	-1.28931	0.0249	2.26111	1.78147		192240_s_at	F57B9.3	-1.49101	0.01773	1.84889	1.23835		178516_at	C17H1.13	1.90022	0.00973	0.01931	0.03568									174460_at	F19C7.8	-1.2022	0.04278	1.29607	1.07209
							190598_at	tsp-10	-1.28744	0.01717	1.51317	1.18097		181671_s_at	F56C9.7	-1.49042	0.00026	2.53068	1.71819		180150_at	F54E2.1	1.91543	0.00066	0.38792	0.7294									177419_s_at	F59B8.1	-1.2012	0.01797	2.07156	1.68932
							176850_at	Y111B2A.20	-1.28616	0.02169	0.92858	0.73013		182225_at	F37F2.2	-1.48993	0.01756	0.62972	0.42642		172480_x_at	C41D7.1	1.91565	0.04044	0.01871	0.03338									173649_at	peptidase	-1.20093	0.02453	2.62225	2.15202
							175565_s_at	pbs-6	-1.28595	0.02408	2.92649	2.28477		189020_at	crn-1	-1.48593	0.02291	0.58636	0.39941		189392_s_at	F28B4.3	1.95105	0.01018	1.10636	2.24417									171785_x_at	C37C3.2	-1.20084	0.01466	2.64117	2.18926
							186918_at	PAR2.1	-1.28389	0.02362	2.40881	1.89056		185070_s_at	pqn-22	-1.4855	0.00782	1.70068	1.17074		189784_at	F59A2.2	1.96162	0.02612	0.04645	0.08725									173636_at	rpm-1	-1.20047	0.00296	4.01407	3.31848
							192934_s_at	pas-4	-1.28371	0.04279	3.30224	2.59564		177482_at	aqp-11	-1.485	0.01694	0.72617	0.49532		185425_at	clec-4	1.96306	0.00107	0.54489	1.06753									182713_s_at	C49G7.3	1.20125	0.00026	10.0517	12.0572
							187578_at	R02F2.2	-1.28316	0.00483	1.20355	0.95386		186315_at	Y48C3A.10	-1.48326	0.03301	0.72674	0.51591		173278_at	ech-1	1.96896	0.04057	0.01909	0.03652									AFFX-r2-13514-3_s_at	AFFX-r2-13514-3_s_at	1.20177	0.00898	18.8899	22.7301
							175444_at	C42C1.7	-1.27871	0.02851	0.36185	0.2935		183076_at	T15B7.1	-1.48316	0.01312	0.4948	0.34641		188921_at	dehydrogenase	1.97355	0.02708	0.32635	0.66974									191008_at	sto-4	1.20536	0.03298	1.52042	1.82241
							183292_at	W09D10.5	-1.27765	0.00425	0.34945	0.27885		193874_at	ucr-2.2	-1.48304	0.00371	2.26135	1.52278		184806_at	F46F5.10	1.98284	0.00853	0.01927	0.03805									190522_at	C04C3.3	1.20754	0.00567	2.43405	2.92607
							191274_s_at	pcp-3	-1.27463	0.01265	2.06925	1.64835		172813_x_at	dnj-2	-1.48131	0.02853	0.60626	0.41554		181565_at	clec-67	1.99096	0.02475	0.67356	1.33573									187600_at	tag-60	1.20779	0.04181	2.83572	3.40019
							177139_s_at	vha-11	-1.27436	0.01534	3.8296	3.04952		176702_at	C25F6.3	-1.478	0.01461	2.39237	1.58281		188257_at	T15H9.1	2.10674	0.03878	0.0251	0.05203									190043_s_at	act-1	1.20794	0.00687	19.0482	23.0576
							172637_x_at	F56B3.11	-1.26938	0.0344	1.99208	1.59339		191965_at	T05E11.3	-1.47741	0.02459	8.41502	5.49406		172359_x_at	172359_x_at	2.16159	0.01879	0.01803	0.03668									193550_s_at	F53F4.10	1.20859	0.03252	4.2966	5.19726
							191451_at	Y54E10A.3	-1.26934	0.02715	0.85036	0.68302		172213_x_at	C27C7.1	-1.47542	0.02244	0.19788	0.13663		176743_s_at	clec-67	2.19463	0.02197	0.64377	1.45984									187116_s_at	B0513.5	1.20977	0.04154	0.67572	0.80834
							184472_s_at	F01F1.15	-1.26788	0.04642	1.48057	1.18534		177028_at	C29E4.8	-1.47332	0.00745	4.39427	2.95577		184035_at	M02F4.7	2.20869	0.00516	1.1821	2.93322									192147_s_at	stc-1	1.21064	0.0368	0.58968	0.70845
							190936_s_at	pfd-6	-1.26575	0.03201	0.79042	0.63554		179133_at	T05F1.1	-1.46833	0.00802	2.98255	2.08322		178439_s_at	F17C8.7	2.2171	0.0139	0.01882	0.04053									191774_at	Y32F6A.5	1.21076	0.02996	1.39848	1.67533
							188661_s_at	tni-1	-1.26497	0.0344	6.36032	4.97417		177139_s_at	vha-11	-1.46828	0.00439	3.85194	2.67802		189971_at	ech-9	2.24845	0.04991	0.11431	0.23813									189223_at	aminoacylase-1	1.21115	0.00189	0.99663	1.19366
							186179_at	K05F1.10	-1.26436	0.01814	0.96563	0.78233		192545_at	F55A4.1	-1.46824	0.02425	0.81609	0.57362		183850_at	Y48E1B.8	2.27431	0.02184	0.03197	0.07126									189532_at	T03F1.8	1.21246	0.00349	1.53322	1.83651
							192689_s_at	pbs-7	-1.26266	0.01313	2.45837	1.97933		179295_s_at	T04F8.1	-1.46547	0.0061	1.2499	0.90524		176927_at	176927_at	2.28903	0.03391	0.02055	0.04303									189382_s_at	par-5	1.21289	0.03886	7.6755	9.28895
							191087_at	R11D1.9	-1.25853	0.00636	1.84522	1.48623		186605_s_at	Y17G7B.10	-1.46394	0.00011	1.7932	1.24115		180565_at	T24H10.5	2.2961	0.04794	0.01939	0.04165									173321_at	T05E11.3	1.21393	0.04899	1.64178	1.98957
							185194_at	F09E5.11	-1.25767	0.04567	1.50754	1.22546		184777_s_at	K06A9.1	-1.46214	0.02907	0.61092	0.4341		179159_at	C02B4.3	2.30858	0.00544	0.02185	0.04992									193709_at	aly-3	1.21443	0.02708	2.12987	2.58219
							172842_x_at	Y56A3A.19	-1.25627	0.01459	3.06211	2.44002		174683_at	T19D12.1	-1.46186	0.0272	0.91594	0.6382		182658_at	srw-80	2.34724	0.01907	0.01942	0.04348									173473_s_at	hyl-1	1.21462	0.037	0.53599	0.64982
							193674_s_at	rsp-2	-1.25515	0.00769	2.42542	1.96376		190987_at	R13H4.3	-1.46135	0.00021	0.44902	0.31149		187308_at	tag-308	2.36908	0.04067	0.02019	0.04359									176702_at	C25F6.3	1.2155	0.02804	1.58912	1.91523
							176242_at	C30C11.1	-1.25434	0.03321	1.66449	1.33982		187400_s_at	lsm-4	-1.45881	0.01986	0.775	0.54355		189023_at	phospholipase	2.3758	0.03238	0.1035	0.23061									185440_s_at	lpd-5	1.21651	0.00792	3.9263	4.74752
							184681_s_at	M01A10.3	-1.25346	0.03609	4.01912	3.22226		172997_s_at	F56C9.7	-1.4558	0.00365	3.36696	2.31571		188967_at	188967_at	2.38024	0.02403	0.02574	0.06057									192118_s_at	ifb-2	1.21933	0.00197	4.31288	5.21651
							193609_at	F48E3.3	-1.25213	0.01174	1.19931	0.97313		177978_at	F58G1.4	-1.4547	0.02968	7.23707	4.73086		183037_at	reps-1	2.38043	0.00497	0.01919	0.04345									192922_s_at	tba-1	1.21957	0.0269	9.34903	11.4617
							187294_at	C28H8.1	-1.25126	0.02805	0.75156	0.60604		191017_at	Y40D12A.2	-1.45431	0.00171	3.50114	2.43876		182052_at	F13B9.6	2.40129	0.03038	0.05711	0.12235									184976_s_at	Y73C8B.2	1.22059	0.00551	0.47703	0.57312
							179013_s_at	T20D3.2	-1.25087	0.00103	10.3404	8.34683		188739_at	vha-19	-1.45212	0.01039	2.46945	1.73691		184141_at	T09E11.5	2.47954	0.04463	0.01946	0.04792									190626_s_at	ZK829.4	1.22061	0.00287	8.61108	10.3958
							184975_at	C34B2.10	-1.24921	0.03667	3.05903	2.46797		189769_at	ZC21.3	-1.45091	0.0309	1.2284	0.83028		181377_at	str-78	2.48722	0.04971	0.0225	0.05318									193131_at	ifa-1	1.22073	0.00188	3.57772	4.32648
							183470_at	asp-1	-1.24437	0.00194	28.9601	23.3176		186241_s_at	F49C12.14	-1.44864	0.00172	0.73016	0.52017		178896_at	C25F9.2	2.49396	0.0283	0.02089	0.04805									173852_s_at	tag-135	1.22191	0.00272	1.47058	1.77971
							192078_at	F32B6.2	-1.24411	0.03231	1.73328	1.40654		185322_s_at	mlp-1	-1.44788	0.00091	1.30885	0.90486		191005_at	W02B12.12	2.50603	0.04981	0.01964	0.04388									187445_s_at	tag-148	1.22311	0.0093	2.58512	3.17385
							192817_at	nkat-3	-1.24276	0.04707	0.62711	0.50961		190401_s_at	tufm-2	-1.44532	0.0065	0.78561	0.56214		173042_s_at	groundhog	2.50858	0.04946	0.01901	0.04071									184176_at	tnt-4	1.2256	0.00911	7.08662	8.69712
							175592_s_at	C06H2.3	-1.2425	0.03503	0.95279	0.7618		194222_x_at	Y38F2AR.9	-1.44447	0.031	6.6644	4.50405		173091_at	173091_at	2.5407	0.04832	0.02111	0.04697									189883_at	F53H8.3	1.2265	0.02012	0.53976	0.65255
							192685_at	tag-208	-1.24229	0.01478	1.86069	1.49872		179780_s_at	EGAP9.3	-1.43882	0.02393	0.31488	0.22358		183433_at	M03F8.4	2.56922	0.04026	0.05081	0.1309									189434_s_at	hmg-1.2	1.22808	0.01623	2.22944	2.71123
							189302_s_at	vha-10	-1.24066	0.04541	11.4235	9.17548		172793_x_at	cpr-3	-1.43847	0.01568	0.84412	0.60321		177448_at	R155.3	2.6051	0.01312	0.01881	0.04608									188285_s_at	actin	1.22892	0.01446	2.01456	2.45952
							176266_s_at	Y71H2AM.11	-1.23968	0.03249	1.22019	0.98868		176095_at	F09G8.3	-1.43755	0.00138	1.68194	1.18429		178042_at	W01B6.4	2.61952	0.01782	0.01827	0.04553									184393_at	C33H5.13	1.22929	0.00628	1.55299	1.89665
							187600_at	tag-60	-1.23948	0.00455	3.46635	2.83956		176787_s_at	F14H12.3	-1.43737	0.03719	0.49836	0.36317		187670_at	C05D11.8	2.62141	0.03188	0.01941	0.04717									173637_s_at	C05D10.1	1.23115	0.03146	0.72177	0.88879
							192832_s_at	vha-4	-1.23937	0.02324	6.47029	5.31933		193673_s_at	Y43F8C.13	-1.43725	0.0299	1.27409	0.8821		179903_at	ZK354.7	2.63016	0.03538	0.01979	0.04728									183470_at	asp-1	1.23491	0.00052	22.1646	27.3325
							189223_at	aminoacylase-1	-1.23921	0.00781	1.21335	0.98634		185643_s_at	tnt-2	-1.437	0.00624	7.22445	4.96968		188076_s_at	pkd-2	2.642	0.04634	0.02001	0.0462									192685_at	tag-208	1.23539	0.03989	1.50255	1.83053
							183917_at	gbf-1	-1.2367	0.03588	0.26278	0.21149		175753_at	tin-9.2	-1.43421	0.04782	0.90818	0.65067		187978_at	grd-7	2.65212	0.01973	0.01896	0.0471									182989_at	lys-1	1.23578	0.02331	5.64914	6.86404
							194199_x_at	tag-148	-1.23614	0.02938	3.98089	3.23095		187537_s_at	dcap-1	-1.43417	0.03285	0.38023	0.27119		184846_at	B0205.10	2.65574	0.02507	0.0192	0.04681									183567_s_at	C14C6.2	1.23608	0.00021	2.03603	2.49167
							190096_at	asp-5	-1.23543	0.00013	15.3923	12.5603		183266_at	K07A12.7	-1.43393	0.0126	0.91496	0.65066		183115_at	C34H4.2	2.66046	0.00428	0.11368	0.2835									191924_s_at	tag-173	1.23787	0.04577	1.97665	2.4661
							182578_at	bca-1	-1.23289	0.01874	0.87072	0.71885		171918_x_at	Y17G7B.10	-1.43352	0.00262	1.99913	1.41081		173587_s_at	T07D10.1	2.68896	0.00433	0.02583	0.07173									171792_x_at	Troponin	1.23858	0.02303	1.12282	1.36537
							180165_at	F39G3.5	-1.23212	0.00062	1.23105	1.0077		171814_x_at	tba-2	-1.43162	0.02826	1.50279	1.05906		172173_x_at	Y73B6BL.28	2.71219	0.03564	0.02959	0.06058									191263_at	ZK1307.8	1.24085	0.01582	1.56718	1.91476
							177344_at	map-1	-1.23153	0.01053	0.40615	0.33501		AFFX-Ce_Actin_5_f_at	AFFX-Ce_Actin_5_f_at	-1.43107	0.0006	10.0898	7.1501		191151_at	str-83	2.72041	0.00779	0.01897	0.04626									185548_s_at	C17G10.9	1.24208	0.03021	0.41027	0.50069
							175517_at	K07G5.6	-1.23129	0.02006	1.43526	1.17987		184627_s_at	Y39A1A.21	-1.43057	0.03029	0.87052	0.61925		193508_at	nhr-82	2.72162	0.01991	0.02014	0.05234									193919_at	dhs-28	1.24299	2.06461e-07	3.24916	4.00018
							172994_at	ZK829.4	-1.23097	0.02984	5.67592	4.66955		185625_at	ZK1193.5	-1.43005	0.00722	0.27961	0.1967		193307_at	Y38H6C.8	2.72626	0.03037	0.05225	0.11902									171824_x_at	ferritin	1.24301	0.03134	1.51415	1.86959
							191774_at	Y32F6A.5	-1.23092	0.01824	1.64057	1.35291		186889_at	Y18D10A.16	-1.42861	0.04749	0.48579	0.349		190814_s_at	C50F4.10	2.73316	0.01993	0.02063	0.05212									187316_s_at	C56G2.7	1.24408	0.04193	1.32943	1.63657
							191263_at	ZK1307.8	-1.22953	0.02812	2.22822	1.8269		192283_s_at	mec-5	-1.42537	0.04124	0.58927	0.42781		172957_s_at	K09A9.6	2.74695	0.02555	0.05401	0.14181									174684_s_at	H43E16.1	1.24681	0.0084	1.08518	1.33623
							187233_s_at	clp-7	-1.22805	0.02093	0.56236	0.4589		175754_s_at	tin-9.2	-1.42407	0.03738	1.24153	0.88905		176078_at	K12H4.6	2.74826	0.02251	0.01967	0.05086									176888_at	cpx-1	1.24699	0.00511	1.19931	1.47771
							183340_at	ZC449.5	-1.22772	0.0471	1.17923	0.98394		189021_at	cdc-48.2	-1.42392	0.04414	1.28344	0.89917		181756_at	C04G6.6	2.74927	0.04737	0.01944	0.05166									192658_s_at	mdh-1	1.25006	0.03162	8.85358	11.032
							192147_s_at	stc-1	-1.2274	0.02825	0.74672	0.61191		189792_s_at	imp-2	-1.42269	0.01125	2.24316	1.56993		176994_at	176994_at	2.75677	0.0071	0.02102	0.05449									187619_s_at	ccf-1	1.25385	0.00823	0.97878	1.22027
							184519_s_at	K08F11.3	-1.22604	0.02416	3.50454	2.89296		173838_at	ile-1	-1.42205	0.01668	2.45308	1.7024		175712_s_at	egl-5	2.77111	0.02285	0.01983	0.0495									AFFX-Ce_catalase_M_s_at	AFFX-Ce_catalase_M_s_at	1.25661	0.04347	0.72547	0.92409
							177196_s_at	M88.2	-1.22437	0.02507	1.76915	1.46235		189582_s_at	rsp-3	-1.42189	0.01251	2.15668	1.56049		173072_at	173072_at	2.77206	0.01378	0.01833	0.04752									185234_s_at	K02F3.10	1.25702	0.02594	1.84217	2.31815
							190917_at	bre-1	-1.22305	0.02957	0.62244	0.50969		190112_s_at	ZK783.2	-1.42182	0.0131	2.16673	1.54478		180967_at	C55C3.3	2.79944	0.00644	0.01865	0.04954									190282_at	cah-5	1.26006	0.03413	1.22041	1.51758
							187469_s_at	aqp-10	-1.22218	0.0247	3.20594	2.67219		193236_at	ptps-1	-1.42179	0.00208	0.56184	0.40206		173030_at	BE10.2	2.83575	0.02108	0.02314	0.05976									185717_s_at	F21C10.7	1.26214	0.02235	0.65662	0.8242
							187116_s_at	B0513.5	-1.22167	0.02919	0.83061	0.69627		185571_at	F42A10.5	-1.41952	0.01091	0.83266	0.60041		191298_s_at	pcp-2	2.84708	0.04624	0.26116	0.79155									177357_at	M176.3	1.26424	0.02861	2.94782	3.75093
							181941_s_at	F37C4.5	-1.2201	0.00466	2.37563	1.96547		182989_at	lys-1	-1.41927	0.00106	7.88537	5.60963		185985_s_at	F09E10.6	2.9304	0.03591	0.019	0.05165									183340_at	ZC449.5	1.26708	0.01206	0.93728	1.16913
							193827_s_at	H35B03.2	-1.21815	0.02378	0.6423	0.52963		193660_at	R10H10.3	-1.41875	2e-05	3.46852	2.45438		188443_at	cuticulin	3.00401	0.02933	0.02036	0.05705									191989_at	F20D1.9	1.26858	0.00199	0.88316	1.11598
							173552_s_at	arx-7	-1.21753	0.00211	1.25067	1.04456		176124_at	tag-277	-1.41853	0.03891	1.62053	1.14718		177714_at	ZK896.1	3.02757	0.00523	0.03504	0.10218									187561_s_at	ATPase	1.26981	0.00462	6.70535	8.55615
							191196_s_at	C05G5.4	-1.21745	0.0314	5.66161	4.71238		189184_at	ckb-4	-1.41748	0.01754	0.60024	0.41804		179088_at	str-15	3.10352	0.01328	0.02184	0.0601									187518_s_at	prx-19	1.27052	0.01019	1.13629	1.43669
							186605_s_at	Y17G7B.10	-1.21558	0.03467	1.79239	1.50079		186316_s_at	ttm-1	-1.41724	0.02552	0.62292	0.43895		178936_at	F21G4.3	3.10658	0.01709	0.0189	0.05334									176951_at	ubc-13	1.27085	0.03149	1.48198	1.888
							185705_at	Y62E10A.2	-1.215	0.02842	1.17175	0.97894		189677_s_at	erm-1	-1.41639	0.00293	2.6879	1.92113		182106_at	C34H4.1	3.11781	0.01141	0.0567	0.15461									192946_s_at	pdi-1	1.27125	0.04234	2.2541	2.86348
							181509_at	C15H9.9	-1.21346	0.03782	7.04281	5.78729		193564_s_at	vha-12	-1.41579	0.00661	7.46812	5.30625		186006_at	Y25C1A.3	3.14224	0.02172	0.02008	0.05756									178785_s_at	F32A11.1	1.27257	0.03246	0.55496	0.69263
							190174_s_at	ATPase	-1.2132	0.04104	2.21409	1.84971		171824_x_at	ferritin	-1.41412	0.0158	2.11527	1.50803		176267_at	F42H10.9	3.19757	0.01341	0.01959	0.0601									AFFX-Ce_Actin_M_s_at	AFFX-Ce_Actin_M_s_at	1.27618	0.00715	10.3044	13.1084
							176617_s_at	pbs-1	-1.2114	0.01198	3.82543	3.18554		184055_at	C12D5.5	-1.41256	0.03501	0.50043	0.36358		181084_at	181084_at	3.28687	0.01876	0.021	0.06274									186605_s_at	Y17G7B.10	1.27693	0.00014	1.24516	1.58928
							AFFX-Ce_Actin_5_f_at	AFFX-Ce_Actin_5_f_at	-1.2109	0.01754	10.1093	8.44522		192632_s_at	F23H12.2	-1.41224	0.03327	2.24452	1.60848		172830_x_at	172830_x_at	3.34312	0.03085	0.01811	0.05221									182599_s_at	W02G9.4	1.27813	0.0266	2.13019	2.71203
							174352_s_at	asp-5	-1.21069	0.00534	16.6833	13.7935		180814_s_at	F09B12.3	-1.41209	0.0491	4.57495	3.14136		178165_at	F46F3.3	3.36931	0.04361	0.02096	0.05622									190701_s_at	fbp-1	1.27823	0.03055	4.48766	5.79963
							182638_at	ZK418.5	-1.20882	0.02079	1.94123	1.63332		186179_at	K05F1.10	-1.41161	0.00249	0.91786	0.67291		176111_at	exc-4	3.45098	0.0005	0.02498	0.08051									179609_at	ZK287.3	1.28063	0.00566	1.55057	1.96181
							191221_at	gst-36	-1.20844	0.0031	3.56974	2.97271		173455_s_at	hel-1	-1.41068	0.01324	4.20213	2.98882		194036_s_at	gly-14	3.47026	0.02034	0.01949	0.05846									173153_s_at	W04B5.3	1.28289	0.04356	0.67972	0.86116
							187463_at	C08B11.8	-1.20787	0.04757	0.69921	0.58573		173946_s_at	ife-2	-1.41016	0.02455	1.19205	0.87406		172248_x_at	T20G5.8	3.51644	0.0326	0.11528	0.36199									181804_at	Y40B1B.5	1.28304	0.02405	2.05986	2.61675
							188541_s_at	sft-4	-1.20691	0.02534	2.31443	1.94644		175109_at	Y34B4A.9	-1.40933	0.0202	6.80906	4.79819		177001_at	ubxn-2	3.51713	0.0144	0.04345	0.1378									189262_at	haf-4	1.28308	0.00436	0.66109	0.83092
							191524_at	F55F3.3	-1.20564	0.02919	3.6679	3.07185		174007_s_at	Monooxygenase	-1.40886	0.00329	0.54529	0.38918		179147_at	T22C1.5	3.59745	0.03549	0.02412	0.07091									192349_at	F48F7.5	1.28537	0.00443	0.6215	0.80102
							193709_at	aly-3	-1.20555	0.01382	2.58589	2.17291		194093_s_at	gly-12	-1.40831	0.01014	0.38364	0.27138		184246_s_at	eif-3.H	3.77924	0.00295	0.03804	0.1066									176484_s_at	cdk-7	1.28586	0.02041	0.30066	0.38584
							175999_at	K12H4.5	-1.20493	0.02505	5.19597	4.32862		193500_s_at	T09A5.11	-1.40701	0.00538	2.82079	2.01519		185136_at	Y45F10A.7	3.87247	0.01345	0.02042	0.07103									175860_s_at	dnj-10	1.28604	0.03817	0.37555	0.47073
							194044_at	clec-63	-1.20296	0.00022	18.1573	15.206		191771_s_at	frs-1	-1.40672	0.02723	2.72093	1.92985		182348_at	fbxa-12	3.8976	0.01617	0.02361	0.07091									193195_at	pph-4.1	1.28625	0.03073	0.61171	0.7801
							180040_s_at	C18B2.5	-1.202	0.04396	3.88855	3.2473		189883_at	F53H8.3	-1.40314	0.01019	0.74169	0.53848		187035_at	Y76B12C.6	4.03447	0.04778	0.01941	0.06424									192333_at	pqm-1	1.28748	0.01995	3.92913	5.08971
							173806_s_at	F02A9.4	-1.20199	0.03251	1.77373	1.50151		187607_at	ZK688.9	-1.40122	0.04935	0.30813	0.2236		181292_at	srv-4	4.05495	0.00038	0.0871	0.22778									189338_at	lec-3	1.28937	0.04175	2.87837	3.73703
							194043_at	syd-1	1.20163	0.03486	0.56818	0.68207		183201_at	M02D8.1	-1.40104	0.02375	2.91507	2.08162		172958_s_at	F13D12.6	4.21584	0.03064	0.28271	1.456									176240_s_at	tufm-1	1.29092	0.0295	1.31175	1.68515
							173577_at	tag-232	1.2017	0.00507	1.4437	1.73774		AFFX-LysX-3_at	AFFX-LysX-3_at	-1.40081	0.02432	0.15973	0.11988		187853_s_at	ung-1	4.30266	0.03811	0.05589	0.11567									183545_s_at	snx-1	1.2912	0.0294	0.2358	0.29993
							190369_at	F10F2.4	1.20181	0.02634	0.74575	0.89587		192078_at	F32B6.2	-1.39923	0.00136	1.73419	1.25552		188250_at	col-158	4.33788	0.01717	0.02037	0.07285									182221_at	ZK154.4	1.29144	0.00983	0.42723	0.54416
							179851_at	Y37D8A.2	1.20207	0.02856	3.53703	4.27536		192934_s_at	pas-4	-1.39923	0.00227	3.2948	2.37196		183867_at	C45E5.4	4.38238	0.0184	0.13628	0.50143									185773_at	spp-8	1.29342	0.00238	1.95005	2.52565
							174882_s_at	K06H7.3	1.20451	0.00116	0.89273	1.08983		182783_at	C49A9.3	-1.39709	0.02388	0.50997	0.37431		178128_at	F01D5.3	4.40556	0.00917	0.08899	0.30402									187047_at	lec-6	1.29626	0.02423	4.67895	6.14274
							174717_at	F16A11.3	1.20456	0.00797	1.68294	2.03302		187352_at	C45G9.5	-1.39692	0.00283	0.51016	0.37828		189781_at	F26A3.2	4.61712	0.0107	0.0642	0.23248									189104_s_at	W04B5.5	1.30035	0.0395	0.21641	0.28572
							177419_s_at	F59B8.1	1.20468	0.01695	1.6745	2.02602		182858_at	T15B7.1	-1.39664	0.03033	0.26749	0.19706		192432_at	C39E9.4	4.8037	0.01536	0.05981	0.21306									176850_at	Y111B2A.20	1.3018	0.03947	0.70046	0.91087
							175197_at	grk-1	1.2057	0.02213	1.5945	1.91217		173239_s_at	ucr-2.2	-1.39556	0.02438	3.08811	2.22527		181883_at	clec-2	4.82915	0.00306	0.07843	0.32218									183566_at	C14C6.2	1.30327	9e-05	2.54051	3.27688
							190148_s_at	C56E6.6	1.20733	0.03389	0.27342	0.33634		193131_at	ifa-1	-1.39511	0.00038	4.977	3.56455		192402_at	gsk-3	4.86686	0.00907	0.02324	0.09633									184519_s_at	K08F11.3	1.30453	0.02152	2.88191	3.77447
							180513_at	snt-6	1.20752	0.03251	1.19759	1.4526		189671_at	cyp-33C9	-1.39506	0.02361	0.70574	0.51655		176939_at	spp-23	5.21177	0.03139	0.14756	1.23335									191965_at	T05E11.3	1.30466	0.01512	5.52796	7.16836
							173066_at	fibronectin	1.20807	0.01645	0.75431	0.90655		179730_at	F19C7.1	-1.39423	0.00583	2.89614	2.1014		171932_x_at	F09C8.1	5.72906	0.00988	0.05624	0.22062									190900_s_at	hsp-25	1.30468	0.02577	3.37197	4.45966
							174663_at	2012-03-06	1.20809	0.00084	0.66987	0.81103		183545_s_at	snx-1	-1.39422	0.00659	0.33343	0.24134		183309_at	K03H6.2	6.07195	0.00549	0.07486	0.23307									189792_s_at	imp-2	1.30485	0.03766	1.57473	2.05974
							190553_at	F01G10.7	1.20892	0.00274	1.05874	1.29102		183038_at	Y39B6A.39	-1.39407	0.00167	0.70709	0.51887		192076_at	aqp-8	6.0929	0.00277	0.05786	0.22566									189157_at	gfi-2	1.3056	0.01224	0.48255	0.62602
							173625_s_at	F08A10.1	1.2099	0.02298	0.64908	0.78547		193611_at	gst-1	-1.39399	0.0068	4.41209	3.09316		188106_at	lipase	6.85465	0.00053	0.13224	0.7093									187300_s_at	F29A7.6	1.30649	0.04644	0.16614	0.21572
							173069_at	M02E1.1	1.21237	0.00487	0.83201	1.00585		193765_at	eps-8	-1.39245	0.03488	0.96034	0.7144		178843_at	F08G5.6	9.26035	0.00089	0.0848	0.67738									192092_at	F13C5.2	1.30733	0.01107	0.9251	1.19909
							194184_x_at	kin-4	1.21375	0.04262	1.7894	2.16561		177046_s_at	Y42H9AR.1	-1.39036	0.01519	0.54437	0.39035		180786_at	K09C6.9	13.6038	0.00954	0.0678	0.37999									179201_at	F57A8.2	1.30836	0.03716	0.50315	0.65768
							177350_at	M176.11	1.21458	0.01278	0.72957	0.89086		184319_at	cpn-4	-1.3894	0.00072	1.75437	1.28506		182279_at	Y47H9C.1	13.7684	0.00062	0.02324	0.13726									181162_s_at	T03F1.1	1.31233	0.04605	0.48489	0.61573
							174866_at	zyg-11	1.21629	0.02585	2.92731	3.61638		173153_s_at	W04B5.3	-1.38843	0.03944	0.92245	0.67745		193359_at	T26H2.5	17.6056	9e-05	0.04642	0.25795									182790_at	clec-7	1.31554	0.00791	1.25984	1.6185
							188201_at	lipase	1.21721	0.04319	0.62288	0.7517		189262_at	haf-4	-1.38823	0.02273	0.89218	0.65916		190706_at	gst-25	28.7952	9e-05	0.03083	0.35341									188278_s_at	tni-3	1.31731	0.00069	3.02738	3.97371
							192421_s_at	F01F1.12	1.21725	0.03423	18.4413	22.4206		191274_s_at	pcp-3	-1.38664	0.01057	2.07218	1.53029		183418_at	K12B6.3	47.9973	6.99272e-08	0.02727	0.43994									191281_s_at	mec-12	1.31919	0.0419	0.9575	1.25053
							175657_s_at	bli-3	1.21894	0.02196	0.39738	0.48469		190598_at	tsp-10	-1.38522	0.01203	1.48984	1.08307																189654_s_at	ATPase	1.321	0.02304	1.1311	1.47059
							186549_at	ZK632.9	1.21953	0.03592	0.9425	1.15923		191543_at	C04G6.5	-1.38176	0.00339	0.5307	0.3841																194093_s_at	gly-12	1.32276	0.00229	0.28455	0.3701
							178622_at	T01C3.8	1.22008	0.04733	0.58857	0.71909		178283_at	M04C9.3	-1.38157	0.01903	0.57587	0.43019																193660_at	R10H10.3	1.323	0.01503	2.46696	3.30143
							174306_at	alr-1	1.22282	0.00021	0.54529	0.67121		AFFX-r2-3487-3_s_at	AFFX-r2-3487-3_s_at	-1.37964	0.0362	3.96733	2.8738																182280_at	F13C5.5	1.3244	0.01989	3.92301	5.24874
							178221_at	rde-2	1.22288	0.02029	0.39849	0.48435		189552_at	glycotransferase	-1.37823	0.01637	2.35543	1.77649																189774_at	C07D8.6	1.32537	0.00295	1.66551	2.21867
							177171_s_at	177171_s_at	1.22299	0.02862	0.68713	0.83544		192534_at	pas-5	-1.37821	0.00384	3.31961	2.42621																173455_s_at	hel-1	1.3263	0.02625	3.00043	3.98665
							190880_at	twk-30	1.22336	0.02261	0.26146	0.32688		187682_s_at	C16C10.11	-1.37808	0.02606	1.9809	1.44445																189049_s_at	peptidase	1.32935	0.00652	1.28411	1.65976
							193049_at	nhr-34	1.22352	0.04913	0.69176	0.8398		193755_s_at	pdi-3	-1.37518	0.00693	12.6339	9.09883																191196_s_at	C05G5.4	1.3297	0.02881	4.47531	6.10046
							180225_at	K03B4.1	1.22604	0.0407	1.26303	1.55561		190626_s_at	ZK829.4	-1.37431	0.00022	11.6367	8.53568																176701_at	M04F3.1	1.33073	0.0454	1.35126	1.81931
							193518_s_at	avr-15	1.22685	0.02409	0.91062	1.12042		180672_at	C37C3.7	-1.37412	0.03513	0.48766	0.37089																175561_s_at	unc-44	1.33369	0.00494	1.24895	1.65354
							182817_at	D2096.7	1.22688	0.04651	0.39726	0.49932		172974_s_at	col-110	-1.3741	0.00619	7.41617	5.49501																192555_s_at	vha-6	1.33388	0.02635	2.36755	3.15443
							174616_at	174616_at	1.22963	0.0233	0.63637	0.77897		187526_at	ZK1098.7	-1.37227	0.025	1.04916	0.7775																192534_at	pas-5	1.33423	0.02416	2.43958	3.31281
							177977_s_at	C34D1.4	1.23065	0.04759	0.83448	1.0167		185992_s_at	cogc-6	-1.37224	0.04837	0.31421	0.2395																190815_s_at	K10C2.1	1.33506	0.01479	6.58025	8.90172
							173762_s_at	N-chimaerin	1.23271	0.03471	0.28961	0.35351		178262_at	F01D5.5	-1.37141	0.01888	3.94403	2.83682																190174_s_at	ATPase	1.33517	0.04773	1.74069	2.28203
							172101_x_at	ptl-1	1.23307	0.02684	1.31365	1.6178		181074_at	twk-28	-1.3712	0.03404	0.1794	0.12943																189828_s_at	hsp-3	1.33868	0.03182	4.09288	5.49163
							182664_at	F09F9.1	1.23348	0.03978	0.19773	0.24193		187019_at	F37C12.10	-1.36992	0.00296	0.64626	0.47996																189743_s_at	raga-1	1.34088	0.0333	0.71688	0.9542
							175548_at	ceh-44	1.23555	0.03127	0.50229	0.62421		187200_s_at	E04A4.5	-1.36952	7e-05	1.60453	1.18763																192454_s_at	ifd-2	1.34117	0.01661	0.44272	0.5858
							174780_at	T26C5.3	1.23734	0.00016	0.91369	1.13363		183172_s_at	eif-3.K	-1.36948	0.01046	2.22186	1.63329																171817_x_at	Y38F2AR.9	1.34257	0.04562	4.44159	6.20635
							181967_at	flp-24	1.24035	0.04773	6.36418	7.83361		193678_at	rsp-1	-1.36824	0.01886	2.17736	1.58816																186241_s_at	F49C12.14	1.34422	0.04006	0.49863	0.64328
							174449_at	hlh-11	1.24146	0.00695	4.58165	5.70787		177394_at	M01F1.6	-1.36802	0.03567	1.20528	0.89333																187352_at	C45G9.5	1.34462	0.03955	0.38759	0.50795
							188626_at	sol-1	1.2478	0.0051	0.52485	0.65263		189774_at	C07D8.6	-1.36782	0.00054	2.29047	1.69313																183555_at	tag-244	1.34566	0.01749	0.3666	0.48979
							174853_at	tlk-1	1.25112	1.94631e-06	1.21236	1.52828		172065_x_at	tufm-1	-1.3678	0.03835	3.60086	2.60035																192783_at	tpi-1	1.34737	0.01927	2.67685	3.60858
							175454_at	H18N23.2	1.25127	0.04063	1.40902	1.77751		183898_at	R74.7	-1.36391	0.027	0.74517	0.56009																185140_at	H25P19.1	1.34892	0.03657	0.14677	0.19706
							184698_at	Y49E10.16	1.25297	0.00834	3.14841	3.92642		186934_s_at	ddp-1	-1.36369	0.04926	2.62505	1.90698																184319_at	cpn-4	1.35111	0.023	1.28875	1.74086
							174646_at	feh-1	1.25374	0.0092	1.05485	1.32252		176701_at	M04F3.1	-1.3603	0.03757	1.79172	1.34001																190557_s_at	nasp-2	1.3549	0.04308	0.33476	0.43487
							174667_at	wnk-1	1.25799	0.04008	0.87893	1.10449		179390_s_at	ddl-3	-1.35986	0.02968	0.57491	0.43886																190281_at	lec-10	1.35513	0.03069	8.77266	12.2569
							176966_at	Y105E8A.12	1.25849	0.03456	0.57663	0.72699		191546_s_at	trs-1	-1.35789	0.04116	2.3265	1.77041																181060_s_at	F01F1.9	1.35603	0.01952	2.13906	2.93186
							191782_s_at	ncx-4	1.25856	0.03163	1.01858	1.30256		176265_at	F42H10.2	-1.35773	0.04956	0.32386	0.24088																191593_s_at	dpl-1	1.35626	0.04458	0.14668	0.199
							192000_s_at	lag-1	1.26108	0.04521	0.35593	0.44905		183516_at	F40G9.2	-1.35721	0.03504	0.9202	0.68676																185070_s_at	pqn-22	1.36016	0.02337	1.18558	1.59589
							174642_at	174642_at	1.27015	0.02025	0.38685	0.49645		177374_at	LLC1.2	-1.35617	0.04273	2.66043	1.95011																177750_at	T14B1.1	1.36192	0.04255	1.47433	1.98426
							181821_at	F20A1.6	1.27176	0.03926	1.79846	2.29796		191237_at	tag-231	-1.35615	0.02371	0.98001	0.75704																190074_s_at	C01F1.1	1.36389	0.01426	0.38562	0.51362
							175300_s_at	C11D9.1	1.27208	0.00258	0.41618	0.53293		192505_at	F55H12.6	-1.35613	0.01596	0.38454	0.28976																191017_at	Y40D12A.2	1.36466	2e-05	2.52976	3.40401
							193801_s_at	clec-48	1.27286	0.04925	2.0429	2.56537		174548_at	ifc-2	-1.35602	0.00906	5.0584	3.78165																192145_s_at	cey-1	1.36484	0.01035	3.19991	4.35754
							171956_s_at	ptr-23	1.27604	0.01215	3.96595	5.02267		184504_s_at	Y73C8B.3	-1.35472	0.03673	0.20061	0.15195																182464_s_at	dnj-7	1.36651	0.03231	0.24815	0.33086
							193971_at	mpz-1	1.27605	0.03751	0.41032	0.51911		173321_at	T05E11.3	-1.35458	0.04359	2.34763	1.69161																190987_at	R13H4.3	1.36806	0.03217	0.31458	0.42007
							182977_at	cof-2	1.27845	0.00144	0.34628	0.4438		191263_at	ZK1307.8	-1.35376	0.00312	2.08433	1.56076																176787_s_at	F14H12.3	1.36993	0.04092	0.3853	0.52562
							173590_at	F10E7.8	1.28061	0.03135	2.31862	3.02326		188661_s_at	tni-1	-1.35365	0.00826	6.40589	4.66256																194201_x_at	ttm-1	1.37154	0.02184	0.63468	0.87465
							175344_at	H37A05.1	1.28389	0.0266	2.0224	2.60239		187500_at	C53C9.2	-1.35293	0.02605	5.81773	4.31839																193652_s_at	Y57G11C.15	1.374	0.02118	3.76984	5.24214
							178171_at	xbx-3	1.28499	0.03583	1.13489	1.46198		176850_at	Y111B2A.20	-1.35225	0.00472	0.92486	0.68574																AFFX-r2-3026-5_at	AFFX-r2-3026-5_at	1.37421	0.02887	5.66874	8.07168
							173131_at	pyr-1	1.28715	0.02342	1.65619	2.1394		192778_at	pas-2	-1.35121	0.02157	2.83511	2.11701																191350_s_at	npp-17	1.3758	0.00047	0.5802	0.7851
							184727_s_at	asc-1	1.28789	0.02986	0.28028	0.36639		191462_at	F41C3.5	-1.35056	0.03871	10.6105	7.71964																189995_s_at	fumarylacetoacetase	1.38036	0.03356	1.14035	1.56791
							187206_at	T20G5.10	1.28991	0.01333	0.57473	0.73806		193725_at	cyn-1	-1.34691	0.00846	3.38788	2.53658																193292_at	C53C7.1	1.38351	0.03984	0.13985	0.1916
							194142_x_at	gei-7	1.29002	0.04178	16.5015	21.182		192285_at	pfd-3	-1.34498	0.02187	1.14171	0.86782																188766_at	nucleobindin	1.38398	0.03747	0.62728	0.86336
							192692_s_at	F54D5.12	1.29243	0.02945	0.70146	0.89271		182532_at	H12D21.7	-1.34447	0.02102	0.85237	0.64149																188669_at	peptidase	1.3937	0.02494	3.11323	4.32946
							180965_at	W04B5.1	1.29664	0.04629	0.50114	0.64688		189385_s_at	C29F7.3	-1.34334	0.00461	1.09711	0.82512																183822_s_at	C27H5.3	1.3991	0.02636	0.35333	0.48774
							178149_s_at	spp-1	1.2971	0.00563	6.03771	7.81338		193944_at	emo-1	-1.34244	0.03259	11.8621	8.53483																192256_at	C26B9.5	1.40045	5.28149e-06	1.02092	1.41153
							189688_at	phosphodiesterase	1.29816	0.02219	5.90196	7.6128		176240_s_at	tufm-1	-1.34242	0.03101	1.72802	1.28902																188104_s_at	dur-1	1.40251	0.03766	1.59329	2.24456
							175626_at	rgs-1	1.30221	0.0341	0.84729	1.10306		184393_at	C33H5.13	-1.34165	0.00821	2.06453	1.5464																183076_at	T15B7.1	1.40278	0.00849	0.35583	0.49437
							173075_at	ptp-1	1.30554	0.0028	0.78326	1.01917		177070_s_at	vha-16	-1.34161	0.00957	6.21845	4.68211																181098_at	ZK563.6	1.40368	0.03906	0.25481	0.37111
							175348_at	Y61A9LA.1	1.31123	0.03892	0.2939	0.36777		193273_at	C25A1.13	-1.3407	0.0143	1.93845	1.45468																194209_x_at	Y25C1A.7	1.40434	0.02976	0.51306	0.70999
							175329_s_at	cah-2	1.31242	0.01131	0.37397	0.48645		184923_at	tag-267	-1.34017	0.02551	0.65347	0.49675																178262_at	F01D5.5	1.40523	0.01986	2.84986	4.05483
							182468_s_at	K05F1.6	1.31274	0.01205	0.9649	1.27655		187983_at	F09E8.2	-1.33963	0.03337	0.60207	0.45384																186753_at	Y71F9AL.9	1.40544	0.02365	3.54023	4.99663
							193749_at	nhr-8	1.31594	0.0198	0.59833	0.78683		190793_s_at	F47B10.1	-1.33602	0.00097	2.62414	1.9887																176626_at	mlc-1	1.40668	0.0136	1.36712	1.92733
							173853_at	dop-1	1.31765	0.00251	0.30631	0.39947		189882_at	haf-9	-1.33397	0.04561	2.59879	1.99521																192043_s_at	hrp-1	1.40935	0.02182	2.09958	2.99674
							180856_at	C11D9.1	1.3194	0.0061	0.38128	0.50446		191989_at	F20D1.9	-1.33249	0.0001	1.15274	0.88066																192144_s_at	asm-2	1.40947	0.00433	0.32353	0.45065
							183585_at	K03H6.5	1.32014	0.02409	0.16029	0.21252		176427_s_at	exoc-8	-1.33239	0.03295	0.3327	0.25427																186179_at	K05F1.10	1.41213	0.03853	0.67473	0.93732
							174665_at	syd-1	1.32068	0.00839	0.99233	1.30685		177190_at	Y71H2AL.1	-1.33218	0.04962	0.76092	0.5848																193073_at	ifc-2	1.4131	0.01022	0.88609	1.23294
							189374_s_at	F45H7.6	1.32077	0.01127	0.52574	0.68981		187908_at	dap-3	-1.33183	0.00245	1.86822	1.42125																193321_at	ifd-1	1.41384	0.01854	0.65271	0.90449
							175095_at	B0410.3	1.32391	0.02602	4.14073	5.49899		174061_s_at	C48B6.10	-1.33131	0.02798	5.67216	4.22242																187200_s_at	E04A4.5	1.41782	0.02735	1.16737	1.67432
							192628_at	glc-1	1.32417	0.04731	2.76502	3.7122		190031_at	F21A10.1	-1.33129	0.02425	0.24338	0.18614																187950_s_at	rpn-9	1.4228	0.03615	1.0441	1.4762
							179961_at	lin-8	1.32977	0.02036	0.53534	0.71185		184245_at	Y37D8A.18	-1.33045	0.01854	1.00459	0.76546																185477_s_at	AH9.3	1.42607	0.00114	0.26475	0.37807
							173737_at	acl-12	1.3319	0.02801	1.88391	2.50027		180040_s_at	C18B2.5	-1.32882	0.00569	3.91155	2.9801																193611_at	gst-1	1.42746	0.01187	2.9893	4.38855
							193506_at	zyg-11	1.33437	0.03276	1.61936	2.2016		190614_at	tin-9.2	-1.32596	0.04887	1.0577	0.82031																179698_at	F47B7.7	1.42893	0.01256	1.24051	1.80397
							186977_at	ZK643.1	1.33505	0.01992	0.25242	0.33509		173374_s_at	C16C10.11	-1.32489	0.03554	2.53527	1.90924																183332_at	K09E2.3	1.42983	0.02016	0.7308	1.04759
							179053_at	T28F4.4	1.33585	0.00564	0.74704	0.99397		172046_x_at	hgo-1	-1.3248	0.03523	2.57543	1.95218																176053_s_at	F09G8.8	1.4324	0.04746	0.18027	0.25849
							192212_at	ssr-2	1.33624	0.03318	0.21164	0.28302		183340_at	ZC449.5	-1.32434	0.0045	1.17678	0.91582																188623_at	ribokinase	1.43338	0.00026	0.54457	0.77785
							177839_s_at	Y69H2.3	1.3404	2.56227e-06	1.50537	2.03613		173898_at	tag-320	-1.32222	0.01431	13.4462	10.0133																189763_at	rap-2	1.43856	0.04464	0.39572	0.56652
							180442_at	T19D7.5	1.3422	0.01365	0.3324	0.44286		192995_at	C50F7.4	-1.32204	0.04035	0.84953	0.6515																186316_s_at	ttm-1	1.44146	0.01632	0.44036	0.62446
							190620_s_at	alh-5	1.35605	0.00696	2.0913	2.83418		183555_at	tag-244	-1.32005	0.03414	0.48981	0.37412																175885_at	F12E12.11	1.4426	0.02678	0.79751	1.136
							178430_at	C35C5.9	1.35841	0.02643	1.99856	2.75406		192433_s_at	tsfm-1	-1.31737	0.04723	1.27263	0.98918																187964_at	lipase	1.44407	0.00102	1.00599	1.44081
							173658_at	esterase	1.35958	0.00704	0.67057	0.91471		179409_at	T13H5.5	-1.31705	0.01494	1.23744	0.95799																185643_s_at	tnt-2	1.44655	0.02709	4.99955	7.57023
							182746_at	B0554.5	1.36069	0.00263	0.3389	0.47102		190546_s_at	T25F10.6	-1.31605	0.02478	15.265	11.452																188756_s_at	pcp-4	1.44816	0.03226	0.4656	0.66344
							185959_at	frm-8	1.37293	0.00607	0.22392	0.30657		191524_at	F55F3.3	-1.31537	0.04773	3.68384	2.84351																189385_s_at	C29F7.3	1.45443	0.01479	0.82692	1.21009
							189628_at	cah-4	1.37424	0.00904	7.19458	9.98693		193888_s_at	lin-53	-1.31461	0.04425	1.43215	1.0873																183837_s_at	cdc-37	1.45984	0.04811	0.50826	0.73902
							184546_s_at	C34F11.8	1.3794	0.00015	2.19582	3.06623		182021_at	tin-13	-1.31371	0.03446	2.77908	2.11633																176826_at	Y40B10A.2	1.46139	0.03362	0.55179	0.77003
							192377_at	kin-4	1.38639	0.03218	0.71514	0.99444		180071_at	W10D9.5	-1.31233	0.04674	2.63221	1.99166																192183_s_at	rsp-6	1.46261	0.0203	1.23947	1.84851
							184168_at	R02F2.8	1.38722	0.00662	1.0633	1.47027		191252_s_at	guanosine-diphosphatase	-1.3112	0.00369	0.61103	0.47679																179167_at	M05D6.6	1.46323	0.0051	1.12182	1.65397
							175212_at	clec-82	1.39553	0.02801	0.50716	0.70972		192685_at	tag-208	-1.30989	0.00738	1.87964	1.43996																177344_at	map-1	1.46547	0.03633	0.3213	0.45828
							188864_s_at	transporter	1.40307	0.03169	0.18075	0.2528		191281_s_at	mec-12	-1.30917	0.03974	1.23311	0.9544																181447_at	math-38	1.47454	0.02359	0.29528	0.43221
							191559_s_at	F11A5.9	1.41456	0.01748	2.22467	3.14012		191196_s_at	C05G5.4	-1.3085	0.00075	5.78085	4.45556																AFFX-Ce_Actin_5_f_at	AFFX-Ce_Actin_5_f_at	1.47793	0.00551	7.10741	10.8036
							191666_s_at	carboxylesterase	1.4238	0.0391	1.65257	2.32938		189302_s_at	vha-10	-1.30702	0.01071	11.4856	8.76902																180747_s_at	dsc-4	1.47911	0.00101	0.70175	1.01366
							178627_s_at	D2013.3	1.42754	0.04786	0.13028	0.18586		183089_at	C15C7.5	-1.30618	0.02372	3.20172	2.50131																185322_s_at	mlp-1	1.48609	0.04022	0.90756	1.39614
							191335_at	C39B10.1	1.44055	1.80313e-08	0.51509	0.74782		186918_at	PAR2.1	-1.30561	0.02944	2.37871	1.83981																183955_at	W04B5.3	1.48734	0.01193	0.40182	0.59359
							189264_s_at	cyp-32A1	1.44215	0.01125	0.83908	1.22763		188945_at	dehydrogenase	-1.3055	0.02905	2.79293	2.12171																186420_at	C46E10.4	1.49184	0.03973	0.1014	0.14936
							180939_s_at	C01B7.7	1.44292	0.01516	0.1892	0.26302		192677_at	F08F8.2	-1.30449	0.00881	0.76121	0.5993																193874_at	ucr-2.2	1.49388	0.01201	1.46991	2.17703
							192520_s_at	F36H2.5	1.44414	0.00387	0.36006	0.53588		191087_at	R11D1.9	-1.30368	0.0028	1.9045	1.48756																188891_at	dehydrogenase	1.49518	0.01527	0.2915	0.42865
							178256_at	ifta-2	1.4618	0.03627	0.23674	0.34878		187081_s_at	tba-2	-1.30334	0.04261	5.02421	3.86935																192032_s_at	tag-320	1.49802	0.00751	2.83018	4.30741
							179214_at	F54B8.4	1.47513	0.0035	0.95609	1.44462		179167_at	M05D6.6	-1.30237	0.00202	1.45017	1.11854																175705_s_at	lec-11	1.49865	0.00958	1.31076	1.91104
							174281_at	Y77E11A.14	1.47942	0.01873	1.07939	1.62864		186753_at	Y71F9AL.9	-1.30217	0.04267	4.44422	3.47029																191284_at	asah-1	1.4988	0.00105	2.95145	4.42688
							182849_at	Y37A1B.5	1.48282	0.00564	1.53123	2.26549		187155_at	Y53G8AR.8	-1.30165	0.02198	0.45615	0.34823																185735_at	F01E11.3	1.4998	0.00233	0.08463	0.12841
							193007_s_at	pgp-1	1.49066	0.01829	0.26586	0.38831		188558_s_at	dim-1	-1.3013	0.04204	6.99701	5.3967																189647_at	F53F1.3	1.49982	0.01997	0.44998	0.65955
							188660_s_at	peptidase	1.49089	0.03846	4.5377	6.62252		187543_s_at	T17E9.2	-1.30129	0.02724	1.50416	1.17041																191871_s_at	cdr-4	1.50552	0.02196	1.33548	2.02492
							185156_at	srbc-58	1.50183	0.02076	0.09297	0.13764		193030_s_at	pes-9	-1.30103	0.02457	3.22772	2.51458																187500_at	C53C9.2	1.50831	0.00987	4.24751	6.4935
							177540_at	C29F4.3	1.50624	0.02848	0.13331	0.20339		184681_s_at	M01A10.3	-1.3008	0.01971	4.04706	3.13031																193822_at	T19D12.1	1.51014	0.04868	0.40162	0.59154
							189973_at	nas-5	1.50999	0.02391	0.1333	0.19964		192072_s_at	D2030.1	-1.30037	0.00717	0.63975	0.50344																192240_s_at	F57B9.3	1.51089	0.03654	1.31018	2.04759
							178968_at	R01E6.7	1.51191	0.04696	0.11165	0.16891		193987_s_at	vha-13	-1.3003	0.01722	4.02108	3.09012																185270_at	F53E10.4	1.51273	0.00445	0.73385	1.07409
							193016_s_at	Y38F1A.6	1.51993	0.02309	2.32109	3.40095		171722_x_at	F56B3.11	-1.2995	0.0164	2.08491	1.62231																189551_s_at	act-5	1.51761	0.0089	6.5945	10.4744
							183376_at	Y39B6A.28	1.52626	0.0302	0.51627	0.81966		177344_at	map-1	-1.29933	0.03238	0.41115	0.32324																193165_at	rhr-1	1.51835	0.02747	2.23562	3.63112
							173012_at	W07E11.1	1.52652	0.00526	0.24569	0.36875		193844_at	zip-5	-1.29932	0.0143	1.05744	0.831																AFFX-Ce_catalase_5_s_at	AFFX-Ce_catalase_5_s_at	1.51837	0.00872	0.28511	0.43555
							183009_at	Y38F1A.8	1.53448	0.02638	0.79818	1.22181		190159_s_at	pbs-3	-1.29901	0.01177	2.99108	2.32993																175972_at	E01A2.1	1.51847	0.01968	0.76906	1.161
							184652_at	grsp-3	1.55739	0.00935	0.36692	0.59524		192149_s_at	ifb-1	-1.29597	0.00098	5.9958	4.64673																189048_at	peptidase	1.52026	0.00035	0.44033	0.65212
							182563_at	R03A10.5	1.55898	0.0236	0.55131	0.86371		175565_s_at	pbs-6	-1.29585	0.02546	2.93399	2.28599																175754_s_at	tin-9.2	1.52629	0.04679	0.89139	1.3756
							177732_s_at	del-2	1.55904	0.02369	0.08276	0.12473		174509_s_at	Y17G7B.10	-1.29532	0.01441	1.3961	1.08923																193068_at	opt-2	1.52842	0.00773	2.33878	3.58153
							178257_at	K10C3.4	1.56588	0.00794	0.13331	0.20544		184519_s_at	K08F11.3	-1.29517	0.00252	3.52001	2.74385																190837_at	aqp-4	1.53607	0.02272	0.66493	1.0115
							172769_x_at	cyp-33C4	1.56755	0.00353	0.63787	1.00382		193523_at	qdpr-1	-1.29509	0.01886	4.72288	3.61859																172455_x_at	F29G6.3	1.54226	0.02817	0.09675	0.14393
							192865_s_at	F40E3.5	1.57008	0.04456	0.32165	0.52268		172475_x_at	col-145	-1.29384	0.04738	3.2854	2.5215																176353_s_at	Y38F2AR.2	1.54999	0.04565	1.74771	2.89284
							185033_at	rgs-6	1.59023	0.01642	0.29634	0.47467		176559_at	K12C11.1	-1.29231	0.00362	1.16374	0.91663																193124_s_at	pdi-2	1.55856	0.02937	3.59398	5.59714
							183161_at	bbs-5	1.62096	0.01941	0.27625	0.44679		189573_s_at	H19N07.1	-1.29204	0.04802	1.50045	1.18918																194008_s_at	drr-2	1.55881	0.03006	0.36411	0.54758
							191605_at	gst-44	1.62297	0.01239	0.11969	0.19431		191710_at	pat-3	-1.29004	0.02635	1.31647	1.04394																189648_at	ben-1	1.55973	0.04812	0.26473	0.40143
							179093_at	T16G1.4	1.62925	0.0197	0.33927	0.55456		176826_at	Y40B10A.2	-1.2893	0.03711	0.69495	0.54781																190711_at	glh-1	1.56001	0.02807	0.13092	0.19537
							192200_at	tag-165	1.63492	0.02944	1.14691	1.87018		192147_s_at	stc-1	-1.28873	0.00247	0.74765	0.58786																184405_at	F22H10.4	1.56098	0.02791	0.03637	0.05096
							191581_at	B0564.3	1.64899	0.04778	5.30039	8.86051		190174_s_at	ATPase	-1.28736	0.00744	2.15306	1.73363																187707_at	F57C9.1	1.56711	0.01085	0.65896	1.07359
							189402_s_at	pmp-5	1.65024	0.03265	3.33645	5.52791		187732_at	pfd-2	-1.28682	0.0385	4.90387	3.84868																175077_s_at	C05D12.3	1.57431	0.00439	1.1234	1.75716
							190771_s_at	degenerin	1.66283	0.02616	0.1375	0.22714		183795_s_at	T25D3.2	-1.28529	0.01552	0.93219	0.74772																186383_at	T19D12.4	1.57592	0.02234	1.43696	2.22835
							180193_at	F14F9.4	1.66642	0.0455	0.46567	0.81717		183470_at	asp-1	-1.28492	0.0001	29.1307	22.8082																189316_at	ckc-1	1.5805	0.02991	0.28507	0.45318
							179094_s_at	T16G1.4	1.67452	0.00066	0.6707	1.1311		187578_at	R02F2.2	-1.28372	0.00877	1.20063	0.95563																191399_s_at	ekl-2	1.5912	0.04292	0.02856	0.04461
							174948_at	174948_at	1.70276	0.0335	0.02246	0.03847		176854_s_at	F56B3.11	-1.28206	0.0332	2.19115	1.72346																193115_s_at	C16A3.10	1.59784	0.02963	0.52036	0.80189
							172167_at	M60.4	1.7229	0.02874	0.02042	0.03441		192817_at	nkat-3	-1.28192	0.01032	0.59802	0.47543																190989_at	B0303.15	1.59911	0.00952	1.13847	1.77474
							189894_at	ets-5	1.7378	0.0328	0.0922	0.16411		190280_at	T03D8.2	-1.2803	0.03232	1.78603	1.40884																187085_s_at	F56A4.3	1.61175	0.04905	0.38852	0.64679
							187710_at	C17E7.13	1.74062	0.04003	0.03937	0.06556		189029_s_at	phb-2	-1.28011	0.03651	4.31831	3.38436																191275_at	F32A5.3	1.61339	0.00492	0.68865	1.07749
							175593_at	H22K11.4	1.74817	0.04207	0.03781	0.06446		191284_at	asah-1	-1.27739	0.02138	4.07854	3.21449																187249_s_at	crn-6	1.62929	0.00951	0.22183	0.35424
							185782_at	T03G11.3	1.74818	0.02405	0.12873	0.21332		187463_at	C08B11.8	-1.27686	0.01394	0.69971	0.55472																193009_at	hpd-1	1.63023	0.03224	2.21563	4.13077
							179380_s_at	C18D4.8	1.77817	0.00837	0.08188	0.15288		173702_at	imp-2	-1.27662	0.02831	4.88306	3.75458																189921_at	C05C10.4	1.6367	0.00501	1.1441	1.98889
							176819_s_at	ugt-29	1.80326	0.03346	0.21643	0.39983		177665_at	Y69H2.7	-1.27628	0.0326	0.15528	0.11572																AFFX-r2-3487-5_s_at	AFFX-r2-3487-5_s_at	1.64337	0.02108	1.46521	2.42622
							192282_at	nhr-58	1.81529	0.00317	0.29728	0.56516		172842_x_at	Y56A3A.19	-1.27615	0.00807	3.07172	2.41344																188740_at	hil-5	1.6516	0.03771	0.63436	1.01951
							186061_at	nac-2	1.8183	0.00062	0.8135	1.52726		182578_at	bca-1	-1.27562	0.00393	0.831	0.66362																185494_at	F42A10.6	1.65598	0.03194	2.01987	3.55508
							182566_at	K10C2.6	1.87169	0.03735	0.02156	0.03906		181804_at	Y40B1B.5	-1.275	0.03709	2.56898	2.04985																187238_at	F52B11.2	1.66024	0.03395	0.38726	0.64098
							186186_at	T22F3.10	1.87712	0.00506	0.3583	0.68009		188104_s_at	dur-1	-1.27477	0.04673	2.00993	1.61527																192017_s_at	ife-3	1.6623	0.04761	0.16155	0.25208
							179129_at	srh-207	1.89113	0.00109	0.03232	0.05995		175128_s_at	W02B12.15	-1.2747	0.04454	2.20064	1.78249																193339_s_at	R05H5.4	1.66668	0.03361	0.03781	0.06457
							183093_at	srsx-22	1.92367	0.04816	0.02263	0.04292		188623_at	ribokinase	-1.27423	0.03933	0.6686	0.52202																192015_s_at	unc-60	1.66847	0.01381	1.23766	2.10653
							181653_at	T22H9.3	1.98442	0.03507	0.03393	0.065		193674_s_at	rsp-2	-1.27397	0.01447	2.42947	1.93604																189392_s_at	F28B4.3	1.67202	0.03832	1.326	2.22557
							189783_at	F11A5.3	2.01911	0.02731	0.02091	0.04141		186058_at	F57B10.5	-1.27307	0.03876	3.43123	2.7346																172063_x_at	oat-1	1.68212	0.0364	0.39149	0.63805
							186671_s_at	Y38C1AB.3	2.03387	0.00338	0.02384	0.04864		193932_s_at	dnj-17	-1.27296	0.02849	1.07395	0.85922																173914_s_at	F21D5.2	1.68338	0.0462	0.15403	0.25382
							187598_at	C35C5.8	2.0488	0.04125	1.69299	3.4946		173637_s_at	C05D10.1	-1.27127	0.01764	0.86568	0.68337																187998_s_at	tfg-1	1.69325	0.00551	0.27564	0.44722
							172768_x_at	cyp-33C5	2.08439	0.00091	0.25143	0.53578		187600_at	tag-60	-1.26963	0.01981	3.47863	2.76955																184993_at	H02F09.3	1.69457	0.02517	0.11007	0.17593
							172549_x_at	W08E12.9	2.10751	0.00806	0.0217	0.04568		193793_s_at	eps-8	-1.26926	0.04467	1.44323	1.15928																192956_at	gst-6	1.69681	0.00816	1.00025	1.73865
							186620_s_at	fbxb-28	2.10998	0.0388	0.02303	0.04533		189508_s_at	F32D1.5	-1.2684	0.0279	6.35542	5.09954																176425_s_at	lev-11	1.70706	0.04622	2.11888	3.82871
							192864_at	C30F2.2	2.11617	0.04038	0.07844	0.15756		182280_at	F13C5.5	-1.26829	0.00461	4.94154	3.90915																184587_s_at	spl-1	1.71799	0.0386	0.27692	0.47282
							189126_s_at	srh-2	2.12661	0.03394	0.15406	0.31936		194199_x_at	tag-148	-1.26791	0.0151	4.00739	3.17445																180906_s_at	Y38H6C.1	1.71955	0.03802	2.34763	4.54421
							185067_at	C54F6.12	2.14521	0.03854	0.10731	0.24319		192689_s_at	pbs-7	-1.26752	0.01242	2.43664	1.94907																180150_at	F54E2.1	1.72104	0.00808	0.43666	0.71731
							185364_at	R13D11.1	2.15698	0.0303	0.02341	0.04878		192049_at	nuo-1	-1.26438	0.00097	4.48466	3.61474																189915_s_at	clec-41	1.73067	0.02995	0.82016	1.39534
							181586_at	F42C5.3	2.17006	0.03518	0.0239	0.05094		173806_s_at	F02A9.4	-1.26426	0.00559	1.77485	1.43361																191406_at	F21D5.3	1.76124	0.01111	0.09793	0.16677
							188273_at	pes-1	2.17146	0.03695	0.02933	0.062		192426_at	F09E5.3	-1.26392	0.02644	2.18004	1.7506																186353_at	186353_at	1.76318	0.04774	0.03722	0.06637
							172534_x_at	T13A10.1	2.17225	0.03176	0.02289	0.04677		175999_at	K12H4.5	-1.26383	0.00461	5.24085	4.16773																181048_at	F54B11.9	1.76421	0.04709	0.52824	0.93254
							187130_at	sinh-1	2.19558	0.0456	0.02065	0.04388		AFFX-r2-13514-5_x_at	AFFX-r2-13514-5_x_at	-1.2625	0.01856	24.2135	19.5424																189690_s_at	T14G8.3	1.78199	0.02131	0.665	1.19698
							180467_at	Y53F4B.1	2.2139	0.04609	0.04123	0.09366		175685_s_at	vha-11	-1.26181	0.0476	8.92039	7.16193																190121_s_at	T25B6.2	1.78202	3.13769e-06	1.03428	1.82422
							182631_at	F39G3.2	2.28426	0.03621	0.02033	0.04391		177953_s_at	ent-2	-1.26044	0.02405	0.82393	0.66192																191753_at	F54F11.2	1.79191	0.00621	0.7763	1.37031
							181802_at	F56F4.2	2.29221	0.01634	0.02259	0.04914		188405_at	lbp-3	-1.25909	0.04606	2.82985	2.2854																174122_s_at	alp-1	1.80716	0.01802	0.07774	0.1453
							181703_at	acbp-4	2.30859	0.028	0.02293	0.04938		187561_s_at	ATPase	-1.25589	0.00754	7.68584	6.1544																182858_at	T15B7.1	1.80832	0.01239	0.18615	0.3184
							187301_s_at	Y116F11B.14	2.32947	0.00197	0.0267	0.05988		182638_at	ZK418.5	-1.25566	0.01834	1.99614	1.61247																183142_at	B0348.2	1.81212	0.02334	0.18282	0.31433
							180809_at	xbx-4	2.36096	0.04386	0.04521	0.111		192378_at	mppb-1	-1.25224	0.03224	0.92863	0.75542																191606_at	tag-60	1.81291	0.04098	0.22417	0.39434
							179920_at	fbxb-51	2.442	0.02106	0.02188	0.051		193919_at	dhs-28	-1.24963	0.00029	4.0351	3.27383																190439_s_at	cav-2	1.83201	0.0171	0.58429	1.02945
							191701_at	srd-20	2.44731	0.01994	0.02141	0.04982		176446_s_at	Y39G10AR.8	-1.24949	0.00393	1.59854	1.31033																178270_s_at	srx-53	1.84971	0.00253	0.01888	0.03465
							178812_at	F14D7.3	2.45259	0.02472	0.02361	0.05564		193547_at	F27D4.1	-1.24862	0.01048	2.30586	1.85156																176396_s_at	lev-11	1.85114	0.00518	1.56701	3.01372
							193990_s_at	F26E4.5	2.46324	0.01201	0.02173	0.05051		190146_s_at	C34C6.4	-1.24744	0.0167	0.71233	0.58237																192351_s_at	his-74	1.85399	0.01789	0.17152	0.30605
							179818_at	C06G3.3	2.46719	0.00923	0.92594	2.33151		187208_at	coq-6	-1.24618	0.0006	1.97757	1.61078																190506_s_at	rnp-6	1.86803	0.01809	0.31506	0.56132
							188543_s_at	lipase	2.47105	0.03826	0.24394	0.56959		182984_at	F07C3.2	-1.24477	0.00502	0.83535	0.68119																175962_s_at	K12H4.7	1.87069	0.03152	1.77148	3.93415
							172471_x_at	ZC178.2	2.48512	0.01703	0.02075	0.05266		193188_s_at	vha-14	-1.24456	0.0187	6.57791	5.34599																189849_at	Y40H7A.10	1.8789	0.01239	0.15911	0.296
							179615_at	str-45	2.49519	0.03585	0.0251	0.06236		190469_at	unc-27	-1.24445	0.04999	8.45268	6.78657																193162_s_at	F08C6.2	1.90827	0.03029	0.37405	0.71191
							186090_s_at	Y71A12B.12	2.50461	0.01823	0.02199	0.05115		176242_at	C30C11.1	-1.24397	0.02495	1.66511	1.35299																185331_at	Y50D7A.9	1.92251	0.03677	0.20083	0.35751
							186729_s_at	ZK673.6	2.54236	0.01465	0.0232	0.05451		193709_at	aly-3	-1.24284	0.0031	2.58927	2.11843																192498_at	nhr-174	1.93429	0.01568	0.01862	0.03591
							180050_at	Y68A4A.5	2.56709	0.02026	0.02244	0.05436		182221_at	ZK154.4	-1.24188	0.00323	0.51469	0.41905																183400_at	T07F10.5	1.94451	0.02805	0.01838	0.03445
							189567_at	cyp-13A4	2.58769	0.03192	0.02126	0.05087		187557_s_at	T12A2.2	-1.24168	0.02115	2.41817	1.98517																186117_at	R03H10.5	1.96639	0.03262	0.0309	0.05779
							189366_at	cyp-35B1	2.60095	0.0422	0.26049	0.78696		192118_s_at	ifb-2	-1.24151	0.00148	5.2597	4.29288																182383_at	182383_at	1.96755	0.03505	0.01838	0.0352
							192529_at	T01H10.7	2.63257	0.00069	0.02146	0.05205		191305_at	pgk-1	-1.24101	0.00267	5.94971	4.84971																176259_at	Y50D4B.3	1.96804	0.01324	0.09245	0.18065
							179178_s_at	F16H6.8	2.63542	0.04009	0.02244	0.05582		181152_at	spp-2	-1.24036	0.04031	6.59961	5.26648																189761_s_at	phosphotransferase	1.96996	0.02279	1.28149	2.80083
							178473_at	F28H7.7	2.66856	0.00085	0.02163	0.05784		191423_s_at	R11A8.5	-1.23946	0.03759	1.26383	1.03892																175353_s_at	unc-89	1.99954	0.04784	0.25825	0.49138
							182263_at	C16D9.8	2.72634	0.03549	0.02464	0.06155		192043_s_at	hrp-1	-1.23827	0.04021	2.55779	2.09073																184035_at	M02F4.7	2.00912	0.00938	1.32144	2.94568
							191949_at	C40A11.5	2.7338	0.01877	0.02061	0.05153		175068_s_at	Y76B12C.3	-1.23765	0.02962	4.08138	3.35801																179088_at	str-15	2.01006	0.00333	0.02184	0.04442
							175227_s_at	Y116A8C.38	2.75091	0.01834	0.0212	0.05632		184013_at	D1005.4	-1.23765	0.029	0.25982	0.21503																189861_at	Carboxypeptidase	2.06863	1.4061e-06	0.7554	1.55769
							193410_at	Y73F8A.2	2.7573	0.00028	0.03187	0.08924		182754_at	C16B8.3	-1.23717	0.00795	5.25071	4.28004																192085_at	cpb-3	2.07129	0.01296	0.02126	0.03995
							175949_at	ZK112.4	2.77378	0.03997	0.02191	0.05672		189654_s_at	ATPase	-1.23617	0.00094	1.40347	1.15199																193837_at	C12C8.2	2.08707	0.04391	0.43205	0.96761
							176232_at	K02D10.2	2.79427	0.01389	0.02167	0.05439		178019_s_at	M04B2.4	-1.23581	0.01099	0.56078	0.4586																181565_at	clec-67	2.09926	0.00246	0.63955	1.3337
							184153_at	F15H10.6	2.80229	0.00011	0.02079	0.05619		191379_at	B0302.5	-1.23574	0.00567	1.10926	0.91169																190266_at	C49C3.13	2.14118	0.00231	0.10683	0.23144
							188023_at	T-box	2.80314	0.03232	0.0215	0.05696		193205_s_at	ppp-1	-1.23472	0.03021	1.04286	0.86054																179965_at	F32D1.8	2.14516	0.02959	0.01985	0.04109
							186330_at	tag-266	2.82738	0.00316	0.02564	0.06719		192042_s_at	erv-46	-1.23352	0.04919	0.43946	0.35969																186451_s_at	C13A2.11	2.15047	0.03874	0.01857	0.03679
							181687_at	T04A6.3	2.84005	0.01447	0.02203	0.05739		192068_s_at	unc-78	-1.23319	0.00821	1.63937	1.33387																184197_at	H03G16.1	2.15422	0.0031	0.01906	0.0404
							179008_at	C09G1.2	2.90982	0.00498	0.0218	0.05929		186846_s_at	F36G3.1	-1.23307	0.02868	1.07155	0.87199																185223_at	K02F3.12	2.16995	0.01846	0.05571	0.14522
							181822_at	D1022.2	2.95851	5e-05	0.02131	0.06255		184975_at	C34B2.10	-1.23305	0.04142	3.06727	2.50682																188921_at	dehydrogenase	2.18487	0.01341	0.29034	0.64551
							182589_s_at	Y43F8C.3	2.97305	0.04918	0.02245	0.05815		192374_s_at	pat-4	-1.23204	0.03626	1.21972	1.01318																181946_at	clec-10	2.18932	0.02699	0.41502	0.80066
							172451_x_at	C32H11.7	2.98391	0.0311	0.02107	0.06005		190943_at	ZK669.4	-1.23185	0.00746	1.70018	1.40027																184207_at	Y17G7B.11	2.1926	0.02968	0.1094	0.24035
							172134_x_at	vit-4	2.98653	0.00294	0.02247	0.06482		189223_at	aminoacylase-1	-1.23094	0.00224	1.21094	0.99299																191458_s_at	glp-1	2.19455	0.00661	0.04084	0.09523
							176791_at	cyp-33C11	3.03312	0.02428	0.02258	0.06279		173727_s_at	F40F4.6	-1.23088	0.02401	3.37755	2.74936																172466_x_at	math-19	2.20922	0.01332	0.01859	0.03913
							187037_at	cytidylyltransferase	3.08781	0.02586	0.02252	0.0661		176398_at	Y71G12B.10	-1.23072	0.04757	1.09788	0.90972																182090_at	Y80D3A.8	2.22785	0.00945	0.01898	0.03888
							181475_at	spp-20	3.09842	0.03833	0.02172	0.05677		189273_at	F55A11.1	-1.23023	0.04916	2.04472	1.66083																186443_at	F42A10.7	2.22858	0.00591	1.91084	4.76588
							186550_at	T28A11.18	3.10696	0.04557	0.03144	0.08245		180981_at	Y51H1A.1	-1.22959	0.01245	1.2337	1.02232																181026_at	C31H1.2	2.26053	0.03012	0.01993	0.0414
							172507_x_at	shc-1	3.11332	0.01911	0.02317	0.06763		193550_s_at	F53F4.10	-1.22915	0.00689	5.17186	4.24923																177934_s_at	C06A1.6	2.28404	0.01061	0.01948	0.04326
							180325_at	F14D2.2	3.13723	0.00918	0.02412	0.06881		193887_s_at	gas-1	-1.22789	0.00019	5.21343	4.29761																184439_at	C17B7.12	2.29209	0.02464	0.01857	0.03934
							183391_at	R09H10.1	3.19794	0.04087	0.02202	0.06105		190652_at	C26E6.6	-1.22722	0.01245	1.53826	1.27368																172645_x_at	C28F5.2	2.31672	0.0122	0.01907	0.04169
							176960_at	Y67D8C.4	3.21472	0.00679	0.0223	0.06887		181509_at	C15H9.9	-1.22628	0.02499	7.09204	5.77136																185372_at	Y57A10A.1	2.35514	0.03333	0.01946	0.0423
							192267_at	taf-11.2	3.27681	0.00824	0.02066	0.06362		174046_s_at	B0334.5	-1.22574	0.04686	0.52902	0.44231																189127_at	Y69H2.2	2.40756	0.04546	0.01936	0.04207
							190218_at	pgp-13	3.27712	0.00235	0.08781	0.31012		188278_s_at	tni-3	-1.22574	0.01903	3.71677	3.0637																181810_at	C56E6.4	2.41305	0.01623	0.01922	0.04501
							184145_at	nlp-32	3.30806	0.0278	0.02183	0.07083		173007_s_at	glrx-10	-1.22551	0.03174	3.26838	2.70399																186928_at	Y53C10A.10	2.41876	0.04976	0.01926	0.04292
							172624_x_at	Y38E10A.12	3.52443	0.01836	0.06178	0.16833		188415_at	rpn-7	-1.22512	0.03798	2.00085	1.65383																182594_s_at	srh-109	2.42586	0.00143	0.01844	0.0428
							187378_at	C09F5.3	3.55452	0.00363	0.02215	0.07565		188424_s_at	rpt-4	-1.2243	0.00947	4.69195	3.87499																191358_at	srh-243	2.43308	0.03669	0.01844	0.03996
							192309_at	acr-20	3.7427	0.03673	0.03275	0.09987		190251_s_at	pas-6	-1.22392	0.01074	5.27059	4.33936																182106_at	C34H4.1	2.43987	0.04594	0.07636	0.1555
							188045_at	col-151	4.0332	0.00734	0.02298	0.08203		191924_s_at	tag-173	-1.22251	0.00315	2.37611	1.9695																183187_at	dod-17	2.46859	0.04642	0.81757	2.20539
							179425_at	C38D9.2	4.17921	0.00604	0.02874	0.12749		184395_at	Y56A3A.22	-1.2225	0.00015	1.17408	0.97379																183378_at	F55G11.8	2.48233	0.03719	0.21907	0.47392
							186028_at	C03A7.13	4.33779	0.02208	0.02916	0.10775		188648_at	gln-1	-1.2223	0.02298	0.52582	0.43666																190963_at	nhr-157	2.49497	0.02773	0.0207	0.04579
							189343_at	cyp-34A4	4.49058	0.02963	0.04103	0.14311		174324_s_at	W10G11.19	-1.22074	0.025	0.55594	0.46368																183115_at	C34H4.2	2.5179	0.01393	0.12324	0.27713
							176965_at	cpt-3	4.54216	0.015	0.02566	0.09174		192333_at	pqm-1	-1.22064	0.00475	4.71577	3.9139																181409_at	F41E6.8	2.52728	0.04414	0.01881	0.04526
							182943_at	C08D8.1	5.22316	4.44584e-06	0.03499	0.17653		178621_at	T24B8.3	-1.2202	0.01193	4.07308	3.39106																184895_at	Y47G6A.3	2.53077	0.02161	0.01933	0.04554
							193598_at	C01G12.5	5.34602	3.89879e-08	0.02176	0.11511		184458_s_at	pqn-70	-1.21953	0.04238	2.13502	1.77961																185601_s_at	185601_s_at	2.53204	0.04487	0.09916	0.23896
							186765_s_at	F56A4.5	5.52145	0.0101	0.04081	0.11279		193039_s_at	pbs-5	-1.21881	0.00351	4.04956	3.34173																181916_at	fbxb-66	2.54104	0.01693	0.01836	0.04399
							189294_at	cyp-33C6	8.12736	1.72842e-07	0.02857	0.23671		183138_at	C06A6.5	-1.21703	0.02374	2.5487	2.12098																190200_at	C47A10.5	2.56398	0.03156	0.11009	0.25879
							189256_at	cyp-35B2	10.093	3.09004e-12	0.08574	0.88391		189757_s_at	M176.2	-1.21623	0.03874	0.749	0.62266																192342_at	F39F10.2	2.58501	0.03149	0.01951	0.04937
							189398_at	cyp-35B3	21.4536	2.39756e-11	0.08536	2.22242		189591_s_at	vha-15	-1.21525	0.03115	3.84185	3.21224																177083_at	177083_at	2.58949	0.02564	0.0194	0.04676
														187297_s_at	B0495.7	-1.21511	0.02544	1.05212	0.88202																184422_at	R13D11.3	2.59815	0.01235	0.01862	0.04486
														184282_s_at	Y59A8B.10	-1.21504	0.01153	0.68699	0.58028																187323_at	F13D12.6	2.62686	0.03919	0.77466	2.68341
														191320_s_at	mec-7	-1.21487	0.03743	3.41662	2.83166																176743_s_at	clec-67	2.63652	0.0001	0.53247	1.42668
														187341_s_at	B0280.9	-1.2147	0.03862	1.08616	0.91456																186712_s_at	C17B7.8	2.65174	0.01977	0.02027	0.04669
														177994_at	F10B5.8	-1.21464	0.02707	0.4973	0.41566																185277_at	K08D10.5	2.66075	0.01632	0.01889	0.04581
														193264_s_at	usp-14	-1.21392	0.02942	1.15446	0.97463																189023_at	phospholipase	2.66209	0.02866	0.08547	0.21231
														192056_at	frs-2	-1.21346	0.01224	1.71224	1.4329																193459_s_at	unc-43	2.70327	0.04944	0.03302	0.09034
														190099_at	C01B7.1	-1.21326	0.01681	0.9122	0.75746																176472_s_at	Y54F10AM.11	2.74371	0.00947	0.01931	0.04811
														190900_s_at	hsp-25	-1.21125	0.0235	4.01136	3.3623																177944_at	Y7A5A.8	2.74746	0.00878	0.01886	0.0484
														187680_s_at	Syntaxin	-1.21109	0.02164	0.87956	0.73618																188987_at	dehydrogenase	2.78208	0.04486	0.58231	1.80946
														192092_at	F13C5.2	-1.20868	0.00301	1.11023	0.9224																177544_at	F58E6.7	2.79502	0.02646	0.12157	0.28905
														176617_s_at	pbs-1	-1.20857	0.02877	3.68526	3.0752																172957_s_at	K09A9.6	2.79584	0.02778	0.05083	0.14138
														185237_s_at	C24D10.6	-1.20826	0.04017	1.64341	1.38013																181635_at	F55G11.2	2.8008	0.02943	1.61009	5.47333
														173868_s_at	F52A8.5	-1.20683	0.01573	4.28265	3.61259																192808_at	K06A4.5	2.81066	0.04371	0.07476	0.20524
														187558_s_at	F38E1.9	-1.20615	0.02684	3.22253	2.70259																176050_at	nhr-287	2.82069	0.00693	0.01931	0.05078
														190392_s_at	cas-1	-1.20589	0.00049	1.54137	1.29498																176971_at	176971_at	2.82976	0.01523	0.01979	0.05433
														183332_at	K09E2.3	-1.20546	0.02422	0.87902	0.73517																182052_at	F13B9.6	2.83795	0.0171	0.04827	0.12674
														193360_s_at	F21D5.7	-1.20512	0.0294	1.78765	1.50243																193307_at	Y38H6C.8	2.86569	0.04581	0.05037	0.1183
														188439_at	calponin	-1.20476	0.00786	1.49297	1.24604																183751_at	F32A6.2	2.87286	0.03649	0.01968	0.05303
														190678_s_at	K06A5.6	-1.20387	0.02917	3.84415	3.23039																192528_at	C35A5.3	2.87721	0.01564	0.21914	0.59747
														186569_at	C40H1.6	-1.20336	0.02433	3.00937	2.52303																180213_at	fbxb-107	2.88125	0.0301	0.01911	0.04813
														192567_at	F11A10.7	-1.20322	0.03258	1.26226	1.05815																184935_at	C34D4.10	2.88329	0.01674	0.02148	0.05647
														192243_at	cct-1	-1.20275	0.04921	3.75364	3.16935																178261_at	K09E4.1	2.93779	0.02885	0.01925	0.04913
														177384_s_at	R166.2	-1.20249	0.00448	0.99486	0.84658																180315_at	F44G3.10	2.96036	0.02216	0.05831	0.15348
														AFFX-Ce_Actin_M_s_at	AFFX-Ce_Actin_M_s_at	-1.20233	0.02123	12.1786	10.261																182051_s_at	clec-2	2.9672	0.01664	0.51194	1.57016
														191774_at	Y32F6A.5	-1.20136	0.02242	1.63674	1.39374																178454_at	C17E4.4	2.98254	0.03758	0.01967	0.05123
														190096_at	asp-5	-1.20107	0.03221	15.0739	12.7457																183213_at	F21F3.4	3.0705	0.0346	0.01911	0.05443
														187350_at	rbf-1	1.2004	0.03619	0.66758	0.80841																173783_at	Aminopeptidase	3.13054	0.03327	0.14139	0.46868
														191782_s_at	ncx-4	1.20067	0.00241	1.01512	1.2409																188592_at	his-70	3.1691	0.04262	0.0172	0.04681
														188818_s_at	atgr-7	1.20106	0.01213	0.87752	1.04719																178861_at	K02D3.2	3.23403	0.03928	0.08581	0.2437
														175097_at	C56C10.11	1.20133	0.0088	1.38278	1.6546																189212_at	dehydrogenase	3.25218	0.0234	0.02175	0.06212
														173690_at	F46B6.5	1.20145	0.0008	0.93196	1.13031																185399_at	Y75B8A.28	3.27358	0.02364	0.03159	0.10339
														194180_x_at	unc-5	1.2016	0.02915	0.59339	0.7236																184350_s_at	sta-1	3.29061	0.04259	0.02068	0.05953
														171862_s_at	R08E3.1	1.20221	0.03309	0.61715	0.74912																176267_at	F42H10.9	3.31324	0.00958	0.01899	0.05804
														179082_s_at	T08G5.5	1.20232	0.00825	0.52686	0.63339																176807_at	C55B7.11	3.36773	0.00128	0.0191	0.05826
														175279_s_at	sek-1	1.20314	0.00607	1.38614	1.69243																181201_at	F45F2.6	3.44374	0.02827	0.02216	0.06461
														175303_at	bath-44	1.20317	0.03814	1.81603	2.21522																180272_at	K09B11.3	3.56209	0.02238	0.01889	0.06273
														174787_at	ATPase	1.2038	0.02551	1.33007	1.60842																182360_at	C06A12.5	3.71815	0.00085	0.13492	0.43464
														175492_at	C25H3.6	1.20396	0.04703	1.37986	1.67938																186799_at	Y105C5B.15	3.74408	0.01142	0.13891	0.52583
														180513_at	snt-6	1.20452	0.03213	1.13066	1.36601																185275_at	cdr-5	3.79892	0.03969	0.43786	1.87904
														173528_at	ZK863.4	1.20456	0.0343	0.61562	0.75207																172326_x_at	T20D4.9	3.80168	0.02467	0.02925	0.07256
														172999_s_at	C41G7.3	1.20489	0.04322	2.39199	2.85046																193997_at	clec-12	3.84808	0.01701	0.03512	0.11697
														173643_at	sms-3	1.20505	0.01815	0.70291	0.84885																180475_s_at	F20B4.2	3.86064	0.0026	0.01891	0.06831
														175547_at	ari-1	1.20543	0.00025	1.26711	1.53031																187545_at	T19C3.6	4.01741	0.00443	0.01978	0.07083
														184590_at	C39D10.2	1.206	0.0302	0.65036	0.78656																182348_at	fbxa-12	4.18838	0.01187	0.022	0.07627
														173052_at	ubc-25	1.20642	0.04558	2.30833	2.81459																174063_at	H12I13.6	4.3189	0.0005	0.01821	0.07387
														175397_at	ptc-1	1.20839	0.00277	3.00672	3.65226																192402_at	gsk-3	4.45497	0.01594	0.02294	0.08178
														187248_at	C03C10.6	1.20874	0.0354	1.27044	1.53556																180441_s_at	F54A5.1	4.49716	0.00034	0.04063	0.18326
														174498_at	let-19	1.20908	0.00756	2.99418	3.62991																191298_s_at	pcp-2	4.56308	0.00013	0.17664	0.78827
														174616_at	174616_at	1.2095	0.0216	0.55837	0.67496																178491_at	178491_at	4.64942	0.00126	0.06245	0.25702
														172101_x_at	ptl-1	1.2096	0.02296	1.30044	1.57482																181292_at	srv-4	4.65264	0.02649	0.08498	0.2241
														174743_s_at	ZK1248.10	1.2098	0.02534	0.47599	0.57781																175239_at	F15E11.15	4.80955	7.41073e-06	0.16937	0.76019
														175261_s_at	F25B4.2	1.20992	0.00598	0.87026	0.98937																192432_at	C39E9.4	5.08014	0.00395	0.05622	0.19403
														188726_at	clp-1	1.21076	0.04011	2.51813	3.08267																183867_at	C45E5.4	5.10096	0.00347	0.12094	0.4487
														180382_s_at	C35B1.2	1.21129	0.04139	1.49604	1.843																180430_at	C17B7.5	5.19859	0.0035	0.01931	0.07365
														174992_at	174992_at	1.21136	0.00993	1.06681	1.29604																189151_s_at	Aminopeptidase	5.27576	0.00123	0.08135	0.43737
														174620_at	tag-241	1.21153	0.00267	0.77206	0.94001																178273_at	F01D5.2	5.32451	0.00794	0.02211	0.09123
														180352_at	F23H12.3	1.21171	0.02451	0.74316	0.90787																183309_at	K03H6.2	5.51001	0.01034	0.07664	0.24298
														174157_at	sea-2	1.21188	0.00013	1.67705	2.05085																182575_at	C36C5.5	5.60655	0.00991	0.03295	0.09976
														174321_s_at	Y73E7A.1	1.21218	0.02526	1.47124	1.81002																192838_s_at	daf-36	5.70108	0.00878	0.02643	0.09785
														174927_at	F19C6.2	1.21325	0.00974	0.91223	1.11748																188106_at	lipase	6.25974	0.02116	0.12681	0.71288
														177419_s_at	F59B8.1	1.2135	0.03286	1.67644	2.0607																184246_s_at	eif-3.H	6.38824	0.02999	0.02489	0.10498
														175733_at	clc-5	1.21424	0.01685	0.46609	0.56766																172958_s_at	F13D12.6	6.40269	0.00403	0.20044	1.45983
														179219_at	F25C8.3	1.21468	0.0478	1.71602	2.07817																178843_at	F08G5.6	6.60597	1e-05	0.10963	0.60667
														175438_at	C36E8.2	1.21537	0.00744	2.43608	3.00153																191383_at	gst-30	6.62702	0.0052	0.10035	0.51076
														173558_at	ZC443.3	1.21545	0.04775	3.91676	4.79813																187853_s_at	ung-1	8.13006	0.0001	0.03205	0.13321
														171996_x_at	egl-15	1.21574	0.00256	0.75704	0.92275																178128_at	F01D5.3	8.27231	0.00075	0.05248	0.29916
														186037_s_at	F23H11.7	1.21622	0.00703	2.13978	2.64513																181883_at	clec-2	8.30531	0.00023	0.04632	0.3176
														175455_at	C48B6.3	1.21649	0.01022	0.52626	0.64561																192076_at	aqp-8	8.5326	0.00274	0.0473	0.23
														180665_at	D2021.4	1.21723	0.01147	0.34037	0.41422																171932_x_at	F09C8.1	11.8305	0.00025	0.02564	0.19231
														175226_at	F13E9.1	1.21848	0.03974	0.32876	0.39866																180786_at	K09C6.9	11.8871	0.00523	0.07591	0.41224
														174460_at	F19C7.8	1.21924	0.00661	1.08906	1.32633																190450_s_at	F09C8.1	12.478	8.24886e-07	0.05598	0.35406
														190553_at	F01G10.7	1.21948	0.00914	1.05634	1.29592																182279_at	Y47H9C.1	12.8938	3e-05	0.02642	0.12758
														180705_at	C01B7.5	1.21966	0.04731	0.29591	0.35877																193359_at	T26H2.5	24.9044	6.25986e-06	0.03345	0.27123
														184481_at	F46F11.1	1.22162	0.04182	1.25269	1.53901																176939_at	spp-23	25.5973	0.0006	0.04498	1.2362
														172059_x_at	gar-1	1.22177	0.04804	0.71506	0.87499																190706_at	gst-25	26.1595	0.00064	0.03989	0.34049
														177899_at	T03D8.7	1.2225	0.01243	1.57882	1.92878																183418_at	K12B6.3	28.1597	7e-05	0.046	0.43539
														174984_at	lin-23	1.2229	0.01568	1.17355	1.43177
														175030_at	175030_at	1.22291	0.04211	0.6069	0.73652
														193275_at	F20D1.7	1.22377	0.04845	0.25392	0.31302
														189359_s_at	ZK669.5	1.22397	0.03064	1.06574	1.31111
														175250_at	F47G4.4	1.22416	0.01279	0.82224	1.02153
														175722_s_at	sax-1	1.22519	0.00555	1.91662	2.36333
														174622_at	tpa-1	1.22524	0.02972	1.27849	1.55656
														174626_at	kcc-1	1.22541	6.58189e-06	1.4129	1.74179
														173815_s_at	tnt-3	1.22545	0.04497	0.53483	0.65664
														186473_at	C01B12.3	1.22725	0.01872	0.72396	0.89336
														173433_s_at	ogt-1	1.22802	0.02086	4.05308	4.97656
														174159_at	Aminopeptidase	1.22804	0.00629	1.10415	1.37021
														181757_at	Y39A1C.1	1.22815	0.02351	0.40983	0.50654
														173625_s_at	F08A10.1	1.22821	0.01005	0.65564	0.80995
														172020_x_at	lin-36	1.2285	0.01612	0.51949	0.63641
														193506_at	zyg-11	1.22863	0.04138	1.61998	2.01066
														175488_at	F54C8.5	1.2289	0.01253	0.75304	0.92897
														188445_at	agr-1	1.23172	0.02108	0.42937	0.53319
														177279_at	M60.4	1.23198	0.04168	15.5493	19.1148
														174218_at	F11E6.8	1.23229	0.0451	1.005	1.24683
														174422_at	nsy-1	1.2328	0.02212	2.61356	3.22022
														193863_s_at	him-4	1.23301	0.03868	0.91964	1.14239
														175300_s_at	C11D9.1	1.23305	0.03244	0.41171	0.51559
														174117_at	C17E4.6	1.2337	0.02163	0.80809	1.01895
														174519_at	174519_at	1.2338	0.01903	0.787	0.9735
														186942_s_at	ctns-1	1.23403	0.04566	0.9587	1.19017
														175718_s_at	fli-1	1.23563	0.03463	0.52978	0.65793
														173764_at	dpy-22	1.2357	0.04245	0.84927	1.04949
														193518_s_at	avr-15	1.23639	0.00431	0.90656	1.13193
														174784_at	rgs-7	1.23759	0.00143	0.82902	1.03274
														173511_at	H37A05.1	1.23776	0.03584	1.31963	1.64056
														179206_at	F58B4.3	1.23919	0.03795	3.78992	4.69489
														175759_at	sma-6	1.23922	0.04571	1.03214	1.29914
														187766_at	odr-2	1.23961	0.0254	0.80134	0.98967
														171902_x_at	ATPase	1.2397	0.0171	0.70049	0.88037
														173768_at	fucosyltransferase	1.24026	0.04965	0.32285	0.39779
														182580_at	Y47H9C.2	1.24121	0.03098	0.7845	0.98276
														171791_at	lrp-1	1.24138	0.00097	3.88153	4.8692
														188626_at	sol-1	1.24246	0.00738	0.51982	0.64401
														175142_at	F17C11.12	1.24275	0.03114	0.64099	0.80672
														175743_at	kin-18	1.24275	0.0085	1.14214	1.43584
														175259_at	Y39B6A.37	1.24307	0.03628	0.87664	1.10455
														174188_at	174188_at	1.2432	0.04531	0.48406	0.61144
														175210_at	C43G2.1	1.24341	0.01984	2.39955	3.00952
														173577_at	tag-232	1.24436	0.00148	1.47039	1.83625
														190369_at	F10F2.4	1.24456	0.005	0.76257	0.95337
														173682_at	M01H9.3	1.24458	0.0167	9.59511	11.8897
														174808_at	T24B8.4	1.24549	0.04006	0.83997	1.04407
														192909_at	D2030.2	1.24624	0.04816	2.88041	3.57835
														174780_at	T26C5.3	1.2463	0.00188	0.91008	1.14275
														173886_at	Y45G5AM.9	1.24663	0.01549	0.7579	0.95105
														173428_at	lin-59	1.24756	0.00076	3.18883	3.99665
														174386_at	Annexin	1.2488	0.00239	1.37461	1.74714
														174828_at	cgh-1	1.24965	0.02115	0.82729	1.04209
														174720_at	ist-1	1.24985	0.03404	0.81231	1.03131
														175626_at	rgs-1	1.25019	0.03647	0.82851	1.04273
														174807_s_at	scd-1	1.25022	0.00266	3.97158	4.97829
														173059_at	lfi-1	1.25028	0.00179	4.1731	5.27046
														173470_s_at	H19N07.4	1.25088	0.00399	1.84391	2.30867
														174806_at	scd-1	1.25193	0.01678	2.02894	2.55321
														174353_at	174353_at	1.25292	0.01124	1.95294	2.44952
														175222_at	K09F5.6	1.25439	0.0028	1.03716	1.29107
														178171_at	xbx-3	1.2547	0.03703	1.1329	1.42137
														174554_at	pmp-3	1.25548	0.01065	1.08603	1.36635
														175498_at	Y43E12A.2	1.25574	0.0453	1.05294	1.30951
														174866_at	zyg-11	1.25689	0.00101	2.93655	3.73101
														183569_at	C33G8.4	1.25696	0.02593	3.48302	4.4046
														175067_at	unc-16	1.25721	0.03773	2.04286	2.53807
														194175_x_at	pde-4	1.25806	0.0018	2.36966	2.99692
														184052_s_at	aco-2	1.2586	0.04118	1.32888	1.66524
														175329_s_at	cah-2	1.25867	0.0436	0.37017	0.46321
														173720_at	ced-1	1.25873	0.00414	0.6621	0.83987
														173219_s_at	zak-1	1.25948	0.03045	0.67779	0.85703
														174569_at	174569_at	1.25954	0.0055	1.8388	2.37394
														174932_at	174932_at	1.26177	0.03283	0.40504	0.50395
														173437_at	lin-28	1.26221	0.04658	2.37614	2.99544
														190148_s_at	C56E6.6	1.26225	0.0311	0.25378	0.32635
														174124_at	174124_at	1.26251	0.01708	1.30545	1.65107
														175678_at	daf-16	1.26265	0.03959	1.30275	1.63795
														174852_at	gei-8	1.26358	0.00294	0.93832	1.17301
														182026_s_at	ZC581.9	1.26394	0.01039	0.49609	0.63206
														177171_s_at	177171_s_at	1.2642	0.01943	0.68182	0.86019
														174886_at	174886_at	1.26436	0.00241	0.78449	1.00316
														173585_at	F16D3.4	1.26495	0.04159	0.65363	0.8163
														190624_s_at	lrs-1	1.26619	0.04301	2.66347	3.34824
														175617_at	lag-1	1.26698	0.00013	0.98418	1.25293
														186120_at	moc-2	1.26777	0.03383	2.4974	3.19714
														174287_at	skr-19	1.26842	0.01126	3.94	4.97142
														186549_at	ZK632.9	1.26997	0.0223	0.91059	1.15755
														174741_at	frm-3	1.27173	0.00726	0.86468	1.09198
														175775_s_at	lin-49	1.27311	0.03567	0.56208	0.71831
														173519_at	T05A12.3	1.27315	0.00674	0.59114	0.74862
														174890_at	abl-1	1.27316	0.04058	0.36849	0.46246
														174595_at	ain-1	1.27386	0.00749	2.12469	2.69543
														189665_at	R06F6.6	1.27465	0.00075	1.08712	1.39082
														181623_at	anc-1	1.2751	0.02633	4.82495	6.19897
														194184_x_at	kin-4	1.27779	0.00569	1.8384	2.34084
														172013_x_at	byn-1	1.27797	0.01052	5.8455	7.54484
														172127_x_at	ptl-1	1.27799	0.0348	0.52864	0.6696
														174659_at	die-1	1.28014	0.00448	0.86773	1.11323
														174417_s_at	pqn-25	1.28147	0.00834	3.13277	3.99996
														174588_at	174588_at	1.28188	0.01284	2.08306	2.69116
														174396_at	B0496.3	1.28194	0.00136	1.15355	1.48657
														185690_at	C25E10.8	1.28284	0.04475	1.04142	1.36035
														174958_at	174958_at	1.28287	0.00468	1.58049	2.01595
														174665_at	syd-1	1.2829	0.02375	1.01529	1.31184
														172914_x_at	plc-1	1.28299	0.04122	0.99419	1.27351
														174916_at	ced-9	1.28318	0.04599	0.55197	0.70391
														192421_s_at	F01F1.12	1.28364	0.00621	18.8207	24.171
														180999_at	T20B5.2	1.28366	0.04693	0.46819	0.59287
														184779_at	T27A10.2	1.28377	0.02817	0.91699	1.17334
														175197_at	grk-1	1.28597	0.0058	1.59625	2.05191
														177839_s_at	Y69H2.3	1.28681	4e-05	1.50717	1.96701
														174913_s_at	C34D4.14	1.28744	0.01313	2.09234	2.69733
														174646_at	feh-1	1.28776	0.03001	1.0518	1.36846
														175330_at	F18H3.4	1.28784	0.00053	0.90521	1.17673
														175256_at	C05E11.3	1.28929	0.01522	0.55982	0.71579
														174449_at	hlh-11	1.29092	5e-05	4.60912	5.96675
														190703_at	E02A10.3	1.29092	0.02086	0.29604	0.37953
														193299_at	Y106G6E.4	1.29095	0.0275	0.36605	0.47415
														193554_s_at	cyk-1	1.29196	0.0285	0.71712	0.924
														174348_at	C26E6.2	1.29362	0.01654	0.5748	0.73888
														173616_at	mlk-1	1.29395	0.01033	0.79002	1.02246
														184698_at	Y49E10.16	1.29546	0.00355	3.15893	4.0919
														175486_at	175486_at	1.29686	0.02075	0.33961	0.43609
														173066_at	fibronectin	1.29752	0.01454	0.74938	0.96859
														173069_at	M02E1.1	1.29795	0.00895	0.82749	1.05977
														175616_at	par-3	1.29918	0.01447	0.75898	0.97421
														191793_at	tag-225	1.30245	0.01242	2.21202	2.9413
														171894_x_at	rhgf-2	1.30311	0.02915	0.43369	0.57172
														190256_s_at	rpy-1	1.3042	0.03108	0.34767	0.44899
														194161_s_at	hlh-30	1.30541	0.00379	2.84173	3.70988
														172045_x_at	hil-7	1.30889	0.0295	3.64184	4.85018
														191576_at	C39E9.7	1.30894	4e-05	0.56864	0.75934
														175666_s_at	endoprotease	1.31039	0.01992	0.38775	0.50266
														174839_at	fkh-7	1.31384	0.03827	1.81731	2.43287
														175371_at	R04E5.8	1.31406	0.00104	0.87077	1.1498
														174748_at	T06D8.1	1.3144	0.03622	4.06686	5.50644
														173590_at	F10E7.8	1.31738	0.0007	2.32383	3.12499
														189688_at	phosphodiesterase	1.31748	0.02516	6.20608	8.19324
														173075_at	ptp-1	1.31897	0.01123	0.7784	1.0338
														174345_at	ttn-1	1.32038	0.00618	1.75811	2.32993
														181730_at	C48B6.9	1.32098	0.04463	0.21704	0.28398
														178669_s_at	ins-24	1.32347	0.043	0.89722	1.19214
														189580_at	cpz-2	1.32589	0.00521	7.87811	10.4505
														174841_at	zyg-12	1.32591	0.03218	0.36112	0.472
														182468_s_at	K05F1.6	1.3304	0.00041	0.96197	1.2821
														175223_at	T20G5.4	1.33059	0.00864	0.56836	0.77052
														175660_at	ptl-1	1.33124	0.00448	0.45951	0.6178
														174679_at	R04E5.9	1.33361	0.02858	0.37925	0.50183
														174711_at	T09A5.12	1.33549	0.03929	1.18117	1.56927
														189374_s_at	F45H7.6	1.33591	0.03292	0.52056	0.70452
														191141_at	scd-2	1.3366	0.03958	0.52631	0.70349
														174201_s_at	Y119C1B.5	1.33684	0.04045	0.63385	0.85608
														181915_at	H03A11.2	1.33818	0.0481	1.50422	2.02497
														173088_s_at	twk-5	1.33992	0.04281	0.85232	1.1391
														184168_at	R02F2.8	1.34017	0.0194	1.06031	1.42448
														188220_at	ric-19	1.34115	0.04794	0.58115	0.76957
														194142_x_at	gei-7	1.34187	0.02259	16.6881	22.377
														187141_at	byn-1	1.34237	0.02486	3.0699	4.1287
														180427_at	ZC395.5	1.34248	0.02951	2.43271	3.33164
														175307_s_at	W01B11.6	1.34316	0.04959	2.23463	3.0976
														174955_at	T13C2.6	1.34358	0.00031	1.02655	1.38173
														171956_s_at	ptr-23	1.34468	0.0063	3.96903	5.37501
														173738_at	F47B10.8	1.34589	0.04084	0.2677	0.35999
														174717_at	F16A11.3	1.34626	4.51114e-06	1.73837	2.36793
														190657_at	T21C9.6	1.34664	0.0068	0.78773	1.07087
														189700_at	C15B12.1	1.34696	0.04873	0.62328	0.83622
														190064_at	Achaete-scute/HLH	1.34741	0.0276	0.20152	0.27336
														183425_at	F35C8.5	1.34742	0.02564	1.50857	2.04591
														173911_s_at	F58F9.7	1.34757	0.04515	0.94852	1.29429
														192628_at	glc-1	1.34794	0.03225	2.77834	3.81456
														174663_at	2012-03-06	1.34817	0.00053	0.66612	0.89278
														179053_at	T28F4.4	1.34947	0.00185	0.7556	1.01972
														179961_at	lin-8	1.35058	0.00857	0.53941	0.73217
														174791_s_at	anc-1	1.35088	0.001	3.22483	4.42511
														183007_at	F59A7.5	1.3516	0.02518	1.15798	1.56018
														177977_s_at	C34D1.4	1.35632	0.02376	0.81342	1.08608
														193726_at	fat-4	1.35712	0.02591	10.3967	13.9373
														175344_at	H37A05.1	1.35715	0.00475	2.05526	2.78811
														189369_at	T01D3.1	1.35729	0.0181	0.88514	1.19252
														173853_at	dop-1	1.35839	0.02349	0.3028	0.40081
														193104_at	nlp-2	1.35908	0.01291	0.41402	0.55362
														174853_at	tlk-1	1.36029	0.00107	1.17076	1.61918
														175537_at	175537_at	1.36145	0.00718	5.77612	7.84814
														191174_s_at	asparaginase	1.36152	0.03975	0.35211	0.48514
														175032_at	mbk-2	1.36307	0.03195	0.59962	0.79588
														187393_at	B0361.4	1.36678	0.01794	0.3677	0.50551
														181670_at	fbxa-38	1.36716	0.00417	0.35728	0.48642
														174418_at	T19F4.1	1.36774	0.01613	0.40617	0.55352
														194078_s_at	pyr-1	1.36796	0.04419	1.45854	1.99429
														176991_at	Y54G2A.16	1.36864	0.00198	0.28187	0.39041
														176966_at	Y105E8A.12	1.36884	0.0047	0.5571	0.76787
														173068_at	scd-2	1.37044	0.01841	1.22157	1.66243
														192520_s_at	F36H2.5	1.37308	0.01612	0.33664	0.47663
														175508_at	T04B2.5	1.37428	0.00914	1.20897	1.6658
														175479_at	cit-1.2	1.37625	0.00197	0.36432	0.4944
														173474_at	T27E9.7	1.37671	0.0161	1.55812	2.1336
														187997_s_at	fat-6	1.37752	0.04214	8.83274	12.2384
														174015_at	W02B12.9	1.38018	0.00492	0.74638	1.02322
														182977_at	cof-2	1.38026	0.00052	0.34247	0.47087
														175095_at	B0410.3	1.38031	0.02808	4.16338	5.83675
														191712_s_at	gei-7	1.38251	0.04837	23.9417	33.1754
														193267_at	F13D11.1	1.38339	0.02666	0.75228	1.06659
														193801_s_at	clec-48	1.38388	0.02406	2.04599	2.79779
														174816_at	ptr-23	1.38506	0.02002	1.20025	1.6637
														183473_at	D2096.9	1.38523	0.01294	1.76086	2.43965
														173014_at	nep-1	1.3853	0.00994	0.90581	1.26937
														188805_at	transferase	1.38589	0.04086	1.40004	1.98739
														176772_s_at	Y50D7A.5	1.38661	0.04933	0.22562	0.32792
														192739_at	twk-5	1.38756	0.03487	0.36464	0.50719
														192564_at	nhr-232	1.38861	0.01898	0.37275	0.51506
														175454_at	H18N23.2	1.39081	0.02488	1.21663	1.71838
														173131_at	pyr-1	1.39125	0.00689	1.6574	2.33198
														173954_at	plc-1	1.39151	2e-05	0.75833	1.04643
														190211_at	F13E6.2	1.3933	0.03044	0.1781	0.24847
														173301_s_at	gei-7	1.39508	0.04343	14.5907	20.5442
														187191_at	C04A2.1	1.3969	0.0248	0.4906	0.68808
														175217_at	K10D2.2	1.39732	0.03379	0.44764	0.62935
														180431_at	F40G12.6	1.39811	0.04936	0.21569	0.29377
														174882_s_at	K06H7.3	1.39845	0.00134	0.88904	1.29115
														182664_at	F09F9.1	1.39973	0.04523	0.19537	0.26197
														178430_at	C35C5.9	1.40168	0.00554	2.0019	2.84698
														193223_at	twk-1	1.40265	0.03181	0.3927	0.5576
														175560_at	F59E11.7	1.40572	0.03353	0.46104	0.64653
														173658_at	esterase	1.40708	0.0041	0.6655	0.94257
														187112_s_at	Y57G11C.32	1.40945	0.03909	0.19363	0.27915
														187936_s_at	dig-1	1.41004	0.0004	1.20423	1.71246
														173327_at	C36E8.1	1.41039	0.00237	1.41508	1.99994
														188393_at	flp-10	1.41177	0.04557	0.41791	0.59106
														174667_at	wnk-1	1.41231	0.00033	0.84944	1.19338
														188060_s_at	ptr-23	1.41277	0.01567	0.67938	0.95557
														172769_x_at	cyp-33C4	1.41378	0.03512	0.63248	0.90354
														191559_s_at	F11A5.9	1.41453	0.03429	2.23149	3.20394
														193714_at	tag-182	1.42438	0.03648	1.24839	1.86625
														189578_at	cyp-13A5	1.42535	0.04013	0.84293	1.23302
														192611_s_at	lin-48	1.43033	0.00125	0.28761	0.40556
														188240_at	ptr-6	1.43086	0.01692	0.18587	0.26789
														182836_at	C29G2.6	1.43307	0.02944	1.89825	2.72717
														185073_at	K07C11.3	1.43379	0.00021	0.57833	0.84007
														173035_s_at	nas-9	1.43737	0.04917	0.57435	0.83789
														177859_at	T12A7.5	1.438	0.02379	0.57068	0.82087
														181076_at	C53H9.2	1.43802	0.0211	4.90158	7.02743
														184546_s_at	C34F11.8	1.44077	4.79732e-10	2.19988	3.21506
														190998_at	T28H11.8	1.44085	0.01284	0.65539	0.94777
														193127_s_at	dao-3	1.44438	0.0225	1.83024	2.67852
														190582_at	C28G1.2	1.44467	0.04397	0.09682	0.14198
														182777_at	F53C3.5	1.44588	0.0469	0.58977	0.83296
														177655_at	K02E2.1	1.44595	0.02972	0.2093	0.29858
														176437_at	C30F12.3	1.44679	0.04979	0.6584	0.95276
														181925_at	Y9C2UA.1	1.44951	0.00626	2.00324	2.79862
														176483_at	ceh-44	1.45329	0.02946	0.19855	0.29174
														175348_at	Y61A9LA.1	1.45847	2e-05	0.3037	0.4245
														193971_at	mpz-1	1.45886	0.04505	0.37758	0.52245
														173713_at	F59B10.4	1.46002	0.02859	0.48686	0.72419
														173834_at	F28C10.3	1.46108	0.04125	0.25837	0.38053
														189264_s_at	cyp-32A1	1.46417	0.00279	0.81395	1.21896
														187183_s_at	F59B10.4	1.46564	0.04705	0.87849	1.30912
														179552_at	ins-26	1.46795	0.01351	0.65212	0.95999
														180612_s_at	F53A9.8	1.46837	0.0249	3.03287	4.41569
														192692_s_at	F54D5.12	1.47077	0.00054	0.69628	1.00783
														172986_s_at	ZC247.1	1.47272	0.00017	2.46666	3.68115
														175193_at	T25F10.3	1.47302	0.0077	0.40196	0.59493
														187312_at	Y110A2AL.3	1.47511	0.03664	0.7337	1.14086
														174642_at	174642_at	1.47515	0.00088	0.38289	0.57468
														179727_at	Y43C5A.3	1.49179	0.03051	4.11234	6.01617
														174379_s_at	F13E6.2	1.49266	0.04445	0.14322	0.20636
														173737_at	acl-12	1.49482	0.00531	1.97268	2.88737
														194062_at	gcy-36	1.49839	0.04976	0.10591	0.15994
														189628_at	cah-4	1.49983	0.00037	7.29035	11.0041
														182985_at	K07D4.4	1.50326	0.02237	0.26376	0.3923
														177091_s_at	Y55F3BR.8	1.50683	0.03331	0.20713	0.32618
														174331_at	rgs-6	1.50867	0.03916	0.30392	0.45557
														180939_s_at	C01B7.7	1.51207	0.03183	0.18688	0.26653
														189924_at	thrombospondin-like	1.51305	0.04871	1.04572	1.59452
														173800_at	unc-10	1.51583	0.00167	0.31072	0.47465
														185288_at	fbxa-3	1.52015	0.00822	0.20354	0.32153
														173424_at	unc-73	1.52377	0.02416	0.15235	0.22475
														173012_at	W07E11.1	1.5297	0.00993	0.24307	0.36787
														190153_s_at	aminotransferase	1.5423	0.03184	1.17249	1.8648
														191666_s_at	carboxylesterase	1.54368	0.01733	1.65505	2.54354
														173296_at	173296_at	1.54787	0.00024	0.70889	1.10828
														185033_at	rgs-6	1.54921	0.01551	0.29318	0.46098
														180856_at	C11D9.1	1.55122	0.00293	0.37738	0.57436
														190298_s_at	dhs-14	1.55367	0.03685	0.46251	0.73421
														177786_at	F44A6.5	1.55466	0.04431	2.64957	4.15182
														181129_at	B0507.6	1.55606	0.01809	0.13183	0.20694
														178069_s_at	ZC247.1	1.55709	0.0002	2.64891	4.128
														182563_at	R03A10.5	1.55934	0.01952	0.54561	0.87031
														172515_x_at	W08A12.2	1.56028	0.04536	1.07608	1.71386
														185017_at	C49H3.12	1.56394	0.04383	0.25494	0.41137
														179806_at	W05H9.1	1.56555	0.01252	1.71269	2.75301
														181914_s_at	C17D12.3	1.56952	0.02271	1.47411	2.34488
														178855_at	C15C8.5	1.5739	0.04473	0.09543	0.15287
														173150_at	173150_at	1.57524	0.02058	0.13604	0.20886
														186043_at	F20A1.10	1.57813	0.02231	3.97448	6.26659
														174281_at	Y77E11A.14	1.58526	0.01364	1.07609	1.7759
														179724_at	F53C3.4	1.5891	0.02621	0.23481	0.38295
														183207_at	D2096.3	1.59659	0.03015	0.82446	1.30367
														193496_s_at	F10F2.2	1.59722	0.02269	0.44139	0.71959
														175183_at	F55H2.7	1.60458	0.00789	0.20909	0.32652
														174995_s_at	ptr-6	1.60532	0.01025	0.25524	0.40616
														193007_s_at	pgp-1	1.61169	0.04076	0.23648	0.38998
														179428_at	Y6E2A.5	1.61286	0.01107	0.13194	0.21504
														178688_s_at	K08D8.3	1.61406	0.02492	0.51422	0.82327
														192648_at	C18H9.5	1.61896	0.01817	0.33568	0.56309
														171783_x_at	ubc-1	1.61983	0.02928	0.16488	0.26133
														183009_at	Y38F1A.8	1.62368	0.03138	0.78291	1.26594
														175245_at	fmo-4	1.62771	0.0034	0.32291	0.52627
														189845_at	beta-galactosidase	1.64279	0.00458	0.24173	0.39027
														193749_at	nhr-8	1.64499	0.00075	0.59291	0.9665
														188660_s_at	peptidase	1.64988	0.01186	4.56493	7.51056
														189737_at	W07E11.1	1.65623	0.02022	0.6735	1.12701
														183870_at	C01G10.5	1.65715	0.03051	0.23765	0.41918
														175815_at	Y34F4.2	1.65727	0.0216	0.19742	0.32693
														171981_x_at	171981_x_at	1.65793	0.01449	0.10482	0.17363
														192200_at	tag-165	1.66349	0.01153	1.14537	1.93643
														183010_s_at	C24B9.3	1.66355	0.03228	2.74725	4.55147
														183328_at	Y38F1A.1	1.66664	0.03761	0.16928	0.30694
														176318_s_at	str-257	1.67758	0.01272	0.02082	0.03519
														183639_at	F13A7.11	1.68577	0.01759	0.27694	0.50554
														172469_x_at	nspb-10	1.68865	0.02006	0.23598	0.35291
														191581_at	B0564.3	1.69155	0.02733	5.33266	9.1398
														183815_at	F21E9.3	1.70414	0.03022	0.81204	1.41027
														190739_at	B0252.1	1.71441	0.01561	0.09544	0.16842
														171923_x_at	Y38F1A.6	1.72932	0.02866	0.29207	0.49256
														193016_s_at	Y38F1A.6	1.73968	0.00417	2.32812	3.962
														187179_at	ZK1320.5	1.74054	0.04917	0.10192	0.18108
														193237_at	gcy-8	1.74534	0.02899	0.12474	0.23265
														189402_s_at	pmp-5	1.75274	0.01304	3.27698	5.76884
														192782_at	nhr-68	1.77457	0.01408	1.11101	1.90799
														175198_at	Y37E11B.1	1.80246	0.00283	0.05929	0.10623
														179214_at	F54B8.4	1.81333	0.00125	1.02578	1.97882
														185745_at	Y57G11C.5	1.81636	0.01832	0.20328	0.34178
														186061_at	nac-2	1.8184	0.00782	0.78903	1.52537
														182746_at	B0554.5	1.82383	1e-05	0.34739	0.65394
														188822_at	acdh-1	1.82585	0.01346	8.78628	15.4445
														174431_s_at	C31E10.8	1.83966	0.00541	0.31802	0.58277
														175845_at	egl-1	1.87085	0.01044	0.07	0.13055
														184652_at	grsp-3	1.87109	0.00126	0.36245	0.68212
														192865_s_at	F40E3.5	1.87444	0.01236	0.3153	0.61144
														177478_at	D1086.2	1.89773	0.04528	0.55018	1.06454
														186211_at	Y60C6A.1	1.90508	0.00348	0.05861	0.11628
														175367_s_at	Y110A2AL.4	1.92037	0.00064	0.66005	1.31899
														172252_x_at	H25K10.4	1.92822	0.01138	0.08424	0.16627
														172768_x_at	cyp-33C5	1.9394	0.00621	0.24714	0.50702
														190787_at	srh-78	1.94981	0.01245	0.04667	0.09374
														192282_at	nhr-58	1.97432	0.0055	0.26926	0.56905
														173729_at	T22F3.11	1.98563	0.04913	4.63924	9.71221
														186671_s_at	Y38C1AB.3	1.98733	0.0087	0.02212	0.04315
														190305_at	F43C1.1	2.0019	0.01091	0.04219	0.08301
														191605_at	gst-44	2.00423	0.00516	0.1212	0.25032
														187598_at	C35C5.8	2.00486	0.04374	1.73217	3.45021
														187237_at	ZK353.3	2.02205	0.02642	0.02233	0.04482
														178619_at	C55A1.6	2.04001	0.03373	0.07782	0.15657
														177513_at	F49A5.10	2.04584	0.04339	0.02203	0.04346
														190144_at	pgp-12	2.05196	0.00179	0.14061	0.29962
														172359_x_at	172359_x_at	2.06098	0.0293	0.01961	0.03895
														179418_at	Y6E2A.4	2.06393	0.04905	0.32743	0.68617
														186831_s_at	F19B2.7	2.06638	0.02999	0.07974	0.164
														184613_at	F07G11.3	2.0773	0.00052	0.02059	0.04246
														176141_s_at	Y58A7A.3	2.09434	0.04381	0.86294	2.01094
														176100_at	ZK688.4	2.13088	0.0224	0.02059	0.04306
														189191_at	R11E3.1	2.13211	0.04615	0.02302	0.0481
														188508_at	chitinase	2.1414	0.03202	0.06071	0.1262
														191751_at	amt-2	2.14449	0.0422	0.06138	0.12308
														193838_s_at	clec-49	2.15307	0.00556	0.23689	0.45027
														179657_at	str-92	2.15736	0.04868	0.02343	0.05349
														182230_at	srg-14	2.16221	0.04486	0.02562	0.05579
														177996_s_at	177996_s_at	2.17947	0.02354	0.02136	0.0462
														183981_at	H37A05.2	2.20048	0.02428	0.09208	0.19151
														184152_at	ZK697.1	2.21287	0.00485	0.02195	0.04705
														176700_at	176700_at	2.21402	0.03117	0.02312	0.04982
														189221_at	cyp-37B1	2.22499	0.03297	0.4805	1.0469
														190822_s_at	R07B1.3	2.23513	0.04108	0.11362	0.23494
														181892_at	math-28	2.23916	0.0383	0.04276	0.09121
														186141_at	Y38H6C.21	2.25438	0.01701	0.20337	0.46434
														188792_at	str-38	2.25657	0.00506	0.02983	0.05549
														172377_x_at	D2062.6	2.27528	0.03316	0.02096	0.0458
														186726_at	Y38E10A.13	2.28923	0.0197	0.3175	0.81022
														180193_at	F14F9.4	2.29256	0.00898	0.46065	1.17632
														187925_at	lipase	2.29923	0.00697	1.09174	2.65042
														184153_at	F15H10.6	2.30025	0.00129	0.02024	0.04531
														193410_at	Y73F8A.2	2.30992	0.01834	0.02966	0.07032
														182412_at	srh-286	2.31957	0.01042	0.02185	0.04782
														178121_at	srw-31	2.32758	0.0131	0.02144	0.04825
														185613_s_at	T05B4.13	2.34285	0.03226	0.02125	0.04708
														180102_at	C55C2.4	2.34608	0.02471	0.02067	0.04789
														184569_at	W08A12.4	2.36549	0.04591	0.04012	0.09543
														185324_at	F46F5.16	2.37417	0.0425	0.02272	0.04628
														193717_at	nhr-214	2.37423	0.02705	0.03813	0.09486
														177883_at	K05C4.8	2.37979	0.04009	0.02187	0.05149
														176019_at	Y41D4A.6	2.39701	0.03592	0.07457	0.17578
														182433_s_at	C25D7.12	2.40657	0.02646	0.02072	0.04658
														181639_s_at	T15D6.12	2.40924	0.03864	0.02223	0.04996
														185991_s_at	srh-174	2.41501	0.01484	0.02107	0.04971
														194039_s_at	mex-1	2.4258	0.01869	0.02112	0.05152
														178812_at	F14D7.3	2.45194	0.03314	0.02255	0.05248
														180258_at	ZC487.2	2.47616	0.02723	0.02357	0.0551
														177960_at	C47F8.4	2.47622	0.02181	0.0343	0.08212
														189185_at	srh-2	2.53165	0.04027	0.11605	0.29945
														181703_at	acbp-4	2.55576	0.01181	0.02247	0.05361
														193444_at	srsx-38	2.55794	0.02124	0.02108	0.04897
														179920_at	fbxb-51	2.56177	0.00415	0.02129	0.05335
														188273_at	pes-1	2.56177	0.02677	0.02667	0.06626
														189126_s_at	srh-2	2.57617	0.00218	0.16315	0.41617
														182034_at	T05E8.1	2.58555	0.03091	0.02228	0.05235
														191272_at	srx-88	2.59448	0.01725	0.02177	0.05421
														179129_at	srh-207	2.59959	0.02558	0.03284	0.09196
														190631_at	F21F3.2	2.6041	0.02931	0.02144	0.0536
														190384_at	C14E2.6	2.62475	0.02923	0.02211	0.05701
														190825_at	C53A5.11	2.62926	0.02277	0.02253	0.05828
														191346_at	F11D5.5	2.64719	0.01783	0.02435	0.06419
														181586_at	F42C5.3	2.64906	0.02023	0.025	0.06104
														191762_at	F55F8.7	2.65402	0.01127	0.02137	0.05363
														178681_at	C38D9.3	2.66018	0.04217	0.02142	0.05324
														173777_s_at	cng-1	2.66114	0.02832	0.14176	0.40201
														174341_at	bath-33	2.66219	0.0399	0.02179	0.05392
														179810_at	srz-96	2.68938	0.03155	0.02205	0.05358
														178473_at	F28H7.7	2.69381	0.00371	0.02087	0.05273
														183376_at	Y39B6A.28	2.71485	0.00015	0.51142	1.48974
														184316_at	F15E11.4	2.72774	0.03249	0.02251	0.05574
														175848_at	R05G9.1	2.73185	0.02788	0.02135	0.05718
														187547_at	C18H9.2	2.74599	0.02745	0.02071	0.05179
														186921_s_at	186921_s_at	2.77186	0.02389	0.02302	0.05785
														183964_at	T24A6.7	2.77528	0.03482	0.06589	0.21589
														178511_at	srd-41	2.77795	0.00929	0.02227	0.05872
														172366_x_at	C17B7.9	2.78552	0.01934	0.02471	0.06846
														181568_at	C30G4.6	2.7997	0.00429	0.0203	0.05585
														172240_x_at	cnc-7	2.82083	0.01804	0.02164	0.05774
														179818_at	C06G3.3	2.91175	0.00713	0.92387	2.94975
														190585_at	ZK970.7	2.93369	0.01123	0.25531	0.83282
														185067_at	C54F6.12	2.93372	0.00498	0.10589	0.3291
														176288_at	Y22D7AR.4	2.99908	0.02112	0.02076	0.05874
														172174_x_at	172174_x_at	3.01913	0.036	0.02035	0.05449
														187832_s_at	C38D4.1	3.03798	0.01997	0.02249	0.06183
														189556_at	cyp-33C2	3.03886	0.02812	0.02335	0.06926
														182347_at	F56H6.13	3.11044	0.02641	0.02043	0.05778
														181687_at	T04A6.3	3.14583	0.00046	0.02165	0.06296
														192822_s_at	tag-32	3.14737	0.02244	0.01984	0.05753
														189366_at	cyp-35B1	3.16591	0.03075	0.24812	0.82432
														182937_at	srsx-32	3.19301	0.04826	0.02042	0.05668
														176478_at	Y39G10AR.5	3.20812	0.03951	0.021	0.05758
														191690_at	str-262	3.28696	0.01236	0.02629	0.08562
														191638_s_at	C55B7.3	3.29181	0.04901	0.06098	0.19601
														192230_at	ZC101.1	3.32916	0.00941	0.02008	0.06082
														181695_at	C49G7.7	3.34029	0.01692	0.27115	1.13271
														182537_at	C30E1.6	3.39198	0.01938	0.0233	0.07079
														193570_at	ZC477.2	3.39837	0.00088	0.0204	0.06545
														176819_s_at	ugt-29	3.43124	0.00295	0.21044	0.85886
														180325_at	F14D2.2	3.44135	0.01068	0.02268	0.06513
														185642_at	ZK1193.4	3.45739	0.0052	0.02224	0.07204
														181475_at	spp-20	3.46774	0.00404	0.02132	0.06334
														181075_at	srx-23	3.54526	0.01783	0.02189	0.07439
														191248_at	srh-50	3.60976	0.00242	0.02137	0.07081
														176256_s_at	Y58A7A.4	3.76645	0.01386	0.09211	0.42053
														187309_at	ZK1128.3	3.82132	7e-05	0.02083	0.07709
														172624_x_at	Y38E10A.12	3.97284	0.00843	0.06408	0.2653
														190218_at	pgp-13	4.09118	0.00072	0.08676	0.35928
														188045_at	col-151	4.17692	0.00297	0.02101	0.07966
														179425_at	C38D9.2	4.19607	0.00648	0.02885	0.12004
														176965_at	cpt-3	4.28525	0.0073	0.02252	0.08518
														179980_at	cwp-5	4.40795	0.03361	0.02396	0.0818
														180192_at	C49G7.5	4.43324	0.00806	0.10598	0.67006
														184576_at	Y46B2A.1	4.48633	0.02391	0.04775	0.18412
														180690_at	F35E12.4	4.48972	0.00361	0.03237	0.13562
														182943_at	C08D8.1	4.59882	7.78348e-06	0.03346	0.15866
														183018_at	F16B4.7	4.62899	0.0039	0.02821	0.1295
														186028_at	C03A7.13	4.78092	0.02847	0.02697	0.10663
														193598_at	C01G12.5	6.18878	5.02693e-06	0.02204	0.11989
														189294_at	cyp-33C6	6.7745	3.10063e-07	0.02847	0.19432
														178799_at	F14D7.7	7.26895	2e-05	0.06272	0.36403
														189256_at	cyp-35B2	11.5926	1.52028e-10	0.08674	0.97009
														189398_at	cyp-35B3	17.1387	1.32137e-10	0.09617	1.80264

## Sheet: -1 h DETs
Additional data file 4
This file contains differentially expressed transcripts (defined as fold-change >1.2, p < 0.05 based on Rosetta Resolver analysis) for all pairwise treatment comparisons at the -1 h timepoint.
The fold-change refers to the second intensity over the first; i.e. for control vs UVC (immediately below), F58A6.9 is ~16.5-fold lower in UVC than control
Control vs UVC:							Control vs EtBr:							Control vs UVC + EtBr:							EtBr vs UVC:							EtBr + UVC vs EtBr:							EtBr + UVC vs UVC:
Sequence Code	Primary Sequence Name	Fold Change	P-value	Intensity1	Intensity2		Sequence Code	Primary Sequence Name	Fold Change	P-value	Intensity1	Intensity2		Sequence Code	Primary Sequence Name	Fold Change	P-value	Intensity1	Intensity2		Sequence Code	Primary Sequence Name	Fold Change	P-value	Intensity1	Intensity2		Sequence Code	Primary Sequence Name	Fold Change	P-value	Intensity1	Intensity2		Sequence Code	Primary Sequence Name	Fold Change	P-value	Intensity1	Intensity2
172743_x_at	F58A6.9	-16.4816	0.00034	0.12772	0.01767		183418_at	K12B6.3	-40.7143	4.67772e-07	0.55232	0.03272		183418_at	K12B6.3	-36.8219	9.26776e-06	0.55599	0.03425		192323_at	alpha-B-crystallin	-50.4402	4.80361e-07	0.7958	0.02348		190719_at	ugt-37	-14.1789	8.47309e-08	0.26404	0.03851		192323_at	alpha-B-crystallin	-30.5468	1.19931e-07	0.54147	0.02023
172893_x_at	msp-79	-10.502	3.43552e-07	0.38897	0.06277		182279_at	Y47H9C.1	-31.301	1.15557e-09	0.32875	0.01768		179787_at	H36L18.2	-34.1986	2.79692e-11	5.46342	0.11879		192338_at	alpha-B-crystallin	-25.8255	6e-05	2.49495	0.10618		186074_at	R03H10.6	-8.54466	0.00012	0.13388	0.02019		178651_at	F08G2.5	-22.1095	8.87577e-09	0.30561	0.02303
172724_x_at	msp-33	-9.39522	9e-05	0.10255	0.02961		194059_at	F08A8.2	-19.1849	4.55487e-08	0.9667	0.05216		183731_at	K01D12.1	-30.5286	2.5033e-07	1.08499	0.04294		173033_at	D1086.9	-20.9316	0.00238	4.38508	0.09425		182747_at	R08E5.3	-7.90494	0.00425	0.12997	0.03781		189256_at	cyp-35B2	-18.3776	1.38009e-14	0.79989	0.04192
172853_x_at	msp-36	-9.36292	0.0001	0.26648	0.05145		172743_x_at	F58A6.9	-19.0233	2e-05	0.1375	0.01916		184707_s_at	C32H11.9	-26.361	0.00017	0.71467	0.03898		178651_at	F08G2.5	-16.8551	6e-05	0.2795	0.02915		189176_at	cyp-25A1	-7.89253	0.0047	0.32626	0.05557		180606_at	F40G12.5	-14.0399	3e-05	0.20966	0.02017
182279_at	Y47H9C.1	-9.17977	0.00361	0.30721	0.06459		176680_at	C45B2.2	-18.9576	1.89174e-08	0.77386	0.04558		192577_at	nas-1	-23.0168	9.0583e-15	0.44524	0.02248		189398_at	cyp-35B3	-15.9859	2.78504e-09	1.40249	0.07474		182279_at	Y47H9C.1	-7.23782	0.02286	0.07683	0.02253		189398_at	cyp-35B3	-13.557	7.53959e-08	1.23307	0.07254
172900_x_at	msp-152	-7.90596	0.02008	0.14636	0.03947		172853_x_at	msp-36	-18.8517	2.24692e-11	0.26345	0.03416		175239_at	F15E11.15	-21.1056	7.59005e-11	1.71581	0.08115		189256_at	cyp-35B2	-14.6175	4.97973e-20	0.64966	0.04281		189494_at	cyp-29A3	-7.22428	0.01441	0.41978	0.0813		192338_at	alpha-B-crystallin	-13.4573	0.00018	1.46423	0.09965
172852_x_at	msp-10	-7.84222	0.00197	0.37159	0.06227		175239_at	F15E11.15	-15.6193	1.40343e-06	1.69809	0.10467		172853_x_at	msp-36	-18.5358	1.7503e-07	0.25175	0.03289		180606_at	F40G12.5	-12.4676	8.4479e-06	0.22634	0.02114		190744_at	ugt-63	-6.39201	0.00296	0.21765	0.05918		181697_at	C08E3.6	-13.4512	8.14732e-06	0.20462	0.0202
172113_x_at	Y59H11AM.1	-7.7839	0.00178	0.24126	0.04444		183850_at	Y48E1B.8	-15.531	6.20465e-12	0.88969	0.06902		187306_at	F37A4.3	-18.1278	5.00471e-07	0.58896	0.0355		181697_at	C08E3.6	-12.4374	4e-05	0.20393	0.02159		177092_at	clec-74	-6.35595	0.01669	0.1248	0.04908		173033_at	D1086.9	-12.6686	0.00029	2.89127	0.09354
190025_at	col-45	-6.62007	0.03286	0.08276	0.0207		172893_x_at	msp-79	-15.336	1.17913e-17	0.37597	0.04734		172743_x_at	F58A6.9	-17.0397	0.00059	0.13637	0.01949		184576_at	Y46B2A.1	-11.4603	4.96249e-07	0.17727	0.01889		189292_at	cyp-25A6	-4.99578	0.00143	0.27417	0.07144		180690_at	F35E12.4	-10.5036	9e-05	0.15379	0.02239
172815_x_at	msp-142	-6.58125	0.02154	0.07657	0.01649		182747_at	R08E5.3	-14.4591	0.00234	0.26532	0.03589		185390_at	F49D11.6	-16.7201	1.04848e-06	0.55492	0.03911		180690_at	F35E12.4	-9.00376	0.00017	0.17144	0.02523		172486_x_at	nspd-4	-4.69648	0.01373	0.06595	0.01762		184576_at	Y46B2A.1	-9.95786	1.02592e-08	0.14697	0.01733
172934_x_at	msp-38	-6.56713	0.00094	0.18002	0.0389		187306_at	F37A4.3	-13.2778	1e-05	0.54097	0.04179		187358_at	F07F6.5	-16.144	5.15187e-07	0.56356	0.03384		189294_at	cyp-33C6	-8.14169	2.68141e-07	0.18339	0.02426		187267_at	C56G2.1	-4.45089	0.00069	0.0699	0.01746		179418_at	Y6E2A.4	-9.48294	3.72777e-06	0.68157	0.07679
172905_x_at	msp-78	-6.47073	0.00426	0.47452	0.09005		171914_x_at	F36F12.1	-12.6554	0.00071	0.17261	0.0243		183379_at	K01D12.9	-14.9027	4.3861e-12	1.75576	0.10475		179418_at	Y6E2A.4	-7.72936	7e-05	0.59476	0.07764		188500_at	col-142	-4.29715	0.00943	0.13626	0.04322		182099_at	C47D12.5	-8.3608	2e-05	0.12178	0.01712
178827_at	ZK218.1	-6.3025	0.03486	0.10212	0.03113		190719_at	ugt-37	-12.3489	6.23129e-09	0.36566	0.04957		194255_x_at	F22A3.6	-13.6533	0.00018	3.43624	0.14358		187441_at	Y110A2AL.2	-7.43138	0.00093	0.48811	0.0644		179695_at	F35E12.5	-4.00903	0.00548	0.24213	0.07327		189037_at	p-glycoprotein	-7.81579	1e-05	0.24989	0.03829
179526_at	ZK218.3	-6.251	0.00324	0.07661	0.01914		181322_at	clec-45	-11.9488	4.04169e-06	0.13123	0.02339		183850_at	Y48E1B.8	-13.1479	6.79312e-11	0.90745	0.08028		179779_at	C08E3.5	-6.92953	2.83155e-06	0.14284	0.02187		181464_at	Y43F8B.5	-3.85868	0.01985	0.06429	0.01896		189364_at	glycohydrolase	-7.57795	0.0009	0.77847	0.11005
172907_x_at	msp-10	-5.78235	0.01102	0.28915	0.06773		178273_at	F01D5.2	-11.2835	7e-05	0.24253	0.02684		190213_s_at	C16C8.2	-12.8265	1.9859e-07	0.52231	0.03986		191638_s_at	C55B7.3	-6.76938	0.00045	0.11112	0.02027		190050_at	nhr-155	-3.65168	0.03151	0.05607	0.01957		179779_at	C08E3.5	-7.49782	1.91958e-06	0.15676	0.02322
177889_at	D1086.10	-5.70231	0.01843	0.06149	0.01717		179787_at	H36L18.2	-11.0989	0.00117	5.57481	0.31995		181998_at	col-58	-12.5485	2e-05	0.80061	0.06252		188413_s_at	chitinase	-6.3974	0.00123	0.61971	0.0944		178799_at	F14D7.7	-3.55675	0.01307	0.35971	0.12772		190354_at	R13H4.6	-7.29618	0.00047	0.12522	0.02217
172885_x_at	msp-50	-5.56203	0.00443	0.10602	0.03746		175449_s_at	Y38E10A.14	-10.3517	5.2661e-07	0.13949	0.01811		183020_at	F48G7.8	-12.207	3.97199e-07	0.28014	0.02389		190354_at	R13H4.6	-5.76368	0.01061	0.09586	0.02303		187044_at	K04H4.5	-3.50644	0.04935	0.12505	0.03426		187441_at	Y110A2AL.2	-7.16612	0.0007	0.47281	0.06338
188250_at	col-158	-5.46765	0.02539	0.1047	0.03972		179743_at	B0454.8	-10.2626	0.0001	0.16034	0.02479		172400_x_at	F22A3.6	-12.1484	0.00016	3.37462	0.15654		186087_at	186087_at	-5.51415	0.04286	0.08385	0.02013		184115_at	T09F5.10	-3.39386	7e-05	0.06132	0.01884		193852_at	clec-9	-6.93484	6e-05	0.27998	0.03784
172938_x_at	msp-76	-5.43032	0.00021	0.2253	0.05582		189803_at	col-172	-10.194	3e-05	0.27385	0.03065		188276_s_at	col-161	-11.9521	1.16082e-06	2.66556	0.17727		183018_at	F16B4.7	-5.47281	0.01156	0.10199	0.02263		180879_at	tag-15	-3.1414	7e-05	0.05809	0.01896		191638_s_at	C55B7.3	-6.92128	4e-05	0.1021	0.01773
172903_x_at	msp-55	-5.18654	0.0062	0.45044	0.1136		183731_at	K01D12.1	-10.1081	7e-05	1.07887	0.11841		185108_at	F36F12.1	-11.8065	9e-05	0.38984	0.04097		179492_at	F47B8.4	-5.34155	0.00164	0.16071	0.0357		183580_at	Y38H6A.1	-3.14016	0.03829	0.07746	0.02649		190461_at	glucose-1-dehydrogenase	-6.72078	0.00016	0.11107	0.0212
172624_x_at	Y38E10A.12	-5.12053	0.00834	0.28418	0.06112		190025_at	col-45	-9.60622	1e-05	0.14273	0.01804		188275_at	col-61	-11.6877	1.61085e-12	0.16224	0.01721		186983_at	ssu-1	-5.27529	0.0011	0.15621	0.04042		175906_s_at	M70.4	-3.05953	0.03619	0.05543	0.01803		189294_at	cyp-33C6	-6.49855	5.6785e-08	0.148	0.02313
172882_x_at	msp-3	-5.07302	0.00881	0.22217	0.06051		189176_at	cyp-25A1	-9.56626	0.00125	0.31331	0.05825		179743_at	B0454.8	-11.4977	2e-05	0.16545	0.02117		179452_at	Y6E2A.4	-5.15991	0.00591	0.11739	0.02523		187540_at	ZK177.9	-3.05887	0.04005	0.05436	0.0215		183018_at	F16B4.7	-6.25815	0.00106	0.1248	0.02502
172629_x_at	Y59E9AR.1	-4.90657	0.0134	0.37965	0.09765		176939_at	spp-23	-9.26862	0.00105	1.67608	0.14493		189803_at	col-172	-11.4886	8.43847e-08	0.28734	0.02716		189037_at	p-glycoprotein	-5.06266	0.00349	0.16025	0.04019		177541_at	R160.6	-3.04976	0.02577	0.05019	0.0187		183045_s_at	W02H5.8	-6.1559	0.01861	0.08385	0.01878
172928_x_at	msp-51	-4.63912	0.01661	0.50182	0.12166		179249_at	ZK617.2	-8.99346	0.0001	0.4361	0.07267		185593_at	H23N18.5	-11.4468	0.00013	4.38903	0.3131		176823_at	Y92C3A.3	-5.02042	0.00355	0.08386	0.0182		183308_at	ZK180.2	-3.04768	0.04599	0.05086	0.01974		179452_at	Y6E2A.4	-5.93281	0.00089	0.1292	0.02423
172927_x_at	msp-65	-4.60133	0.00162	0.43372	0.12867		189463_at	col-84	-8.24895	8e-05	0.20639	0.02778		177131_s_at	F15E11.13	-11.247	2.94115e-06	7.79712	0.55451		190712_at	alh-2	-4.96175	0.0008	0.09601	0.02205		177165_at	Y38F2AL.2	-3.04324	0.02785	0.06868	0.02273		177478_at	D1086.2	-5.73448	3.52537e-07	0.93806	0.15817
172906_x_at	msp-79	-4.53869	0.02149	0.35905	0.10008		192577_at	nas-1	-8.19515	0.00077	0.44032	0.06312		194059_at	F08A8.2	-11.1315	0.00062	0.96937	0.082		177478_at	D1086.2	-4.90725	4.8266e-07	0.83722	0.15984		174169_at	gcy-12	-2.98954	0.0029	0.05461	0.01899		172718_x_at	172718_x_at	-5.71285	0.00159	0.08366	0.01787
172771_x_at	msp-51	-4.34302	0.02904	0.55	0.13413		174351_at	grl-25	-8.16211	0.0004	0.09707	0.01953		178663_at	grl-2	-11.0177	2.74366e-10	0.49055	0.0452		184717_at	djr-1.2	-4.84591	0.00503	0.08529	0.02036		184226_at	F53G12.3	-2.97847	0.03263	0.06456	0.0239		192575_at	R06B9.1	-5.61321	0.01101	0.12314	0.02927
194059_at	F08A8.2	-4.32594	0.00728	0.98169	0.20674		178087_s_at	lys-5	-8.02693	0.00043	0.27912	0.05702		185933_at	F49E10.2	-11.0053	4.84975e-06	0.50611	0.04809		179818_at	C06G3.3	-4.80031	0.00017	2.52799	0.37953		179404_at	srw-22	-2.92177	0.00851	0.0529	0.01932		181199_at	C18H7.1	-5.59019	0.0126	2.35918	0.36291
171867_x_at	msp-113	-4.26916	0.0187	0.38782	0.09754		173311_s_at	grl-20	-8.01611	0.00976	0.13578	0.0254		184875_at	nspb-6	-10.9496	5.09446e-08	0.44563	0.04369		184569_at	W08A12.4	-4.7497	0.00355	0.09827	0.02521		172533_x_at	Y105C5B.3	-2.92152	0.02597	0.07485	0.03264		186162_at	abf-4	-5.56871	0.02851	0.07252	0.01924
189409_at	cyp-35A4	-4.004	0.00984	0.37142	0.09671		178939_at	F32B4.8	-7.86067	9.20254e-08	0.13556	0.01907		177489_at	C05E7.2	-10.8174	5.29731e-06	1.04591	0.09608		190125_s_at	C41D11.7	-4.67269	0.00055	0.15989	0.03856		185317_at	C24H12.1	-2.80576	0.03054	0.04878	0.01966		193466_s_at	cht-1	-5.41405	0.0003	1.8774	0.32069
172452_x_at	F29D10.2	-3.89412	0.00207	0.06209	0.01784		181534_s_at	clec-45	-7.64695	0.00355	0.14744	0.03116		172907_x_at	msp-10	-10.7112	0.0008	0.29391	0.04147		185024_s_at	Y56A3A.33	-4.67122	0.00611	0.6635	0.1423		176012_at	Y108F1.1	-2.78861	0.04199	0.04697	0.01976		181892_at	math-28	-5.39312	0.00037	0.12849	0.025
172886_x_at	Y57G11C.49	-3.84465	5e-05	0.06079	0.01628		189301_at	col-186	-7.30588	0.00349	0.17641	0.03247		182575_at	C36C5.5	-10.7032	1.01005e-06	0.30898	0.03297		179629_at	B0284.2	-4.66683	0.00288	0.1554	0.03498		180633_at	C53B7.7	-2.78237	0.03545	0.0475	0.01947		189419_at	F15B9.6	-5.38601	0.00055	0.38733	0.07708
184202_at	C35D10.2	-3.82252	0.04484	0.05287	0.0173		182395_at	grl-23	-7.28729	0.0295	0.11764	0.03079		179940_at	C04G6.11	-10.6338	3.00294e-07	0.24377	0.02542		190461_at	glucose-1-dehydrogenase	-4.66115	0.03512	0.08545	0.02387		175900_s_at	175900_s_at	-2.76752	0.02125	0.04677	0.01845		186087_at	186087_at	-5.34039	0.00197	0.10175	0.02096
182498_at	H25K10.1	-3.68384	0.0339	0.13769	0.05686		190023_at	col-37	-7.26625	9e-05	0.11055	0.01868		189301_at	col-186	-10.3472	3.80324e-09	0.15626	0.01754		193466_s_at	cht-1	-4.62358	0.00257	1.83658	0.32622		186378_at	F40G9.12	-2.68561	0.04712	0.04695	0.01923		193598_at	C01G12.5	-5.30885	6e-05	0.09014	0.01785
193680_at	mua-3	-3.64651	0.0046	0.05954	0.01793		184875_at	nspb-6	-7.23628	0.00109	0.46105	0.0626		183415_at	K01D12.3	-10.1271	8.43638e-11	0.13669	0.01741		175871_at	175871_at	-4.60665	0.00757	0.07401	0.01949		176510_at	176510_at	-2.62524	0.039	0.04286	0.01833		181464_at	Y43F8B.5	-5.1568	1e-05	0.0829	0.01647
183850_at	Y48E1B.8	-3.62945	0.00696	0.90768	0.25714		188106_at	lipase	-7.2228	0.01156	0.84751	0.11653		189278_s_at	T21D11.1	-10.1172	3e-05	0.36315	0.03623		182099_at	C47D12.5	-4.55295	0.00266	0.08166	0.01883		180018_at	sdz-22	-2.58061	0.04473	0.04653	0.01967		178141_s_at	F21H7.2	-5.12764	0.00472	0.26268	0.05133
172933_x_at	gsp-3	-3.60681	0.00212	0.05732	0.01696		185231_at	F41E6.14	-7.16267	0.0005	0.1998	0.03569		182490_at	ZK470.6	-10.0693	0.00013	0.7058	0.0658		181199_at	C18H7.1	-4.545	0.02674	1.88202	0.33765		187160_at	C32A3.2	-2.54721	0.00556	0.0426	0.01736		179492_at	F47B8.4	-5.08893	0.00151	0.13197	0.03338
189304_at	cyp-35A3	-3.54737	0.03722	0.97282	0.21947		185390_at	F49D11.6	-7.14791	0.00055	0.56577	0.0844		176330_at	Y22D7AL.14	-10.0658	3.15898e-06	0.28352	0.03161		188496_s_at	permease	-4.52994	0.01298	0.06498	0.01873		178809_at	Y6B3B.3	-2.52753	0.01138	0.04461	0.01846		189179_at	hil-1	-5.0465	1e-05	4.1587	0.70262
185605_at	Y46H3C.6	-3.46988	0.00272	0.06444	0.01905		183379_at	K01D12.9	-6.97248	0.00091	1.92779	0.23051		173051_s_at	F22A3.6	-10.0315	0.0006	3.80869	0.20318		186747_at	Y110A7A.2	-4.51396	0.00516	0.12745	0.02795		192395_at	blmp-1	-2.50599	0.01986	0.05149	0.02102		179522_at	B0284.4	-4.92474	0.00345	0.0727	0.01797
190879_at	UDP-glucuronosyltransferase	-3.43057	0.00594	0.17368	0.06093		191657_s_at	eat-20	-6.93593	3e-05	0.1073	0.01791		193409_at	lrx-1	-10.0176	3e-05	0.94183	0.08478		172431_x_at	nspa-1	-4.504	0.00302	0.25357	0.05171		189810_at	cyp-13A10	-2.48928	0.03302	0.53588	0.21046		181695_at	C49G7.7	-4.91622	0.00436	1.28764	0.17912
192578_at	fat-7	-3.41295	0.02642	0.31088	0.10062		184694_at	lys-10	-6.93436	0.00051	0.09925	0.02484		178939_at	F32B4.8	-9.97205	9.48223e-15	0.15138	0.01667		193598_at	C01G12.5	-4.48269	5e-05	0.08292	0.01898		177329_at	R52.4	-2.45883	0.0192	0.04402	0.01857		188413_s_at	chitinase	-4.8452	0.00278	0.46382	0.09445
177123_s_at	M7.10	-3.39984	0.01976	0.04936	0.01664		183415_at	K01D12.3	-6.90559	3e-05	0.14203	0.02434		183747_at	C27A2.5	-9.72553	1.30428e-06	0.27248	0.02855		176064_s_at	R05G9R.1	-4.47349	0.00148	0.35945	0.08136		178678_at	K04H8.3	-2.42247	0.00588	0.04142	0.01751		180797_s_at	F11D11.3	-4.81592	7e-05	0.06801	0.01569
180543_at	F45F2.7	-3.39719	0.02445	0.06726	0.02439		190744_at	ugt-63	-6.65167	0.0009	0.36313	0.06032		173083_s_at	H10E21.4	-9.62047	9e-05	2.47985	0.21747		185930_at	185930_at	-4.46756	0.00367	0.07332	0.01839		177642_at	srz-74	-2.41369	0.01494	0.04195	0.01811		178767_at	C10C5.2	-4.81406	0.00144	0.37367	0.08414
172635_x_at	Y38E10A.15	-3.31143	0.00055	0.07474	0.02319		172852_x_at	msp-10	-6.65159	0.0033	0.38619	0.08406		182279_at	Y47H9C.1	-9.59271	0.00173	0.33676	0.05239		189185_at	srh-2	-4.40099	0.01183	0.2198	0.05459		178646_at	F33E2.4	-2.39092	0.02713	0.04224	0.01852		187531_at	Y110A2AL.4	-4.73417	0.00197	0.14185	0.03392
172857_x_at	msp-19	-3.31061	0.02154	0.40931	0.14031		185108_at	F36F12.1	-6.56516	0.00222	0.37407	0.05898		192365_s_at	C18E9.7	-9.51993	0.00011	0.40845	0.04133		186256_at	bbs-8	-4.3934	0.00372	0.12386	0.02706		179870_at	179870_at	-2.36149	0.04591	0.03978	0.01815		171912_x_at	cht-1	-4.69295	0.00178	2.9558	0.53083
186382_at	srbc-60	-3.28684	0.02441	0.0484	0.01783		188276_s_at	col-161	-6.54013	0.0054	2.64907	0.30994		188705_s_at	peroxidase	-9.41203	1e-05	0.62226	0.08489		190168_at	sod-5	-4.35566	0.00256	0.22827	0.05377		182231_s_at	irs-2	-2.35368	0.01793	0.03937	0.01823		189556_at	cyp-33C2	-4.64962	0.00672	0.06448	0.017
181534_s_at	clec-45	-3.20944	0.03038	0.14468	0.06759		189968_s_at	col-38	-6.5113	5e-05	0.25067	0.03472		184693_s_at	C32H11.11	-9.37524	1.46096e-08	0.76367	0.07972		188177_at	lipase	-4.3423	0.01263	0.18981	0.04442		178374_at	T02G6.4	-2.35167	0.0097	0.04143	0.01866		178799_at	F14D7.7	-4.63032	0.0043	0.36291	0.08933
182017_at	Y39A1C.4	-3.17039	0.00544	0.04952	0.01703		172624_x_at	Y38E10A.12	-6.37511	0.00013	0.26344	0.04521		171914_x_at	F36F12.1	-9.36991	0.00014	0.16414	0.02878		188822_at	acdh-1	-4.27981	0.01913	7.60495	1.21939		184669_at	Y47D9A.5	-2.3429	0.03586	0.04016	0.01836		182004_at	F19C7.5	-4.57769	3e-05	0.0701	0.01671
179249_at	ZK617.2	-3.14516	0.01422	0.42485	0.15756		188500_at	col-142	-6.3701	0.00453	0.28268	0.04987		190653_s_at	ZC84.6	-9.28495	3.4114e-07	0.1994	0.02313		178141_s_at	F21H7.2	-4.25863	0.02208	0.22418	0.05644		183928_at	R07C3.7	-2.23876	0.04865	0.0367	0.0178		190088_at	nhr-39	-4.4795	0.00072	0.08473	0.01998
176562_at	176562_at	-3.06345	0.04705	0.0452	0.01758		189911_s_at	col-140	-6.3071	0.00931	0.11781	0.02746		187570_at	B0310.6	-9.27138	0.00022	0.51987	0.05473		181930_at	ZK355.3	-4.20651	0.04592	0.0971	0.02814		180746_at	C28A5.6	-2.22791	0.04136	0.03917	0.01844		183981_at	H37A05.2	-4.46657	0.00362	0.18957	0.03957
172333_x_at	F44D12.5	-3.01136	0.04239	0.10934	0.04131		172400_x_at	F22A3.6	-6.30494	0.0278	3.34104	0.27884		182111_at	D2024.4	-9.24501	2e-05	0.73173	0.07403		185596_s_at	T25E12.4	-4.15914	0.00926	0.07957	0.0217		188126_at	sra-8	-2.19482	0.04162	0.03799	0.0186		179629_at	B0284.2	-4.46526	0.00248	0.1449	0.03567
172770_x_at	msp-53	-2.99411	0.04511	0.47702	0.16589		180786_at	K09C6.9	-6.2946	0.01911	0.79772	0.10775		183480_at	C32H11.6	-9.13974	2.5211e-08	0.14247	0.01931		176256_s_at	Y58A7A.4	-4.13648	0.01404	0.52377	0.11515		186240_at	T15B7.13	-2.19384	0.01449	0.03565	0.01736		184399_at	Y26D4A.10	-4.42439	0.00595	0.07096	0.01977
186106_at	T14G12.6	-2.9777	0.02804	0.05905	0.02191		172905_x_at	msp-78	-6.25125	0.00223	0.46193	0.09454		181407_at	pqn-63	-8.85635	1.40221e-07	0.97086	0.10492		186141_at	Y38H6C.21	-4.13305	0.00038	0.2024	0.04563		187214_at	C28H8.8	-2.19273	0.00761	0.04525	0.02069		184564_at	ZC404.11	-4.39361	0.00237	0.0744	0.02021
180773_at	C07G1.7	-2.93062	0.01894	0.04517	0.01685		182436_at	H19J13.1	-6.15525	0.00344	0.20415	0.03516		172344_x_at	nspb-12	-8.85274	0.00035	1.1591	0.12001		179522_at	B0284.4	-4.10846	0.01209	0.07132	0.01923		182770_at	D2096.5	-2.18501	0.02255	0.04144	0.02017		190741_at	C23H4.6	-4.35855	0.01257	0.08944	0.02357
188281_s_at	col-81	-2.92257	0.0457	0.0796	0.03301		189534_at	Carboxylesterases	-6.10644	5e-05	0.5508	0.09983		177647_s_at	T06E4.8	-8.71005	9.86835e-07	0.96507	0.10884		184399_at	Y26D4A.10	-4.01939	0.00054	0.07675	0.02012		186527_at	F43C11.10	-2.18091	0.03619	0.03847	0.01826		177496_at	D1086.1	-4.35719	1e-05	0.47525	0.10146
178381_at	F32B4.4	-2.90381	0.03089	0.0456	0.0189		183703_s_at	ugt-22	-6.07587	0.00213	0.6601	0.11565		191825_at	M03E7.4	-8.67877	1.3695e-10	0.12095	0.01657		183328_at	Y38F1A.1	-4.01849	0.00738	0.21447	0.05439		181693_at	D2062.5	-2.14985	0.00858	0.03715	0.01833		192822_s_at	tag-32	-4.32769	0.01833	0.06267	0.01733
185596_s_at	T25E12.4	-2.83611	0.03225	0.05463	0.02013		172907_x_at	msp-10	-6.06875	0.0025	0.29313	0.06488		180189_s_at	T06A1.1	-8.59387	1e-05	0.19177	0.02631		182465_at	Y17D7B.3	-3.98275	0.01196	0.06446	0.01979		182766_at	T08G3.11	-2.13003	0.02979	0.04001	0.01938		173777_s_at	cng-1	-4.32088	0.00233	0.53614	0.1144
179145_at	F16H6.9	-2.83577	0.02577	0.042	0.01604		172304_x_at	C32E8.4	-5.96533	1.57642e-06	0.09459	0.0171		186492_s_at	F15E11.1	-8.58032	8e-05	9.98387	0.9629		180303_at	180303_at	-3.97763	0.00147	0.07619	0.01971		177479_at	R03G8.1	-2.12737	0.01127	0.03794	0.01869		182465_at	Y17D7B.3	-4.24933	0.00011	0.07619	0.0197
172725_x_at	msp-32	-2.826	0.02231	0.08093	0.03807		178128_at	F01D5.3	-5.89934	0.00119	0.84453	0.1424		180744_at	F22F7.6	-8.55729	0.00011	0.32518	0.04228		174563_at	174563_at	-3.95553	7.13459e-08	0.31479	0.08027		175024_s_at	F58A4.5	-2.12114	0.02853	0.03918	0.01955		174204_at	F20A1.6	-4.24371	0.00089	0.1709	0.04175
185141_at	W09G10.6	-2.82174	0.02562	0.04823	0.01853		176117_at	T01B6.1	-5.87286	0.0001	0.09039	0.01773		188365_at	col-131	-8.50895	2e-05	0.22294	0.02933		190088_at	nhr-39	-3.94682	0.02178	0.0709	0.02054		180305_at	F22E5.8	-2.11479	0.03264	0.03486	0.0177		183876_at	C07G3.2	-4.23951	0.00832	0.39207	0.10015
177227_at	M88.3	-2.75731	0.02692	0.04461	0.01786		194255_x_at	F22A3.6	-5.8383	0.03913	3.50017	0.29125		178372_at	ZK829.3	-8.50403	6.19356e-09	0.19616	0.02561		189419_at	F15B9.6	-3.91678	0.0017	0.24492	0.06375		182517_at	C18G1.9	-2.10573	0.0308	0.03913	0.01982		188822_at	acdh-1	-4.22282	0.02965	8.73575	1.25492
177426_at	W10G6.1	-2.73733	0.0113	0.03994	0.01693		187061_at	Y57A10A.24	-5.82619	0.00238	0.0817	0.01725		182776_at	Y45F3A.8	-8.47015	2e-05	0.31146	0.03421		186233_at	srbc-20	-3.90072	0.00331	0.29595	0.07633		182527_at	T19B4.5	-2.09514	0.02704	0.03625	0.01823		180823_at	Y43F8B.9	-4.21532	0.00508	0.6166	0.13455
186739_at	Y105C5B.20	-2.69677	0.04617	0.04033	0.01708		176471_at	Y47D7A.13	-5.82477	0.00331	0.38735	0.06846		177696_at	C30H6.5	-8.45605	3.71047e-08	0.41105	0.0486		176978_at	Y48G9A.7	-3.90012	0.01374	0.07114	0.0196		174112_at	cogc-2	-2.09254	0.02733	0.03521	0.01763		184569_at	W08A12.4	-4.21185	0.00211	0.08638	0.0232
172235_x_at	ZK84.5	-2.69137	0.04696	0.04324	0.01742		172771_x_at	msp-51	-5.80387	0.01005	0.52042	0.11409		192586_at	F49E11.5	-8.43503	0.00016	0.28922	0.03953		189179_at	hil-1	-3.89843	0.00071	3.67344	0.69805		183676_s_at	F08F8.1	-2.08937	0.04618	0.22077	0.10477		176823_at	Y92C3A.3	-4.19068	0.01689	0.06385	0.01748
190404_s_at	F37B4.7	-2.65841	0.01082	0.4835	0.22098		187358_at	F07F6.5	-5.74752	0.00169	0.56619	0.08774		178800_at	ZK218.5	-8.37978	0.00557	0.22227	0.03775		171912_x_at	cht-1	-3.89249	0.0035	2.76022	0.53246		188970_at	cfi-1	-2.07692	0.03301	0.04092	0.0208		185171_at	F19B10.4	-4.17799	0.01783	0.30201	0.06753
179384_at	F26F2.3	-2.65431	0.03742	0.03996	0.01746		190050_at	nhr-155	-5.68069	1.13561e-06	0.09351	0.01823		184268_s_at	phat-2	-8.18771	0.00041	3.04458	0.37349		189643_at	F08H9.3	-3.86774	0.04618	0.43739	0.1162		188583_at	F25H2.3	-2.00691	0.01792	0.0362	0.01927		184615_at	R06A10.1	-4.1679	0.003	0.23153	0.05828
185184_at	Y57G11B.5	-2.60458	0.01404	0.04113	0.0167		191799_at	dpy-20	-5.62064	0.00178	0.2797	0.0522		192755_s_at	col-2	-8.16092	5e-05	0.21542	0.03226		188508_at	chitinase	-3.86299	0.00091	0.1278	0.03507		183442_at	K10D11.2	-2.00111	0.02119	0.73136	0.37288		189570_at	F08H9.4	-4.15721	0.0149	0.08383	0.02254
174152_s_at	bli-1	-2.60456	0.00423	0.10291	0.04292		172113_x_at	Y59H11AM.1	-5.59757	0.0053	0.23499	0.05873		185536_at	F26D10.11	-8.114	9.87867e-06	0.45745	0.05681		183876_at	C07G3.2	-3.78779	0.01287	0.36651	0.1013		184740_at	C33F10.1	-1.99773	0.0094	0.03447	0.0174		177812_at	F10C2.7	-4.15358	0.02745	0.6561	0.17375
179893_s_at	K06A5.2	-2.57776	0.00979	0.03922	0.01667		178409_s_at	lys-6	-5.54176	0.01513	0.27546	0.06015		189968_s_at	col-38	-8.11394	8e-05	0.30775	0.03858		181892_at	math-28	-3.73859	0.01104	0.09389	0.02522		172711_x_at	collagen	-1.97039	0.03652	0.04557	0.02399		182579_at	C08E3.7	-4.15007	0.00951	0.27778	0.07127
179486_at	C38C6.5	-2.56675	0.0094	0.04172	0.01678		188281_s_at	col-81	-5.52475	0.02099	0.09876	0.0252		178476_at	ZC434.3	-8.07625	0.00023	0.54587	0.06568		190957_at	gst-15	-3.71586	0.0083	0.83503	0.19409		187269_at	W02B3.7	-1.93369	0.04172	0.03437	0.01847		185024_s_at	Y56A3A.33	-4.11387	0.00026	0.61041	0.14609
177425_at	ZC53.2	-2.54944	0.03406	0.04093	0.01725		190002_at	glucosylceramidase	-5.51546	0.03149	0.07481	0.02079		174351_at	grl-25	-7.96924	0.00122	0.08935	0.0192		189126_s_at	srh-2	-3.71498	0.01168	0.28709	0.07799		176722_at	lss-4	-1.84215	0.02412	0.2799	0.14936		177397_at	srg-32	-4.0969	0.00898	0.05982	0.01763
184626_at	ZC404.10	-2.5422	0.03121	0.04457	0.01853		178800_at	ZK218.5	-5.49674	0.02995	0.21634	0.05999		173311_s_at	grl-20	-7.91712	0.00453	0.13268	0.02448		191027_at	srsx-24	-3.71225	0.03268	0.13705	0.03672		182881_at	C03E10.6	-1.81211	0.04238	0.03359	0.01948		177671_at	K03D3.2	-4.08431	0.00104	0.16942	0.04693
181094_at	C05C8.8	-2.54088	0.01953	0.03795	0.0161		184963_at	Y67A10A.1	-5.45978	2.11261e-08	0.12159	0.02544		176857_s_at	spp-7	-7.83236	3.3198e-09	0.69265	0.10057		193852_at	clec-9	-3.71142	0.03417	0.15645	0.03922		191565_at	F25H5.7	-1.80534	0.03693	0.0528	0.02895		185596_s_at	T25E12.4	-4.06236	0.00041	0.0828	0.02054
191033_at	srd-25	-2.48203	0.01744	0.03865	0.01654		188410_at	nas-27	-5.45621	1.79315e-07	0.08797	0.0174		181876_at	C04G6.2	-7.81795	2e-05	0.23252	0.03174		188998_s_at	p-glycoprotein	-3.7083	0.00787	0.36488	0.09013		173144_at	clec-85	-1.75414	0.0166	1.22808	0.67634		191749_at	nhr-149	-4.06195	0.00049	0.06828	0.01734
177697_at	srbc-44	-2.45626	0.02989	0.0372	0.01668		188475_at	col-180	-5.45088	1e-05	1.68612	0.29889		172893_x_at	msp-79	-7.76559	0.00047	0.38183	0.0822		174204_at	F20A1.6	-3.70745	0.00827	0.15998	0.04329		183423_at	183423_at	-1.73698	0.01989	0.04845	0.02846		176949_at	frl-1	-4.06026	2e-05	0.06297	0.01595
179960_at	C07G1.6	-2.43346	0.00262	0.04003	0.01685		173735_s_at	T21C9.9	-5.43394	0.00092	0.08605	0.02041		173518_s_at	col-113	-7.75629	4e-05	1.01325	0.12069		186264_at	Y73C8C.4	-3.70646	0.00923	0.06667	0.01862		193212_s_at	C33F10.12	-1.70174	0.0413	0.0701	0.04367		186747_at	Y110A7A.2	-4.01772	0.0192	0.09369	0.02705
190376_at	190376_at	-2.40982	0.01883	0.03924	0.01742		186726_at	Y38E10A.13	-5.41141	2.06465e-12	1.19706	0.21999		192610_at	nas-12	-7.74457	0.00042	0.25403	0.03103		184564_at	ZC404.11	-3.683	0.01681	0.06898	0.02226		190975_at	gst-24	-1.67999	0.03793	1.11181	0.65255		172431_x_at	nspa-1	-3.99294	0.00795	0.2115	0.0538
173071_s_at	col-121	-2.39178	0.02398	0.04019	0.01838		185537_at	F41E6.11	-5.3968	0.00525	2.92847	0.68362		186865_at	R07B1.5	-7.71668	6e-05	0.16533	0.02649		180823_at	Y43F8B.9	-3.6744	0.00841	0.57865	0.1315		177225_at	sqd-1	-1.66694	2.84165e-06	1.30794	0.77555		186233_at	srbc-20	-3.97382	0.00091	0.30967	0.07744
191635_at	srh-234	-2.38565	0.01157	0.03887	0.01657		188037_at	wrt-6	-5.3548	0.00715	1.09561	0.17732		181322_at	clec-45	-7.71299	0.00474	0.13553	0.03286		183750_at	T07E3.2	-3.66817	0.001	0.2757	0.08139		190367_at	nhr-210	-1.66601	0.00536	0.19142	0.11551		189185_at	srh-2	-3.96909	0.01189	0.23869	0.05442
192398_s_at	C39E9.5	-2.35852	0.01162	0.0386	0.01772		188275_at	col-61	-5.35331	0.02588	0.15182	0.03754		187509_at	B0280.7	-7.66699	0.00017	2.25018	0.25191		182017_at	Y39A1C.4	-3.6405	0.00033	0.06876	0.01944		182233_at	C04F5.2	-1.62327	0.03977	0.12195	0.07528		172091_x_at	172091_x_at	-3.959	0.01638	0.05598	0.01603
185623_s_at	H12I19.5	-2.3514	0.03276	0.03856	0.0172		178372_at	ZK829.3	-5.34442	7e-05	0.17935	0.03498		178757_at	F19H8.4	-7.65697	0.00015	0.33425	0.0451		182684_at	pqn-98	-3.64015	2.92374e-06	0.51386	0.1378		194136_s_at	unc-22	-1.6179	0.00021	0.36094	0.222		188998_s_at	p-glycoprotein	-3.9531	0.00438	0.42602	0.08917
180903_at	srt-33	-2.34918	0.00188	0.03919	0.01653		192089_s_at	F13H8.5	-5.32984	8.01157e-07	0.66817	0.1095		181113_at	F40E10.5	-7.63909	4.07546e-07	2.87376	0.32732		189041_s_at	p-glycoprotein	-3.63702	0.0034	1.63925	0.41773		186422_at	F59H6.12	-1.61179	0.03008	0.0458	0.02691		176978_at	Y48G9A.7	-3.94747	0.01269	0.06232	0.01817
181517_at	R07H5.10	-2.33822	0.04016	0.0424	0.01876		173051_s_at	F22A3.6	-5.2757	0.03331	3.78398	0.37689		184682_s_at	K09B11.10	-7.63806	0.00016	0.45796	0.0584		181914_s_at	C17D12.3	-3.62105	0.0009	1.68232	0.42009		187513_at	csn-4	-1.6115	0.0323	0.12191	0.07595		182943_at	C08D8.1	-3.90577	2e-05	0.13999	0.03579
176175_at	Y119C1B.1	-2.3181	0.02616	0.03836	0.01754		177820_at	ZC373.2	-5.25384	0.03136	0.07125	0.01862		180026_at	F07E5.7	-7.61721	1.73222e-06	0.19143	0.02745		175815_at	Y34F4.2	-3.61071	0.00337	0.25128	0.06569		194122_at	nhr-97	-1.6112	6.21245e-06	0.37501	0.2335		183150_s_at	183150_s_at	-3.89487	0.0112	0.07455	0.0234
179717_at	R09H3.1	-2.30514	0.02756	0.03755	0.01696		177920_at	D1086.3	-5.2319	0.00253	0.07973	0.02075		180786_at	K09C6.9	-7.58264	0.00656	0.82235	0.09911		188963_at	his-67	-3.60751	0.00123	0.06545	0.01924		175218_at	175218_at	-1.60204	0.02513	1.5878	0.94589		181914_s_at	C17D12.3	-3.89467	3e-05	1.67753	0.40462
179721_at	fbxb-71	-2.30076	0.00659	0.03867	0.01765		189899_at	nas-14	-5.22151	0.00024	0.10747	0.02392		175294_s_at	T17H7.7	-7.57929	1e-05	1.21215	0.1595		182579_at	C08E3.7	-3.56577	0.00633	0.26607	0.06744		182844_s_at	anc-1	-1.59486	0.01576	3.41727	2.10916		179593_at	F09C6.3	-3.8759	0.01323	0.13251	0.03462
185031_at	C05E4.12	-2.28308	0.01993	0.03633	0.0165		172882_x_at	msp-3	-5.21882	0.01497	0.21686	0.056		180481_s_at	D1054.9	-7.57708	9.77207e-06	0.72948	0.0927		178767_at	C10C5.2	-3.55562	0.0276	0.27852	0.08315		173905_s_at	ugt-46	-1.58037	0.02096	0.79995	0.50909		177437_at	K02E2.7	-3.86318	0.04787	0.05772	0.02118
190462_at	cadherin	-2.27516	0.04831	0.03373	0.01646		172344_x_at	nspb-12	-5.20311	0.00612	1.11407	0.17945		188106_at	lipase	-7.55093	0.00554	0.88281	0.09986		186630_at	sdz-18	-3.53721	0.00103	0.05885	0.0239		174182_at	Y41D4A.3	-1.57657	0.03467	0.12794	0.08474		191295_at	E03H4.8	-3.84955	0.00155	0.11146	0.03322
172212_x_at	172212_x_at	-2.26116	0.0363	0.03859	0.01773		172452_x_at	F29D10.2	-5.19034	5.10738e-07	0.08851	0.0183		173947_at	F13H8.5	-7.50179	0.00015	0.59921	0.07313		180411_at	W10C8.3	-3.52442	0.00175	0.06083	0.01809		191582_at	str-240	-1.55729	0.04943	0.03545	0.02688		186256_at	bbs-8	-3.82422	0.00895	0.11406	0.02759
175883_at	F12E12.1	-2.251	0.01884	0.06441	0.0282		189345_at	F07H5.9	-5.18876	0.00305	0.38348	0.07833		188368_at	collagen	-7.50141	0.00111	1.86802	0.23479		184615_at	R06A10.1	-3.50887	0.04851	0.20644	0.069		174163_at	174163_at	-1.51878	0.03101	0.07501	0.04809		180192_at	C49G7.5	-3.81909	0.00629	0.63271	0.16195
176221_at	176221_at	-2.22485	0.03816	0.03302	0.01665		172896_x_at	msp-49	-5.18622	0.02684	0.0893	0.01915		176471_at	Y47D7A.13	-7.48331	0.00855	0.36325	0.05394		177437_at	K02E2.7	-3.50176	0.01835	0.06022	0.01969		184328_s_at	T26C12.6	-1.50431	0.03748	0.52638	0.34779		179818_at	C06G3.3	-3.7812	0.00034	2.005	0.3893
173996_at	acdh-2	-2.21088	0.03178	0.05496	0.02784		172486_x_at	nspd-4	-5.1714	0.00212	0.07445	0.01752		177581_at	bli-5	-7.47277	5e-05	0.47595	0.05905		192517_at	gei-18	-3.48124	0.0216	0.06195	0.01951		175045_at	175045_at	-1.50321	0.00733	0.20533	0.13525		177651_at	ocam-1	-3.76086	0.04924	0.05528	0.01779
185600_at	R08F11.1	-2.20828	0.0465	0.0355	0.01742		173900_s_at	B0331.2	-5.15957	0.00043	0.1303	0.02935		189814_s_at	col-173	-7.4721	1.8821e-07	1.43671	0.19667		182943_at	C08D8.1	-3.47953	8.63498e-06	0.13775	0.0397		175084_s_at	F38E9.5	-1.49689	0.02723	0.34174	0.23353		190957_at	gst-15	-3.70726	7e-05	0.85189	0.20483
177329_at	R52.4	-2.18378	0.00761	0.03615	0.01724		178757_at	F19H8.4	-5.15363	0.00112	0.29229	0.0584		179335_at	K08E7.5	-7.46268	7e-05	1.05503	0.13659		179018_at	C17H1.3	-3.47743	0.02976	0.05944	0.02031		174224_at	sqd-1	-1.4896	1.22701e-07	3.06109	2.03703		186141_at	Y38H6C.21	-3.70693	0.00103	0.17648	0.04498
181024_at	C31B8.9	-2.1797	0.01259	0.03458	0.01633		179705_at	Y62H9A.7	-5.12449	0.03857	0.0908	0.01948		184236_at	T24C12.4	-7.46223	0.00034	0.96993	0.10833		190218_at	pgp-13	-3.46786	0.00135	0.30024	0.08011		187936_s_at	dig-1	-1.48533	0.00101	1.63951	1.10166		188508_at	chitinase	-3.69859	0.00036	0.1407	0.03795
187912_at	R02F2.2	-2.17718	0.02066	0.03555	0.01651		173632_s_at	col-129	-5.1079	0.00435	0.09825	0.02162		182573_at	phat-4	-7.45796	2.66e-06	3.69972	0.44247		177671_at	K03D3.2	-3.45456	0.01265	0.14893	0.04886		192093_s_at	UDP-glucuronosyltransferase	-1.48511	0.01711	0.47845	0.32182		190218_at	pgp-13	-3.68188	0.00108	0.29803	0.07801
180691_at	F11D11.4	-2.17161	0.00639	0.03391	0.01582		183480_at	C32H11.6	-5.09936	0.00033	0.16275	0.03397		189463_at	col-84	-7.45498	5e-05	0.19919	0.02685		189364_at	glycohydrolase	-3.4348	0.03635	0.40825	0.11252		172663_x_at	Y57G11C.20	-1.48215	0.04155	0.23981	0.16765		190534_at	dhs-15	-3.68144	0.00103	0.62149	0.18665
179887_at	srh-235	-2.15541	0.04388	0.03439	0.01628		184246_s_at	eif-3.H	-5.08881	0.00535	0.1697	0.04172		183665_s_at	F48G7.5	-7.42409	3.11116e-11	0.92196	0.12308		179945_at	R09H3.3	-3.42897	0.04044	0.06103	0.02014		176570_at	stim-1	-1.47999	0.04855	0.17894	0.1228		185595_at	T25E12.4	-3.68119	0.00736	0.05467	0.01679
187107_s_at	Y106G6H.9	-2.15128	0.0433	0.0381	0.01827		179904_at	F35A5.5	-5.08151	0.00055	0.15702	0.03243		180480_at	T27E4.5	-7.407	0.00014	0.12347	0.02111		179593_at	F09C6.3	-3.39279	0.03043	0.12216	0.03534		172303_x_at	W05H9.3	-1.47277	0.00041	1.13408	0.77579		186745_s_at	Y38E10A.17	-3.67071	0.0023	0.06628	0.01887
183805_at	srx-78	-2.14455	0.04502	0.03432	0.01712		186278_at	R06B10.3	-5.05055	0.00111	0.42563	0.08354		177942_at	F33A8.7	-7.38148	4e-05	2.62841	0.30948		185636_at	srbc-24	-3.37292	0.02829	0.10213	0.02955		192672_s_at	sip-1	-1.46766	0.02752	1.69193	1.13789		176819_s_at	ugt-29	-3.66174	0.03056	1.06476	0.25576
178850_at	F47G4.8	-2.1423	0.04238	0.03292	0.01617		185536_at	F26D10.11	-5.04925	0.01114	0.45365	0.08886		179176_at	C52G5.2	-7.36754	1e-05	3.1173	0.42512		181695_at	C49G7.7	-3.34064	0.02123	0.79381	0.17955		176046_at	Y41D4A.6	-1.46482	0.02137	0.16604	0.11166		187571_at	T23F2.4	-3.65113	0.00066	0.1604	0.03889
189463_at	col-84	-2.11415	0.03922	0.1696	0.08464		181495_at	K09B3.1	-5.04906	0.00925	0.07563	0.01819		184734_at	W08E12.6	-7.33267	0.00042	0.96126	0.11813		177496_at	D1086.1	-3.33413	2e-05	0.35862	0.09766		189358_at	T10B10.8	-1.44531	0.00129	0.30307	0.20581		184929_at	F19G12.3	-3.64762	0.00352	0.09705	0.02566
186180_at	E02C12.6	-2.0972	0.00975	0.08679	0.03983		186865_at	R07B1.5	-5.04427	0.00444	0.16644	0.03453		184254_at	C46H11.7	-7.33108	0.00359	1.31126	0.15293		173177_s_at	F21H7.2	-3.31062	0.0365	0.1232	0.03561		176905_at	Y24D9A.1	-1.44169	0.04222	0.12888	0.08918		191640_at	srh-282	-3.62632	0.00636	0.05742	0.01719
177761_at	E03A3.8	-2.09639	0.03286	0.03566	0.01714		172900_x_at	msp-152	-5.03495	0.00029	0.2127	0.06704		182639_at	C25F6.6	-7.3284	3.27563e-11	0.21855	0.03154		186894_at	Y116F11B.9	-3.29908	0.00488	0.05504	0.01728		187777_at	csn-2	-1.43437	0.01668	0.17661	0.12373		189126_s_at	srh-2	-3.62229	0.01148	0.30147	0.08243
176840_at	Y51H7C.12	-2.08235	0.02391	0.0341	0.01675		193877_at	clec-38	-5.03088	0.00397	0.07602	0.01817		185412_at	T22B11.2	-7.30943	9.59159e-06	0.67881	0.08934		189402_s_at	pmp-5	-3.27003	0.00082	4.17387	1.00748		192671_at	sip-1	-1.4319	0.03411	1.07078	0.73807		189041_s_at	p-glycoprotein	-3.61853	0.0041	1.71595	0.38851
179943_at	T06D4.4	-2.07008	0.00614	0.04059	0.02329		177941_at	F28G4.2	-4.98746	0.00023	0.25666	0.0578		188473_s_at	col-97	-7.29076	5e-05	3.65285	0.39796		192500_at	zig-3	-3.24676	0.00163	2.60554	0.61408		173204_s_at	ugt-46	-1.43003	0.03654	0.92049	0.64804		176256_s_at	Y58A7A.4	-3.61456	0.0076	0.38349	0.11208
180763_at	ZC266.1	-2.05724	0.04123	0.03277	0.01628		185343_at	T28C12.6	-4.9843	0.00437	0.48797	0.09433		189899_at	nas-14	-7.28355	7.09312e-10	0.11685	0.01764		176819_s_at	ugt-29	-3.2349	0.0467	0.95289	0.25185		183392_at	K07E3.1	-1.42866	0.04774	0.36333	0.25425		183219_s_at	B0391.6	-3.6137	0.04954	0.06253	0.02282
172555_x_at	K01D12.15	-2.05404	0.00286	0.0478	0.02458		188350_at	col-149	-4.9297	0.00129	1.98267	0.42081		191522_s_at	osr-1	-7.2814	0.00011	0.84206	0.11134		182667_at	srr-6	-3.22408	0.01669	0.16313	0.05587		179110_at	C39E9.8	-1.41637	0.04698	3.28805	2.27262		183376_at	Y39B6A.28	-3.61238	0.00022	1.81879	0.42278
172133_x_at	vit-3	-2.02097	0.01866	0.0804	0.05093		177489_at	C05E7.2	-4.92386	0.00607	1.07536	0.19732		188659_at	col-109	-7.26475	6.58483e-07	1.1205	0.14492		174957_s_at	F52F10.3	-3.21533	0.00355	0.12255	0.03141		190682_at	ugt-39	-1.41488	0.03653	0.59112	0.4186		192273_at	pax-2	-3.61041	0.00521	0.05706	0.0171
183367_at	M02D8.5	-2.01026	0.02146	0.06919	0.03455		178467_at	F36D1.8	-4.91076	9e-05	0.14743	0.0349		173482_s_at	abu-11	-7.25851	0.0004	4.25417	0.4373		184196_at	K09D9.9	-3.21365	0.00162	0.0596	0.0193		176731_at	Y54H5A.2	-1.41274	0.03854	0.4088	0.28576		191027_at	srsx-24	-3.60897	0.01657	0.12473	0.03397
190607_at	C09D4.3	-2.00472	0.00442	0.03366	0.01713		188250_at	col-158	-4.90996	0.02541	0.15889	0.04484		179600_at	C38C6.3	-7.24468	5.20692e-07	0.93862	0.13126		182004_at	F19C7.5	-3.21094	0.00325	0.05972	0.0193		184052_s_at	aco-2	-1.40951	0.00132	1.60519	1.13461		176064_s_at	R05G9R.1	-3.60281	0.00134	0.3085	0.08492
188406_s_at	col-8	-1.97746	0.04313	0.05098	0.0664		191825_at	M03E7.4	-4.90753	0.00705	0.12248	0.02952		183496_at	C26B2.8	-7.23765	0.00065	1.07372	0.12171		186745_s_at	Y38E10A.17	-3.20876	0.00273	0.06053	0.01935		187446_s_at	F15G9.1	-1.40857	0.00371	0.60024	0.42345		188442_at	chitinase	-3.58104	0.03088	0.09688	0.03107
186416_at	cdh-8	-1.96043	0.02912	0.04741	0.02395		191910_at	Amidophosphoribosyltransferase	-4.90557	0.00049	0.21316	0.04819		190020_at	glycosyltransferase	-7.23337	5.14726e-06	1.26816	0.18838		185365_at	srx-97	-3.17953	0.02809	0.07392	0.02396		193567_at	nhr-65	-1.40738	0.03371	0.44717	0.3253		182666_at	182666_at	-3.56239	0.0362	0.05379	0.01624
177590_at	W05H5.1	-1.91723	0.04081	0.03135	0.01637		193311_at	C44H4.1	-4.90158	0.00122	0.12506	0.02739		177352_at	CD4.9	-7.22793	0.00121	0.5416	0.06605		177694_at	E01G4.5	-3.16756	0.03949	1.19798	0.26249		189519_at	cyp-33C8	-1.4054	0.00209	1.12441	0.79629		193270_at	far-4	-3.56002	0.015	0.12291	0.03547
182958_at	srsx-11	-1.88267	0.01987	0.03064	0.01647		171807_x_at	C02E7.7	-4.88433	0.00917	2.35799	0.37515		189304_at	cyp-35A3	-7.20889	0.00603	0.99776	0.11172		190457_s_at	mes-1	-3.12909	0.00224	0.05533	0.01862		189924_at	thrombospondin-like	-1.3973	0.02852	1.8477	1.33095		182986_at	srab-25	-3.53746	0.03934	0.08089	0.02353
186523_s_at	F15E11.11	-1.87773	0.02454	0.03495	0.01861		177647_s_at	T06E4.8	-4.87947	0.00401	0.99899	0.18996		189847_at	R12A1.3	-7.19429	0.00086	1.07108	0.12426		178511_at	srd-41	-3.09923	0.00616	0.05317	0.01846		189933_s_at	H17B01.1	-1.39476	0.02915	0.46762	0.3393		191609_at	gcy-5	-3.53201	0.01659	0.0702	0.01965
172170_at	172170_at	-1.83474	0.03997	0.02943	0.0168		183309_at	K03H6.2	-4.87921	0.01727	1.14346	0.20504		190340_s_at	wrt-4	-7.15019	0.00011	2.10294	0.25186		181589_at	C36C9.5	-3.09756	0.01385	0.09997	0.0356		190762_at	alh-4	-1.39276	0.01995	1.96944	1.39525		175815_at	Y34F4.2	-3.49835	0.00403	0.27654	0.07242
189575_at	cyp-13A6	-1.83313	0.04875	0.14636	0.07964		192755_s_at	col-2	-4.85782	0.0046	0.19904	0.04766		181317_at	C17F4.2	-7.11334	0.00052	0.58318	0.07688		186714_s_at	ZK512.7	-3.09166	0.02115	0.13981	0.04658		178069_s_at	ZC247.1	-1.38899	0.01041	4.13684	2.93727		192517_at	gei-18	-3.4916	0.02857	0.05806	0.01917
172477_x_at	K01D12.7	-1.82931	0.02721	0.06741	0.03642		180288_at	T06E4.10	-4.85732	0.01351	1.71178	0.31221		190025_at	col-45	-7.10024	0.00131	0.14595	0.02408		185079_s_at	Y38H6C.19	-3.08175	0.02273	0.1597	0.0516		186309_s_at	T05H4.15	-1.37265	0.04193	0.20376	0.15231		186979_at	Y57A10C.10	-3.48751	0.01625	0.05094	0.01673
185403_s_at	pqe-1	-1.8289	0.02006	0.04829	0.02618		190653_s_at	ZC84.6	-4.8508	0.01456	0.20268	0.04526		174325_at	C24A1.2	-7.07395	1.66413e-06	0.76023	0.10693		180536_at	C27H5.6	-3.07632	0.03214	0.1121	0.04096		190728_s_at	alh-4	-1.37197	0.02142	4.74938	3.3996		190024_at	nas-24	-3.48197	0.00219	0.05667	0.01712
183115_at	C34H4.2	-1.75317	0.04523	0.61479	0.36304		189874_at	glycosyltransferase	-4.85009	0.01418	0.31178	0.06433		175204_at	ZK829.3	-7.0614	2.02885e-13	0.12659	0.01954		190144_at	pgp-12	-3.05694	0.02262	0.24638	0.07658		194102_at	nhr-136	-1.34835	0.02044	0.42766	0.31607		186264_at	Y73C8C.4	-3.47579	0.02323	0.057	0.01708
189272_at	col-182	-1.6974	0.00387	0.38695	0.22999		182639_at	C25F6.6	-4.81167	0.00475	0.22541	0.04472		189797_s_at	col-104	-7.06069	0.00035	3.42203	0.37763		176141_s_at	Y58A7A.3	-3.04665	0.00255	2.03383	0.58668		186328_at	vig-1	-1.34456	0.02537	0.19965	0.14831		185525_at	cyp-35A1	-3.47247	0.00022	0.07829	0.02217
172802_x_at	col-102	-1.68329	0.03054	0.2353	0.14363		178616_at	T21B4.3	-4.77643	0.0007	0.10864	0.02769		179705_at	Y62H9A.7	-7.04051	0.00213	0.11143	0.01743		184012_at	184012_at	-3.04344	4e-05	0.42031	0.15174		194213_x_at	cyb-2.2	-1.34229	0.0362	0.11595	0.08621		189366_at	cyp-35B1	-3.47011	0.04671	0.71468	0.16432
191646_at	fmo-4	-1.68293	0.04972	1.28987	0.75238		190563_at	F39D8.3	-4.7756	0.00358	0.14585	0.03259		173261_s_at	B0507.1	-7.00152	1.57652e-07	0.47418	0.06494		193022_s_at	Y45F10B.8	-3.02328	0.00025	0.06656	0.02213		172986_s_at	ZC247.1	-1.33967	0.02299	3.77559	2.76094		191596_s_at	W03D8.2	-3.46465	0.00309	0.06287	0.01834
190560_at	R07E3.4	-1.60563	3.77708e-06	0.68826	0.43192		172958_s_at	F13D12.6	-4.75611	0.00998	3.20722	0.54649		188028_at	grd-6	-6.98512	0.00058	2.73928	0.28774		184159_at	T05E12.6	-3.02201	0.01062	0.4609	0.16406		182367_at	K02A6.2	-1.33811	0.04772	0.82716	0.62188		182347_at	F56H6.13	-3.45213	0.03254	0.05229	0.01772
177801_at	C29F3.5	-1.59503	0.01436	2.03385	1.24174		172934_x_at	msp-38	-4.71028	0.00555	0.18659	0.05875		192089_s_at	F13H8.5	-6.98506	2.62863e-06	0.71434	0.09835		178435_at	C17H1.7	-3.02063	0.01945	0.22143	0.0721		191662_at	T20G5.4	-1.33311	1e-05	0.47758	0.35587		178435_at	C17H1.7	-3.43749	0.0203	0.23319	0.07138
182163_s_at	F44E7.5	-1.56358	0.03976	0.14267	0.09459		180480_at	T27E4.5	-4.70169	0.01647	0.12436	0.03614		188589_at	col-54	-6.96797	7e-05	1.94754	0.24206		189063_at	srd-3	-3.02011	0.04849	0.0881	0.03112		173296_at	173296_at	-1.32925	0.01512	0.95388	0.71574		180186_s_at	str-8	-3.41912	0.02681	0.05059	0.01714
191057_s_at	UDP-glucuronysltransferase	-1.5478	0.04761	0.61257	0.39811		172903_x_at	msp-55	-4.69319	0.00632	0.46969	0.12591		184051_at	C26F1.1	-6.96342	0.00015	1.12183	0.14418		174215_s_at	B0507.8	-3.01901	0.03402	0.13464	0.04163		AFFX-Ce_catalase_5_s_at	AFFX-Ce_catalase_5_s_at	-1.32749	0.03179	0.39183	0.29915		171970_x_at	H39E23.3	-3.4096	0.0443	5.46012	1.0132
180498_at	F22E12.3	-1.51523	0.02794	0.4266	0.28318		181876_at	C04G6.2	-4.66972	0.01244	0.21726	0.0469		181689_at	F54F11.1	-6.94999	1e-05	0.12867	0.02109		185525_at	cyp-35A1	-3.00378	0.00179	0.0709	0.02351		190208_at	H28G03.1	-1.3089	0.00341	2.68706	2.04737		183964_at	T24A6.7	-3.4047	0.00435	0.21818	0.0673
184013_at	D1005.4	-1.488	0.00693	0.33871	0.22983		172938_x_at	msp-76	-4.64807	0.01449	0.22415	0.07336		180288_at	T06E4.10	-6.94277	0.00017	1.70052	0.2243		180569_at	B0507.10	-2.99896	0.01563	0.69632	0.22285		174123_s_at	C25G4.11	-1.30659	0.02132	0.52388	0.40219		185067_at	C54F6.12	-3.36148	0.03116	0.25467	0.07206
175553_at	K02G10.3	-1.47258	0.00323	0.49258	0.34465		176330_at	Y22D7AL.14	-4.6428	0.00256	0.27262	0.05735		173735_s_at	T21C9.9	-6.94121	2e-05	0.09344	0.01653		179425_at	C38D9.2	-2.96265	0.03305	0.09066	0.02743		181527_at	prx-3	-1.30487	0.03502	0.31185	0.24123		190168_at	sod-5	-3.34457	0.00114	0.17738	0.05306
184138_at	K02E7.1	-1.46734	0.04548	0.64402	0.43696		185593_at	H23N18.5	-4.63676	0.02066	4.67711	0.74676		190193_s_at	R11A5.7	-6.91228	2e-05	2.19126	0.2638		189813_at	R07E5.6	-2.96124	0.01689	0.0501	0.01848		186697_at	C48B4.6	-1.30079	0.04178	0.32727	0.25275		171991_x_at	Y39A3CL.4	-3.34362	0.02122	0.05106	0.01725
188352_at	col-85	-1.45122	0.0325	0.27828	0.2009		178510_at	R03C1.1	-4.63518	1e-05	0.61591	0.14383		183907_at	ZK1025.7	-6.90696	0.00267	0.81036	0.11607		177345_at	AH10.3	-2.94852	0.00214	0.05562	0.0188		190519_at	abts-2	-1.29556	0.0217	0.30481	0.23191		186066_at	W01A11.7	-3.33926	0.01719	0.52293	0.15645
174880_at	glycosyltransferase	-1.43653	0.04577	2.21029	1.58059		181998_at	col-58	-4.6235	0.01744	0.77225	0.15175		172724_x_at	msp-33	-6.90423	0.00052	0.11927	0.03448		184064_s_at	W03B1.5	-2.93489	0.01407	0.06196	0.02617		190237_at	nhr-132	-1.29452	0.04402	0.38851	0.30319		185079_s_at	Y38H6C.19	-3.33695	0.01732	0.14124	0.0519
181428_at	F13B6.1	-1.42751	0.02347	1.42263	0.99418		188294_at	col-152	-4.60137	0.03648	0.06997	0.01827		179904_at	F35A5.5	-6.88238	2.3758e-07	0.16689	0.02412		183376_at	Y39B6A.28	-2.92567	0.01172	1.61484	0.42453		185548_s_at	C17G10.9	-1.29429	0.00285	0.63482	0.48823		180956_at	Y37H2C.1	-3.3247	1.58384e-08	1.02319	0.28211
176775_at	K02G10.3	-1.42739	0.03043	0.6585	0.48405		173572_s_at	T05H10.3	-4.58884	7.39551e-07	0.21851	0.05263		179983_at	abu-10	-6.86455	0.00011	2.62189	0.31276		181100_at	F41H8.2	-2.91286	0.02263	0.05372	0.01986		176572_at	lig-4	-1.28876	0.01088	0.57812	0.44926		183404_at	F11A5.13	-3.32182	0.0092	0.13231	0.04164
189825_at	rap-3	-1.41466	0.03132	0.53671	0.38107		189304_at	cyp-35A3	-4.58209	0.02468	1.00257	0.17796		183454_at	F38B6.1	-6.85523	1e-05	0.37472	0.05063		191019_at	srh-5	-2.90963	0.01778	0.08247	0.02732		182910_at	Y15E3A.4	-1.28489	0.04473	3.54839	2.75247		173177_s_at	F21H7.2	-3.30655	0.02499	0.12287	0.03427
177085_at	Y55F3BR.2	-1.41002	0.04378	0.41854	0.29074		190404_s_at	F37B4.7	-4.57079	4e-05	0.52569	0.13908		193311_at	C44H4.1	-6.8404	8.25498e-10	0.13662	0.0206		177235_s_at	DH11.2	-2.90917	0.00039	3.13636	0.87828		191827_at	pgp-10	-1.2786	0.00421	0.49806	0.38735		183442_at	K10D11.2	-3.30412	0.00147	0.73244	0.20547
175554_s_at	K02G10.3	-1.409	0.0412	0.19075	0.14195		177131_s_at	F15E11.13	-4.51797	0.00765	7.75296	1.25138		188281_s_at	col-81	-6.83019	0.00099	0.09308	0.01681		190319_at	T22C8.4	-2.90516	0.02634	0.11504	0.03928		177186_s_at	let-805	-1.25887	0.0408	1.01973	0.80614		182152_at	kin-9	-3.29757	0.00994	0.07946	0.02241
175576_s_at	Y75B7AR.1	-1.40528	0.04729	5.45945	3.87099		178663_at	grl-2	-4.46663	0.02057	0.55396	0.11281		176680_at	C45B2.2	-6.81681	0.00508	0.79003	0.10154		181517_at	R07H5.10	-2.90223	0.01671	0.05974	0.02204		189927_at	E04F6.4	-1.25788	0.00036	0.39234	0.31162		183750_at	T07E3.2	-3.28709	0.00018	0.25478	0.0804
172649_x_at	his-61	-1.39473	0.00954	1.94024	1.514		172927_x_at	msp-65	-4.46617	0.00801	0.41608	0.12869		176539_at	Y102A11A.7	-6.81654	5e-05	1.26872	0.16765		179717_at	R09H3.1	-2.89159	0.00216	0.05753	0.01978		191871_s_at	cdr-4	-1.25686	0.01131	1.47231	1.16154		180639_at	K10C9.7	-3.26871	0.04528	0.05365	0.01843
191688_at	F15B9.8	-1.37715	0.04899	9.43259	7.01945		183176_at	T07C12.8	-4.44109	0.00421	0.21502	0.05241		182835_at	F13C5.3	-6.80205	1e-05	0.10949	0.0175		183964_at	T24A6.7	-2.88683	0.04356	0.16379	0.06164		187159_at	ZK757.4	-1.25333	0.04448	0.52561	0.41297		191019_at	srh-5	-3.26013	0.0172	0.08228	0.02597
178517_at	C49F8.3	-1.34202	0.01699	5.0778	3.82127		177428_at	F58G6.3	-4.43731	0.00071	1.23214	0.26888		188037_at	wrt-6	-6.79599	0.00087	1.07881	0.14275		190024_at	nas-24	-2.88612	0.02433	0.04965	0.0184		193071_at	F08D12.1	-1.25132	0.0312	0.26872	0.21637		177965_at	ZK520.1	-3.25913	0.00165	0.1473	0.04254
192483_at	Y43F4A.1	-1.32302	0.03914	0.4397	0.33331		192610_at	nas-12	-4.43342	0.01139	0.25199	0.05556		190615_s_at	F13B12.4	-6.69908	0.00058	0.41614	0.05875		176695_at	176695_at	-2.88009	0.01348	0.05154	0.01873		191849_at	fmo-1	-1.24885	0.03345	0.76129	0.60881		182017_at	Y39A1C.4	-3.25382	0.0032	0.05212	0.01709
192106_at	C34C6.3	-1.31246	0.03261	1.33219	1.01731		183215_at	grl-22	-4.41961	0.00592	0.37065	0.08123		173030_at	BE10.2	-6.69747	7.04497e-08	0.37217	0.05448		184840_at	Y46G5A.20	-2.8735	0.00435	0.44542	0.15757		183659_at	rabn-5	-1.2468	0.01194	0.362	0.29265		186925_at	Y62E10A.17	-3.25093	0.04244	0.04966	0.0177
180039_at	Y54E5A.1	-1.31222	0.02773	0.45768	0.3648		181156_at	spp-4	-4.40927	0.00016	1.17248	0.26126		172989_s_at	R11A5.7	-6.68775	1e-05	2.96643	0.37625		183404_at	F11A5.13	-2.87232	0.04061	0.12462	0.04464		187634_at	B0303.11	-1.23992	0.01923	0.30434	0.2452		179384_at	F26F2.3	-3.25019	0.00126	0.05289	0.0166
180667_at	T09B4.4	-1.26415	0.01031	0.71135	0.57092		180744_at	F22F7.6	-4.38923	2.43987e-06	0.31902	0.06478		187630_at	C30G12.1	-6.67893	3e-05	0.55016	0.07595		180956_at	Y37H2C.1	-2.84517	0.00168	0.91569	0.28445		187419_at	F54F2.7	-1.23964	0.01671	0.6098	0.4949		180770_at	F52C6.3	-3.24865	0.00014	0.05496	0.01697
192915_at	twk-13	-1.25977	0.01589	0.28985	0.23019		188717_at	hil-4	-4.38029	0.00194	0.3243	0.08839		188475_at	col-180	-6.65197	7.72873e-13	1.60189	0.23875		179118_at	fbxa-82	-2.84268	0.00982	0.21818	0.07842		184428_at	K11H12.8	-1.23875	0.00456	1.09615	0.87744		183716_at	F20A1.2	-3.23324	0.03977	0.07488	0.02311
185161_at	Y53G8B.1	-1.2186	0.0426	0.42449	0.35173		188312_at	col-156	-4.37978	0.01276	1.29135	0.2415		181111_at	grl-1	-6.63622	0.00046	0.52217	0.06953		191826_s_at	C31E10.8	-2.83944	0.02041	0.08333	0.02928		189651_s_at	Methyltransferase	-1.23861	0.01649	0.81223	0.65695		187035_at	Y76B12C.6	-3.22966	0.03856	0.04741	0.01676
172763_x_at	his-3	-1.21048	0.04824	2.92825	2.41823		190551_at	W01A8.6	-4.3793	0.0025	0.48342	0.11222		178912_at	F35G2.5	-6.62586	0.00059	0.30482	0.04585		177690_at	ZK593.2	-2.83257	0.00136	0.91014	0.26539		193411_s_at	tag-15	-1.22968	0.03409	0.61508	0.50143		185365_at	srx-97	-3.15885	0.00606	0.06596	0.02184
191932_at	F54D7.3	-1.20994	0.04927	0.1585	0.13253		194137_at	ced-3	-4.36899	0.01127	0.06855	0.01807		175449_s_at	Y38E10A.14	-6.62361	0.00028	0.13464	0.02749		177965_at	ZK520.1	-2.82886	0.04103	0.12826	0.0442		192521_at	vha-5	-1.22091	0.00595	0.87566	0.70644		178268_s_at	srh-227	-3.14137	0.01445	0.04765	0.01643
190216_s_at	F23H11.3	-1.20885	0.00345	3.34854	2.80168		190396_s_at	aat-4	-4.35851	0.02005	0.12239	0.03872		183724_at	Y11D7A.5	-6.62056	0.00031	1.36137	0.17221		181871_at	C03H5.7	-2.81173	0.02584	0.11521	0.04155		183290_at	R07E5.11	-1.22074	0.01512	0.27102	0.22058		183328_at	Y38F1A.1	-3.13805	0.00102	0.18074	0.05375
179318_at	F31D4.8	-1.20048	0.01735	0.73987	0.62135		184693_s_at	C32H11.11	-4.33955	0.00812	0.74886	0.15279		187278_at	C28H8.5	-6.60812	0.00083	1.61228	0.21305		181297_at	F59D6.4	-2.81086	0.04361	0.04537	0.01852		186361_at	C10G11.7	-1.2168	0.00236	1.99089	1.65077		180496_at	ZC196.6	-3.13392	0.04408	0.0654	0.02213
173800_at	unc-10	1.20066	0.02483	0.2772	0.33258		181407_at	pqn-63	-4.31546	0.00865	0.97033	0.19348		192432_at	C39E9.4	-6.60029	0.00063	0.21818	0.04001		189150_at	kgb-2	-2.79356	0.00239	0.23138	0.07909		190472_s_at	chc-1	-1.21656	0.0072	2.31937	1.89566		182901_at	F20A1.8	-3.13012	0.02953	0.04857	0.01759
179803_at	cku-70	1.20567	0.01911	0.34307	0.41271		182573_at	phat-4	-4.31512	0.006	3.5845	0.6836		177832_at	K02E2.8	-6.58995	6.99864e-07	0.78069	0.11919		189109_s_at	C34B2.3	-2.79079	0.04917	0.05326	0.01857		188271_at	let-363	-1.21447	0.02454	0.82172	0.67729		176141_s_at	Y58A7A.3	-3.10887	0.00619	2.04893	0.57757
180302_at	K02E11.6	1.20859	0.01643	1.98252	2.4195		181883_at	clec-2	-4.30041	0.01038	0.32556	0.08299		177801_at	C29F3.5	-6.57427	0.00024	2.00701	0.25908		181673_at	F56D2.8	-2.78056	0.02412	0.07124	0.02432		175472_at	ZC449.3	-1.20503	0.00227	2.18321	1.81093		188779_at	srg-17	-3.10798	0.00626	0.05952	0.01897
183692_s_at	R05A10.3	1.2086	0.02793	0.81541	0.98479		190365_at	inx-9	-4.28864	0.01649	0.11509	0.02884		183191_at	F38B6.7	-6.56601	1.07827e-09	0.34406	0.0553		187992_at	skr-5	-2.77656	1.43753e-07	0.59093	0.20623		174492_at	unc-89	-1.20474	0.00071	5.97019	4.96821		189535_at	Y47G6A.13	-3.10386	0.02321	0.08343	0.02696
174911_at	unc-22	1.20861	4.95843e-06	1.47898	1.79694		180933_at	H06A10.1	-4.26713	0.00223	0.19247	0.04924		188312_at	col-156	-6.55739	5e-05	1.3162	0.1737		190030_at	Y41G9A.4	-2.76634	0.00166	0.05467	0.02011		181742_s_at	ZC328.3	-1.20378	0.00082	0.48612	0.4016		184918_at	K09E10.1	-3.09696	0.00479	0.15931	0.05652
173644_at	phosphorylase	1.20964	0.03808	2.797	3.36555		172629_x_at	Y59E9AR.1	-4.23164	2e-05	0.38617	0.10772		185537_at	F41E6.11	-6.54699	0.0005	3.03735	0.39302		177133_at	Y19D10B.3	-2.76587	0.04569	0.05468	0.02142		182150_at	kcc-1	-1.20289	0.02496	1.02859	0.84776		184196_at	K09D9.9	-3.08998	0.00476	0.04855	0.01745
188889_at	caltractin	1.21183	0.02565	0.41526	0.50532		188914_at	dehydrogenase	-4.22554	0.00062	0.09719	0.02282		182755_at	F47F6.3	-6.51397	3.26375e-07	0.39413	0.06116		180193_at	F14F9.4	-2.75026	0.01679	1.04702	0.33651		174779_s_at	syd-9	1.20131	0.00016	1.84619	2.20872		185010_at	T08E11.5	-3.08203	0.02967	0.07139	0.02391
174489_at	anc-1	1.21223	0.01703	7.29017	8.92857		190213_s_at	C16C8.2	-4.21552	0.02288	0.51154	0.10914		178547_at	R148.7	-6.496	0.00042	0.68918	0.09705		183589_at	F58E2.5	-2.74838	0.02324	0.05036	0.01922		189808_at	mgl-3	1.20381	0.03991	0.20938	0.25282		172933_x_at	gsp-3	-3.07597	0.00217	0.05347	0.0177
190998_at	T28H11.8	1.21379	0.00582	0.47539	0.57195		177516_at	T21C9.9	-4.20877	0.00171	0.17973	0.04507		180979_at	grd-5	-6.49074	3e-05	4.53822	0.58343		177484_at	177484_at	-2.74497	0.01657	0.04832	0.0183		190878_at	twk-29	1.20413	0.00446	0.60374	0.72095		186894_at	Y116F11B.9	-3.07542	0.04315	0.04274	0.01546
174346_at	174346_at	1.21417	0.0413	0.09194	0.11175		177861_at	tag-141	-4.20652	0.00796	0.21772	0.05665		181534_s_at	clec-45	-6.44848	0.00271	0.15738	0.03415		175927_at	F54A3.1	-2.74481	0.03071	0.0584	0.02096		173858_at	dep-1	1.2047	0.02368	1.8636	2.25577		186983_at	ssu-1	-3.07405	0.03472	0.12105	0.04395
181152_at	spp-2	1.21478	0.00059	6.44603	7.85214		186215_at	fbxa-72	-4.20597	0.00076	0.22322	0.05751		173132_s_at	T06A1.1	-6.44246	2.98941e-07	0.26025	0.04611		179346_at	B0284.1	-2.7314	0.00333	0.22305	0.08059		186360_at	K07C11.8	1.20592	0.00086	1.00992	1.20803		194073_at	nhr-26	-3.05968	0.00824	0.05406	0.01764
182483_s_at	T20F7.1	1.21945	0.03669	0.22636	0.27911		186012_s_at	F57H12.6	-4.19624	0.00113	0.22638	0.05699		187885_at	C02D5.1	-6.4388	0.0007	0.79071	0.11181		192945_at	twk-4	-2.73011	6e-05	0.04806	0.01774		188869_at	Thioredoxins	1.20635	0.0165	0.4046	0.48615		181589_at	C36C9.5	-3.05125	0.04913	0.11142	0.03389
174374_s_at	F47G3.1	1.22192	0.04923	0.27066	0.33503		172957_s_at	K09A9.6	-4.1956	0.01198	0.12412	0.03566		178165_at	F46F3.3	-6.40828	0.00138	0.39036	0.05567		177448_at	R155.3	-2.72927	0.02179	0.05047	0.01955		193432_at	tag-89	1.20795	0.01759	0.86587	1.04889		188177_at	lipase	-3.04758	0.01731	0.15066	0.04664
187050_at	Y53G8AR.5	1.22224	0.04732	0.09035	0.11142		178759_at	nlp-4	-4.19047	0.0102	0.26698	0.06855		188443_at	cuticulin	-6.40742	3.04191e-07	0.17311	0.02925		181585_at	C29F5.3	-2.69996	0.00723	0.28092	0.0946		171720_x_at	Y48E1B.14	1.2163	0.02391	0.85738	1.05488		180569_at	B0507.10	-3.04097	0.0069	0.72936	0.22499
176714_at	R13D7.2	1.22371	0.03062	1.74185	2.15618		185424_s_at	F33D4.6	-4.17937	0.02421	3.76975	0.68841		190375_at	grd-2	-6.39195	0.00178	0.46939	0.06906		187367_at	ZK1098.9	-2.69922	0.00335	0.04787	0.01756		189728_s_at	F53B6.2	1.22833	0.00205	2.94365	3.60509		177694_at	E01G4.5	-3.03808	0.02374	0.99631	0.25483
177368_at	M60.2	1.22508	0.03061	2.72483	3.34007		177934_s_at	C06A1.6	-4.17186	0.00073	0.06822	0.02035		182966_at	ZK154.1	-6.37341	6.99381e-07	4.45127	0.62474		181425_at	ZC196.2	-2.69613	0.04319	0.05613	0.02301		174187_s_at	K04D7.4	1.23122	0.04633	0.88342	1.08929		178679_at	C47B2.1	-3.03767	0.02039	0.07734	0.02634
190377_s_at	dhs-7	1.22937	0.0241	0.18113	0.22321		174273_at	daf-14	-4.16604	3e-05	0.27908	0.06955		173207_at	173207_at	-6.36167	1.14228e-07	0.64705	0.10954		179640_at	C05C9.2	-2.69535	0.00982	0.10514	0.0389		AFFX-DapX-3_at	AFFX-DapX-3_at	1.23274	0.00478	0.76111	0.92863		183849_at	ZK355.6	-3.03011	0.00945	0.04644	0.01704
182844_s_at	anc-1	1.22939	0.02093	1.88884	2.35358		182827_at	W03B1.6	-4.15477	0.00611	0.81427	0.21617		186519_at	F15E11.12	-6.35852	2.09953e-06	1.18922	0.16912		182194_at	str-214	-2.69179	0.01299	0.04777	0.01873		175807_s_at	hmg-1.2	1.2388	0.01984	1.99689	2.4476		193120_at	twk-7	-3.02465	0.00369	0.26639	0.08731
180256_at	sdz-24	1.22949	0.02349	5.7126	7.05637		192432_at	C39E9.4	-4.14522	0.00444	0.2159	0.06174		185424_s_at	F33D4.6	-6.33368	0.00074	3.89475	0.47316		184459_at	C50E3.10	-2.68822	0.00443	0.05157	0.01945		181205_at	C54E10.6	1.24402	0.00178	0.30901	0.38331		188668_at	protease	-3.02081	0.02513	0.04467	0.01647
192820_at	gst-5	1.23268	0.03321	3.62714	4.4551		182835_at	F13C5.3	-4.13903	0.0047	0.09775	0.02563		172113_x_at	Y59H11AM.1	-6.30999	0.00705	0.21765	0.05284		173777_s_at	cng-1	-2.68687	0.02943	0.30903	0.1105		175264_at	C05D10.4	1.26145	0.00312	0.84514	1.06276		187182_at	EEED8.6	-3.01449	0.01681	0.14687	0.04235
174221_at	tag-260	1.23469	0.00122	0.99063	1.23039		174152_s_at	bli-1	-4.13582	0.00037	0.10551	0.02847		173869_at	C18E9.7	-6.308	6e-05	0.58288	0.08513		172222_at	172222_at	-2.68251	0.02012	0.06465	0.02421		179077_at	F53B7.4	1.26291	0.03136	0.19475	0.24823		189539_at	cyp-33B1	-3.00624	0.02046	0.13074	0.04973
181332_at	F55G1.6	1.23897	0.04816	0.11702	0.14722		179940_at	C04G6.11	-4.12981	0.00629	0.2571	0.0602		179034_s_at	M03B6.3	-6.29543	0.00184	1.44202	0.23588		176295_at	fbxa-74	-2.68206	0.00409	0.2094	0.08346		174623_at	T27B1.2	1.26479	0.00724	1.15555	1.44403		189578_at	cyp-13A5	-3.00084	9e-05	1.03614	0.33816
173295_s_at	K12H6.6	1.24463	0.03559	1.01585	1.27119		184183_s_at	R04B3.3	-4.12858	0.01723	0.3176	0.08668		191657_s_at	eat-20	-6.27696	0.00014	0.11164	0.01973		187142_at	ZK637.12	-2.67998	0.00871	0.04846	0.01887		171788_x_at	ctn-1	1.27023	0.04713	0.22248	0.28576		179717_at	R09H3.1	-3.00064	0.00129	0.05113	0.01728
172792_x_at	cyp-31A2	1.24873	0.02053	0.16012	0.20137		173081_s_at	pri-2	-4.12846	0.00116	0.06673	0.01858		180064_at	C54D2.1	-6.2634	0.00069	0.73148	0.10314		182577_at	AH6.3	-2.65977	0.02262	0.05054	0.0196		178332_s_at	K09E4.4	1.27423	0.0463	1.30643	1.67181		172855_x_at	lin-28	-2.99768	0.00248	0.68705	0.20378
180478_at	F52E1.2	1.25301	0.01766	0.64824	0.8127		172417_x_at	nspb-2	-4.12755	9.6521e-06	0.66849	0.16132		188758_at	F07H5.8	-6.26072	0.00041	1.27804	0.16966		179693_at	F53H2.1	-2.65824	0.03234	0.05765	0.02362		192278_s_at	T16A9.4	1.28187	0.02416	0.83191	1.06918		181585_at	C29F5.3	-2.9872	0.0003	0.27553	0.0898
190646_s_at	F18E3.7	1.25437	0.02536	1.76172	2.20334		183091_at	R04B3.1	-4.12602	0.00924	0.10988	0.02638		188250_at	col-158	-6.24231	0.00424	0.11943	0.03375		191691_at	C40H1.5	-2.6544	0.0008	6.04251	1.78385		176148_at	F09G8.7	1.28503	0.00289	1.15417	1.4708		177281_at	ZK6.6	-2.98502	0.00446	0.33908	0.10207
186790_at	nuc-1	1.26238	0.00138	3.54848	4.51998		173083_s_at	H10E21.4	-4.11681	0.03161	2.52049	0.48295		172624_x_at	Y38E10A.12	-6.20917	0.00562	0.26546	0.04597		181477_at	T04B8.2	-2.64622	0.01321	0.04707	0.01852		174456_at	glr-4	1.29056	0.03781	0.53413	0.68817		175927_at	F54A3.1	-2.98383	0.00837	0.07121	0.02307
187019_at	F37C12.10	1.26602	0.02902	0.44641	0.55987		178912_at	F35G2.5	-4.11441	0.00728	0.29043	0.06944		178244_at	F01D5.6	-6.19647	0.00032	1.129	0.15879		177326_at	Y37E11AL.9	-2.64584	0.01835	0.04819	0.01888		179000_at	C49G9.1	1.29161	0.01237	0.19936	0.25694		172448_x_at	C29F9.4	-2.98316	0.03905	0.08401	0.02857
183055_at	Y73F4A.3	1.27418	0.04588	1.98097	2.54367		188028_at	grd-6	-4.10748	0.02794	2.72403	0.48518		188608_at	chitinase	-6.18633	8.74191e-08	0.71201	0.10709		184577_at	tbx-39	-2.63464	0.02847	0.04515	0.01844		178789_at	F25B3.2	1.30258	0.03482	0.12606	0.16255		193717_at	nhr-214	-2.9806	0.01099	0.12033	0.04701
190254_at	sdz-8	1.27506	0.014	1.73138	2.19981		183542_at	C24A1.2	-4.09751	0.01745	0.34465	0.08098		188364_s_at	col-130	-6.14853	0.00012	2.45364	0.32813		184918_at	K09E10.1	-2.6269	0.01714	0.13814	0.05581		181866_at	ZC581.3	1.30897	0.03021	0.29971	0.39109		181871_at	C03H5.7	-2.97881	0.00208	0.13645	0.04277
189961_at	nhr-90	1.29135	0.02502	0.67573	0.86476		183969_at	tag-235	-4.09644	0.00128	0.06816	0.01803		188410_at	nas-27	-6.14743	6.22354e-08	0.09516	0.01686		184116_s_at	T05E12.6	-2.61542	0.00823	1.93763	0.6735		AFFX-r2-Bs-thr-3_s_at	AFFX-r2-Bs-thr-3_s_at	1.31167	0.01	0.21416	0.27593		173398_s_at	cnc-7	-2.97757	0.01926	0.04839	0.01798
192636_at	F37H8.3	1.29522	0.03342	1.41068	1.81236		188386_at	cuticulin	-4.09548	0.00619	0.18182	0.0479		180882_s_at	F18C5.5	-6.14623	0.00071	1.12736	0.16597		180958_at	srw-98	-2.61308	0.00582	0.06407	0.0238		193525_s_at	F47A4.3	1.31296	0.01503	0.34239	0.44391		188963_at	his-67	-2.96738	0.03005	0.04903	0.01749
179320_at	inft-2	1.30152	0.02004	0.12435	0.163		179983_at	abu-10	-4.09189	0.02183	2.60371	0.54081		184183_s_at	R04B3.3	-6.13969	1.31017e-07	0.33334	0.05256		179610_s_at	T16G1.5	-2.60357	0.01575	0.21857	0.08771		189224_s_at	lem-3	1.32183	0.00651	0.15538	0.20736		172419_x_at	K03F8.1	-2.96223	0.03328	0.04939	0.01744
181196_at	T05A10.6	1.30635	0.0181	0.6345	0.83167		182586_at	T13C5.3	-4.08511	0.00236	0.14326	0.03712		176925_at	col-115	-6.11064	2.9749e-08	2.06591	0.31388		186173_s_at	C10G11.10	-2.59924	0.00072	0.04734	0.01859		171992_x_at	Y38E10A.6	1.32974	0.0018	0.1305	0.17277		183040_at	Y69H2.10	-2.95477	0.02406	0.39567	0.12556
190286_at	C55A6.6	1.30813	4e-05	0.50507	0.6613		176539_at	Y102A11A.7	-4.08417	0.01431	1.31667	0.30165		183234_s_at	ZC449.2	-6.10692	0.00042	0.30217	0.06029		189578_at	cyp-13A5	-2.59362	0.00039	0.90083	0.33116		174521_at	K08E7.6	1.34865	0.02784	0.30875	0.4126		171952_s_at	mex-1	-2.9526	0.01788	0.06068	0.02224
189849_at	Y40H7A.10	1.31161	0.02918	0.43885	0.58063		184700_at	W08E12.1	-4.07764	0.01972	0.08613	0.02513		181326_at	F15E6.2	-6.10223	1e-05	2.90025	0.43178		178250_at	M01E5.1	-2.58855	0.0213	0.0457	0.01875		179116_at	F55G7.1	1.35699	0.03996	0.05123	0.06925		185337_at	185337_at	-2.94812	6.45749e-06	0.2121	0.07078
193927_s_at	Y48A6B.7	1.31541	0.01925	1.43021	1.90425		172928_x_at	msp-51	-4.06778	0.02462	0.48083	0.14063		172304_x_at	C32E8.4	-6.08685	6.98387e-07	0.08801	0.0159		180151_s_at	C09E7.8	-2.58269	0.03018	0.09062	0.03454		172447_at	M03D4.3	1.37798	0.00033	2.10674	2.88377		193823_at	R05A10.1	-2.93857	0.00094	1.57705	0.47479
183451_at	C49C3.13	1.31782	0.02158	0.21243	0.28172		190085_at	col-44	-4.05777	0.00398	0.09077	0.02256		181055_at	T19D7.2	-6.08366	1.32657e-06	1.55356	0.24157		173713_at	F59B10.4	-2.57893	0.00011	0.60723	0.23051		181772_s_at	Y48E1C.2	1.38106	0.04728	0.17658	0.24504		190676_at	ugt-40	-2.93701	6.5469e-12	0.34361	0.11332
184168_at	R02F2.8	1.31984	0.00012	0.65641	0.86701		180895_at	K10G6.2	-4.05199	0.02947	0.285	0.07129		188747_at	col-48	-6.08119	0.0004	3.74119	0.50326		181071_at	E02H9.7	-2.57401	0.01377	0.04745	0.01833		171857_x_at	degenerin	1.41566	0.00892	0.11318	0.16183		183685_at	col-116	-2.9311	0.0417	0.04732	0.01761
190978_at	sodh-1	1.32737	0.00625	15.8006	21.0823		178476_at	ZC434.3	-4.0515	0.02603	0.56422	0.12282		173664_at	mab-7	-6.08109	2.17316e-10	0.67413	0.10221		174153_at	inx-19	-2.56571	0.01974	0.13545	0.05382		179648_at	K07A1.7	1.45846	0.02649	0.04918	0.07127		192500_at	zig-3	-2.90379	7e-05	2.01326	0.61305
179167_at	M05D6.6	1.32992	0.02021	1.15945	1.54156		192194_s_at	asm-3	-4.0426	0.00317	0.17656	0.05494		187176_s_at	D2096.6	-6.073	0.00013	2.77085	0.34539		185578_at	C45H4.13	-2.55748	0.0352	0.07006	0.02854		188240_at	ptr-6	1.46683	0.02893	0.20778	0.30553		189402_s_at	pmp-5	-2.90188	0.0022	3.83893	0.98761
190763_at	190763_at	1.33338	0.04986	0.17295	0.23111		192652_at	F59B10.3	-4.04154	0.01891	1.504	0.31055		186012_s_at	F57H12.6	-6.07045	0.00054	0.23358	0.039		176175_at	Y119C1B.1	-2.5554	0.00235	0.05015	0.01958		189886_at	C42C1.2	1.51232	0.02511	0.06281	0.09522		183014_at	F59A7.2	-2.89765	0.00055	0.90927	0.31108
183007_at	F59A7.5	1.33538	0.01194	0.80663	1.06914		178086_at	lys-5	-4.03445	0.02537	0.08576	0.02679		188116_at	ora-1	-6.06604	0.0003	2.89206	0.41501		179721_at	fbxb-71	-2.54959	0.00017	0.04784	0.01902		179867_at	Y75B8A.8	1.53254	0.011	0.10131	0.15908		190482_s_at	lst-4	-2.89532	0.02623	0.0582	0.0207
175537_at	175537_at	1.33953	0.03502	3.5402	4.74509		182401_at	K02H8.1	-4.02439	0.02094	0.06281	0.01834		185764_s_at	F33D4.6	-6.06368	0.00025	3.56832	0.50404		179384_at	F26F2.3	-2.54601	0.03693	0.04666	0.01893		184143_at	Y50E8A.9	1.59675	0.02624	0.0412	0.06453		188808_at	nhr-126	-2.89502	0.02888	0.05808	0.02195
183569_at	C33G8.4	1.34657	0.0207	2.13914	2.84878		177032_at	col-91	-4.02131	0.00555	0.78872	0.21533		188853_at	Glutaredoxin	-6.04539	2e-05	1.83289	0.25813		174431_s_at	C31E10.8	-2.53992	0.01108	0.4388	0.15706		184055_at	C12D5.5	1.67068	0.03006	0.33476	0.56326		189569_at	F59D6.2	-2.89241	0.00014	0.28723	0.1033
186534_at	Y116A8C.25	1.35354	0.02349	0.08831	0.11917		174008_at	C34F6.1	-4.01025	0.01542	1.69073	0.43771		178510_at	R03C1.1	-6.03467	1.49411e-08	0.61856	0.10612		190668_at	D1073.1	-2.53532	0.01796	0.12147	0.0458		192883_at	ZC477.10	1.71082	0.00154	0.06692	0.11353		185023_at	Y56A3A.33	-2.89108	0.01754	0.27945	0.08586
187485_at	B0563.6	1.35919	0.02829	0.11452	0.15339		180514_at	K10H10.4	-4.00487	0.00721	1.26228	0.27791		190306_s_at	wrt-8	-6.00943	9e-05	0.51103	0.08433		181703_at	acbp-4	-2.53351	0.00598	0.04843	0.02021		177197_at	sri-20	1.76281	0.02783	0.0361	0.06589		177235_s_at	DH11.2	-2.88549	0.00059	3.13	0.87843
190508_at	R03G5.5	1.36035	0.03019	0.40788	0.56569		179860_at	K04C2.5	-3.9986	0.0005	0.16937	0.04351		180286_at	W03D8.11	-6.00509	0.00034	0.18432	0.03178		189557_at	trx-1	-2.52116	0.03785	0.08521	0.03616		181118_at	F14D2.6	1.77324	0.0395	0.01899	0.03181		182684_at	pqn-98	-2.88545	0.00073	0.385	0.13276
172986_s_at	ZC247.1	1.36298	0.04434	1.96246	2.65105		188172_at	lipase	-3.99852	0.00651	0.06	0.01715		177024_at	col-90	-5.99927	0.0001	11.9085	1.65995		192239_at	F57B9.3	-2.51544	0.00344	0.30575	0.12478		177968_at	F58G1.8	1.85406	0.01495	0.01991	0.0359		188881_at	str-56	-2.88404	0.00443	0.04466	0.01637
183231_at	K01A2.3	1.3783	0.00117	0.72894	1.02027		181766_at	ZK1025.4	-3.98291	0.0005	0.22565	0.05676		178728_at	R01E6.2	-5.98423	0.00155	1.12383	0.15725		193431_at	C34D10.2	-2.51219	0.03407	0.16455	0.07672		180772_at	fbxa-104	1.86738	0.04885	0.01699	0.03081		181100_at	F41H8.2	-2.88383	0.03883	0.04764	0.01872
190132_at	sulp-5	1.37953	0.03366	0.13713	0.19078		180418_at	T19D7.3	-3.97898	0.00148	1.06607	0.24573		184813_at	C35A11.2	-5.97469	0.00436	0.37358	0.0605		187531_at	Y110A2AL.4	-2.51135	0.04077	0.08282	0.03459		186686_s_at	tbx-30	1.87703	0.03877	0.02701	0.04844		174215_s_at	B0507.8	-2.86397	0.04436	0.11778	0.04091
183232_s_at	K01A2.3	1.38146	0.04944	0.9765	1.3721		184662_at	Y46G5A.29	-3.97478	0.00193	0.43567	0.10177		177193_s_at	abu-1	-5.97144	0.00023	3.41633	0.42858		172508_x_at	F07G11.7	-2.5055	0.03577	0.04345	0.01787		185025_at	srt-56	1.88784	0.0284	0.02654	0.05055		182396_at	F14F9.2	-2.85595	0.0412	0.08837	0.03227
187598_at	C35C5.8	1.38741	0.03961	1.3955	1.92191		189409_at	cyp-35A4	-3.97055	8e-05	0.35957	0.08077		180611_at	Y38H8A.1	-5.95785	6.06784e-06	0.60168	0.10153		188779_at	srg-17	-2.50417	0.03743	0.05027	0.02016		181584_at	K07H8.8	1.90438	0.0291	0.01927	0.03669		185113_at	F19G12.4	-2.85279	0.01493	0.04615	0.01809
193801_s_at	clec-48	1.3992	0.00082	1.97757	2.80061		177123_s_at	M7.10	-3.969	0.01564	0.06287	0.01898		181343_at	C17F4.3	-5.95507	0.00273	0.63346	0.09247		178899_at	sri-7	-2.50045	0.03838	0.04186	0.01761		186384_s_at	Y43F11A.1	1.92702	0.01006	0.01876	0.03574		192542_at	nhr-208	-2.85222	6.93936e-06	0.42711	0.13921
183677_at	C16E9.1	1.40163	0.00242	1.49904	2.08864		181283_at	F53A9.3	-3.96126	0.02219	0.24255	0.06153		190551_at	W01A8.6	-5.92581	7e-05	0.4722	0.08038		191429_at	str-112	-2.49882	0.01041	0.60093	0.21718		182921_at	C01G5.3	1.93126	0.04457	0.01823	0.03436		193022_s_at	Y45F10B.8	-2.8449	0.00612	0.05901	0.0207
185288_at	fbxa-3	1.40831	0.04001	0.10253	0.14557		178244_at	F01D5.6	-3.95922	0.02407	1.0337	0.22172		186680_s_at	C27A7.2	-5.91959	6e-05	0.17754	0.02903		183506_at	F26A1.7	-2.49514	0.03291	0.0489	0.01985		190951_at	C12D8.4	1.93555	0.00483	0.01787	0.03416		188911_at	str-57	-2.84321	0.00148	0.05028	0.01833
193800_at	clec-48	1.43241	0.00174	0.96582	1.39952		178420_at	F11A5.5	-3.95759	0.01494	0.13205	0.03847		184963_at	Y67A10A.1	-5.90573	0.0025	0.11299	0.0234		181448_at	181448_at	-2.49369	0.00865	0.04191	0.01834		172274_x_at	F26F2.5	1.95844	0.04538	0.01883	0.03541		180870_at	ZC196.3	-2.84142	0.00082	0.16584	0.06061
191598_at	gamma-glutamyltranspeptidase	1.47179	0.0461	0.14821	0.22449		188853_at	Glutaredoxin	-3.9555	0.00901	1.82531	0.37865		184255_at	phat-1	-5.89691	0.00052	0.89803	0.12887		186971_at	C23G10.11	-2.48504	0.04118	5.8023	1.77629		183068_at	fbxb-83	1.98644	0.03782	0.01834	0.0339		178362_at	srd-36	-2.83721	0.02225	0.04572	0.01677
192992_at	Y51A2D.13	1.47641	0.02496	0.27625	0.40517		181754_at	C30G4.5	-3.94824	0.02429	0.06625	0.02261		192967_at	rol-8	-5.86747	0.0003	6.78718	1.00611		185969_s_at	C32F10.4	-2.47406	0.00043	8.39585	2.85948		176282_at	176282_at	1.99414	0.0487	0.01877	0.0364		190849_at	ugt-41	-2.83506	0.00554	0.64154	0.19973
184443_at	Y45F10D.2	1.48728	0.03323	0.92357	1.41573		183778_s_at	F52G3.5	-3.93712	0.02068	0.21865	0.05781		182743_at	Y47D3B.6	-5.86738	0.00018	3.88652	0.51794		185168_s_at	Y116A8A.4	-2.47244	2e-05	0.045	0.018		188400_s_at	col-178	1.99415	0.00434	0.07869	0.12462		182635_at	R01H10.7	-2.83401	0.04345	0.06219	0.0217
180223_s_at	T23F4.1	1.48981	0.01011	0.12392	0.18555		179092_at	M151.4	-3.9302	0.00324	0.06519	0.0181		183344_at	pqn-54	-5.83366	3.08414e-08	1.19207	0.1795		181024_at	C31B8.9	-2.4626	0.04285	0.04363	0.01883		182288_at	F18E9.7	2.00762	0.04059	0.01805	0.03489		191383_at	gst-30	-2.83342	0.03063	0.16803	0.0626
193838_s_at	clec-49	1.51821	0.03544	0.37193	0.57113		188391_at	bli-2	-3.919	0.00398	0.12621	0.03628		181683_at	M03E7.2	-5.80185	6e-05	0.77181	0.11924		183849_at	ZK355.6	-2.46236	0.01961	0.04311	0.01856		189702_at	T24D5.4	2.01612	0.0318	0.01891	0.03596		186426_at	Y39A3A.3	-2.82984	0.01943	0.18516	0.06421
183090_s_at	ZK742.4	1.52642	0.03241	0.39785	0.58362		181201_at	F45F2.6	-3.89937	0.00448	0.06022	0.01836		178616_at	T21B4.3	-5.76563	3e-05	0.1112	0.02195		178434_at	F57G4.1	-2.46093	0.01441	0.04465	0.01883		186236_s_at	C17B7.7	2.01826	0.00721	0.01861	0.03662		182272_at	F45E4.6	-2.82765	0.00464	0.04579	0.01707
180450_at	F52E1.14	1.5314	0.00248	3.49036	5.47809		180832_at	F26D2.13	-3.89757	0.01246	0.14184	0.04032		179860_at	K04C2.5	-5.76361	1.06507e-06	0.16278	0.03004		182643_at	C41H7.5	-2.45947	0.02392	0.25672	0.10899		176882_at	Y43B11AL.1	2.0481	0.03373	0.02023	0.03922		179118_at	fbxa-82	-2.82648	0.02196	0.18054	0.07169
[truncated: 5,665 more rows]

## Sheet: 3 h DETs
Additional data file 5
This file contains differentially expressed transcripts (defined as fold-change >1.2, p < 0.05 based on Rosetta Resolver analysis) for all pairwise treatment comparisons at the 3 h timepoint.
[truncated: 4,335 more rows]
